# Supplementary material for: Highly specific gene silencing in a monocot species by artificial microRNAs derived from chimeric miRNA precursors
Source: Plant J. 2015 May 20;82(6):1061–75. doi: 10.1111/tpj.12835 (PMC4464980; doi:10.1111/tpj.12835)
Supplement: Supplementary file 23 — Data S1A. Differential gene expression analysis between 35S:GUS and 35S:OsMIR390‐AtL‐Bri1 Brachypodium samples. Data S1B. Differential gene expression analysis between 35S:GUS and 35S:OsMIR390‐AtL‐Cad1 Brachypodium samples. Data S1C. Differential gene expression analysis between 35S:GUS and 35S:OsMIR390‐AtL‐Cao Brachypodium samples. Data S1D. Differential gene expression analysis between 35S:GUS and 35S:OsMIR390‐AtL‐Spl11 Brachypodium samples. [file TPJ-82-1061-s023.xlsx]

## Sheet: Data S1A
Supplemental Data Set 1A. Differential gene expression analysis between 35S:GUS and 35S:OsMIR390-AtL-Bri1 Brachypodium samples.
Gene ID	BaseMean	Log2FoldChange	LfcSE	Stat	pvalue	padj	qvalue	Significance
Bradi3g14470	78.9727	-5.50106	0.391485	-14.0518	7.51e-45	1.02e-40	1.31e-40	yes
Bradi2g51120	200.313	4.17064	0.368384	11.3214	1.03e-29	7e-26	8.93e-26	yes
Bradi1g62400	318.172	-1.79694	0.167246	-10.7443	6.3e-27	2.86e-23	3.65e-23	yes
Bradi2g00381	489.722	-2.55365	0.273473	-9.33786	9.83e-21	3.35e-17	4.27e-17	yes
Bradi1g11310	1353.35	-1.62712	0.183356	-8.87415	7.05e-19	1.92e-15	2.45e-15	yes
Bradi2g51170	46.1504	3.09588	0.36014	8.59632	8.23e-18	1.87e-14	2.39e-14	yes
Bradi4g17010	1451.16	-1.39239	0.163207	-8.53144	1.45e-17	2.81e-14	3.59e-14	yes
Bradi2g21951	39.5872	-3.28403	0.391901	-8.37974	5.3e-17	9.03e-14	1.15e-13	yes
Bradi3g05292	66.2048	2.28426	0.275911	8.27898	1.24e-16	1.88e-13	2.4e-13	yes
Bradi4g22090	211.682	-1.26222	0.1614	-7.82045	5.26e-15	7.17e-12	9.15e-12	yes
Bradi4g20520	118.679	3.07076	0.393273	7.8082	5.8e-15	7.18e-12	9.17e-12	yes
Bradi4g13670	98.4195	2.57782	0.335419	7.68538	1.53e-14	1.73e-11	2.21e-11	yes
Bradi4g42240	275.947	-1.57769	0.205589	-7.674	1.67e-14	1.75e-11	2.23e-11	yes
Bradi2g52090	58.921	3.05515	0.405362	7.53685	4.81e-14	4.68e-11	5.98e-11	yes
Bradi4g28970	417.737	-1.03619	0.138698	-7.47083	7.97e-14	7.24e-11	9.24e-11	yes
Bradi2g22210	237.258	-1.43792	0.195786	-7.34434	2.07e-13	1.76e-10	2.25e-10	yes
Bradi4g31820	65.9596	2.07652	0.283155	7.33352	2.24e-13	1.8e-10	2.29e-10	yes
Bradi1g78246	35.529	2.63348	0.364816	7.21866	5.25e-13	3.97e-10	5.07e-10	yes
Bradi2g00540	21.9488	-2.98242	0.419539	-7.1088	1.17e-12	7.77e-10	9.92e-10	yes
Bradi2g08100	200.048	-1.09939	0.154505	-7.11556	1.11e-12	7.77e-10	9.92e-10	yes
Bradi2g45520	31.8468	-2.23799	0.314962	-7.10558	1.2e-12	7.77e-10	9.92e-10	yes
Bradi2g05050	142.189	-1.62491	0.229978	-7.06553	1.6e-12	9.91e-10	1.26e-09	yes
Bradi3g37690	167.086	-1.46833	0.213455	-6.87886	6.03e-12	3.57e-09	4.56e-09	yes
Bradi5g24630	335.991	-0.984149	0.144732	-6.79982	1.05e-11	5.94e-09	7.59e-09	yes
Bradi2g22290	27.4832	2.52338	0.378267	6.6709	2.54e-11	1.39e-08	1.77e-08	yes
Bradi2g04380	1811.19	-1.33936	0.204276	-6.55661	5.5e-11	2.88e-08	3.68e-08	yes
Bradi2g07810	66.1006	-1.56554	0.242525	-6.45519	1.08e-10	5.45e-08	6.96e-08	yes
Bradi1g76465	34.1634	2.7447	0.425795	6.44607	1.15e-10	5.58e-08	7.13e-08	yes
Bradi1g54210	264.918	-1.62404	0.252607	-6.4291	1.28e-10	5.83e-08	7.44e-08	yes
Bradi3g33150	101.166	2.0142	0.313205	6.43092	1.27e-10	5.83e-08	7.44e-08	yes
Bradi5g26230	376.882	2.35835	0.367293	6.42088	1.35e-10	5.95e-08	7.6e-08	yes
Bradi2g49690	108.87	-1.29349	0.20248	-6.38825	1.68e-10	6.93e-08	8.84e-08	yes
Bradi3g52360	286.833	-1.64959	0.258113	-6.39095	1.65e-10	6.93e-08	8.84e-08	yes
Bradi4g43314	1083.66	1.01056	0.158894	6.35994	2.02e-10	8.09e-08	1.03e-07	yes
Bradi4g29010	292.084	1.24594	0.19627	6.34809	2.18e-10	8.48e-08	1.08e-07	yes
Bradi3g59490	406.141	-1.42093	0.224607	-6.32632	2.51e-10	9.5e-08	1.21e-07	yes
Bradi4g09312	60.6633	1.78909	0.284161	6.29602	3.05e-10	1.12e-07	1.44e-07	yes
Bradi3g36540	128.727	2.40988	0.38345	6.28475	3.28e-10	1.18e-07	1.5e-07	yes
Bradi2g03280	1872.65	-1.09049	0.175216	-6.22372	4.86e-10	1.7e-07	2.16e-07	yes
Bradi4g09132	8.70253	-2.9499	0.475024	-6.21001	5.3e-10	NA	2.18e-07	yes
Bradi1g69540	100.07	-1.35467	0.218249	-6.207	5.4e-10	1.75e-07	2.18e-07	yes
Bradi5g23770	48.4337	2.89068	0.465115	6.21498	5.13e-10	1.75e-07	2.18e-07	yes
Bradi3g21280	176.245	-1.07066	0.172474	-6.20767	5.38e-10	1.75e-07	2.18e-07	yes
Bradi4g21000	154.842	-1.30865	0.211335	-6.19234	5.93e-10	1.88e-07	2.34e-07	yes
Bradi1g42970	21.4709	-2.79501	0.458049	-6.10198	1.05e-09	3.24e-07	4.05e-07	yes
Bradi2g62520	1654.88	-1.02644	0.168844	-6.07924	1.21e-09	3.65e-07	4.56e-07	yes
Bradi2g62315	12939.8	-0.882995	0.146002	-6.04783	1.47e-09	4.35e-07	5.43e-07	yes
Bradi1g62652	41.0025	-2.0727	0.343492	-6.0342	1.6e-09	4.63e-07	5.79e-07	yes
Bradi5g04080	502.469	-2.05473	0.341486	-6.01701	1.78e-09	5.04e-07	6.31e-07	yes
Bradi1g22370	270.33	-1.32912	0.221178	-6.00928	1.86e-09	5.18e-07	6.48e-07	yes
Bradi4g00720	8.79627	-2.804	0.471241	-5.95026	2.68e-09	NA	9.13e-07	yes
Bradi1g37600	1237.34	-1.2022	0.202945	-5.92378	3.15e-09	8.57e-07	1.05e-06	yes
Bradi1g33720	182.002	-1.47417	0.24908	-5.91847	3.25e-09	8.63e-07	1.06e-06	yes
Bradi5g11630	107.686	-1.67852	0.283718	-5.91614	3.3e-09	8.63e-07	1.06e-06	yes
Bradi1g15830	744.552	-0.945687	0.161341	-5.86142	4.59e-09	1.18e-06	1.45e-06	yes
Bradi3g06240	137.409	-1.17675	0.202933	-5.79873	6.68e-09	1.69e-06	2.07e-06	yes
Bradi1g56922	87.5889	-1.30411	0.225859	-5.77398	7.74e-09	1.92e-06	2.36e-06	yes
Bradi2g08300	27.8414	2.34969	0.407931	5.76001	8.41e-09	2.01e-06	2.48e-06	yes
Bradi4g21990	76.9322	1.37624	0.238896	5.76085	8.37e-09	2.01e-06	2.48e-06	yes
Bradi1g78240	120.429	2.8114	0.488846	5.75109	8.87e-09	2.08e-06	2.57e-06	yes
Bradi3g33170	335.152	-1.17223	0.204211	-5.74027	9.45e-09	2.18e-06	2.69e-06	yes
Bradi2g49560	91.1401	-1.36783	0.239058	-5.72173	1.05e-08	2.39e-06	2.96e-06	yes
Bradi5g17910	9.59949	-2.63644	0.462425	-5.70133	1.19e-08	NA	3.28e-06	yes
Bradi2g10950	146.014	1.10829	0.195194	5.67788	1.36e-08	3.04e-06	3.71e-06	yes
Bradi1g58997	143.197	-1.16403	0.206433	-5.63878	1.71e-08	3.76e-06	4.58e-06	yes
Bradi1g26800	61.7606	1.56059	0.277657	5.62055	1.9e-08	4.12e-06	5.02e-06	yes
Bradi2g39290	78.7589	2.05337	0.365877	5.61218	2e-08	4.25e-06	5.19e-06	yes
Bradi4g23307	23.3432	-2.15858	0.385682	-5.5968	2.18e-08	4.58e-06	5.58e-06	yes
Bradi1g45410	27.2441	-1.81865	0.325785	-5.58236	2.37e-08	4.9e-06	5.98e-06	yes
Bradi2g24790	208.291	1.05741	0.189523	5.57934	2.41e-08	4.91e-06	6e-06	yes
Bradi3g31130	94.6298	-1.6522	0.296443	-5.57341	2.5e-08	5e-06	6.12e-06	yes
Bradi4g37410	321.12	-0.862816	0.155743	-5.54001	3.02e-08	5.95e-06	7.29e-06	yes
Bradi3g02810	239.439	-1.52982	0.276242	-5.53796	3.06e-08	5.95e-06	7.29e-06	yes
Bradi4g02557	16.5274	-2.24543	0.406008	-5.53052	3.19e-08	6.12e-06	7.5e-06	yes
Bradi2g03694	584.854	-0.695698	0.125877	-5.5268	3.26e-08	6.17e-06	7.56e-06	yes
Bradi1g21780	674.116	-0.994485	0.181494	-5.47943	4.27e-08	7.96e-06	9.76e-06	yes
Bradi1g33840	35.6422	2.23407	0.408159	5.47353	4.41e-08	8.12e-06	9.96e-06	yes
Bradi1g68180	181.836	0.979366	0.179866	5.44498	5.18e-08	9.41e-06	1.16e-05	yes
Bradi3g58750	154.092	-1.13891	0.209549	-5.43504	5.48e-08	9.82e-06	1.21e-05	yes
Bradi4g31970	108.726	-1.15869	0.213633	-5.42373	5.84e-08	1.03e-05	1.27e-05	yes
Bradi1g60200	36.5383	-1.88644	0.348235	-5.41715	6.06e-08	1.04e-05	1.28e-05	yes
Bradi3g49360	337.003	-1.04127	0.192178	-5.41827	6.02e-08	1.04e-05	1.28e-05	yes
Bradi4g22220	1014.65	-0.795865	0.148002	-5.37738	7.56e-08	1.29e-05	1.58e-05	yes
Bradi1g70820	52.926	-1.36471	0.255008	-5.35162	8.72e-08	1.47e-05	1.8e-05	yes
Bradi5g14280	703.39	-0.904995	0.169602	-5.33601	9.5e-08	1.58e-05	1.94e-05	yes
Bradi2g21250	44.119	1.44755	0.272293	5.31614	1.06e-07	1.74e-05	2.14e-05	yes
Bradi5g26017	393.272	0.925471	0.174182	5.31324	1.08e-07	1.75e-05	2.15e-05	yes
Bradi4g44977	684.806	0.936861	0.176709	5.30171	1.15e-07	1.84e-05	2.27e-05	yes
Bradi2g43150	263.373	1.7217	0.325215	5.29405	1.2e-07	1.89e-05	2.34e-05	yes
Bradi2g00232	15.5576	-2.09515	0.39689	-5.27891	1.3e-07	2.01e-05	2.48e-05	yes
Bradi1g60800	1242.18	-1.03403	0.195851	-5.27968	1.29e-07	2.01e-05	2.48e-05	yes
Bradi2g37310	233.661	-0.794796	0.150968	-5.26467	1.4e-07	2.15e-05	2.65e-05	yes
Bradi3g22850	42.5983	2.35535	0.449333	5.24188	1.59e-07	2.41e-05	2.97e-05	yes
Bradi1g09840	52.2002	-1.51368	0.28955	-5.2277	1.72e-07	2.56e-05	3.17e-05	yes
Bradi1g23270	116.255	-1.10985	0.21245	-5.22407	1.75e-07	2.56e-05	3.17e-05	yes
Bradi1g63671	306.982	-1.64568	0.314974	-5.22482	1.74e-07	2.56e-05	3.17e-05	yes
Bradi1g37010	50.3385	-1.63143	0.31277	-5.21606	1.83e-07	2.65e-05	3.28e-05	yes
Bradi2g24420	68.7569	-1.35803	0.260684	-5.20949	1.89e-07	2.71e-05	3.36e-05	yes
Bradi1g67980	485.96	-1.12048	0.215468	-5.20021	1.99e-07	2.82e-05	3.5e-05	yes
Bradi2g18750	36.3967	-1.41716	0.273412	-5.18323	2.18e-07	3.06e-05	3.79e-05	yes
Bradi4g32190	740.023	-0.782068	0.150981	-5.17991	2.22e-07	3.09e-05	3.82e-05	yes
Bradi4g39920	212.272	2.49625	0.482406	5.17459	2.28e-07	3.14e-05	3.89e-05	yes
Bradi2g05760	178.903	-0.815239	0.157784	-5.16681	2.38e-07	3.23e-05	4.01e-05	yes
Bradi2g06730	493.663	-1.04248	0.201808	-5.1657	2.4e-07	3.23e-05	4.01e-05	yes
Bradi3g07130	402.179	-0.689366	0.133815	-5.15163	2.58e-07	3.4e-05	4.22e-05	yes
Bradi3g16660	226.625	1.0113	0.196349	5.15054	2.6e-07	3.4e-05	4.22e-05	yes
Bradi3g22820	80.5032	2.14976	0.417293	5.15168	2.58e-07	3.4e-05	4.22e-05	yes
Bradi3g10120	2349.08	-0.869457	0.169015	-5.14426	2.69e-07	3.48e-05	4.32e-05	yes
Bradi2g05070	683.309	-0.956882	0.186507	-5.13055	2.89e-07	3.68e-05	4.57e-05	yes
Bradi1g71430	27.3281	-1.71583	0.334389	-5.13122	2.88e-07	3.68e-05	4.57e-05	yes
Bradi2g32900	161.769	-0.99968	0.195325	-5.11804	3.09e-07	3.89e-05	4.84e-05	yes
Bradi4g04050	328.634	-1.00348	0.196219	-5.1141	3.15e-07	3.94e-05	4.89e-05	yes
Bradi5g15360	481.728	-0.834937	0.163534	-5.10558	3.3e-07	4.08e-05	5.07e-05	yes
Bradi4g26877	311.337	0.979431	0.191964	5.10217	3.36e-07	4.09e-05	5.09e-05	yes
Bradi3g33730	143.835	-1.12092	0.219709	-5.10186	3.36e-07	4.09e-05	5.09e-05	yes
Bradi1g34700	140.633	0.997703	0.19564	5.09967	3.4e-07	4.1e-05	5.1e-05	yes
Bradi3g05570	50.7938	-1.24435	0.244197	-5.09568	3.47e-07	4.15e-05	5.16e-05	yes
Bradi3g55890	399.369	-1.07579	0.21125	-5.09248	3.53e-07	4.19e-05	5.21e-05	yes
Bradi2g59121	38.05	-1.34301	0.265218	-5.06379	4.11e-07	4.83e-05	6.01e-05	yes
Bradi2g59090	110.428	-1.56822	0.309829	-5.06156	4.16e-07	4.84e-05	6.03e-05	yes
Bradi5g09517	30.6587	-1.6482	0.32593	-5.05691	4.26e-07	4.92e-05	6.12e-05	yes
Bradi3g52030	92.9362	-1.17878	0.233309	-5.05244	4.36e-07	4.99e-05	6.22e-05	yes
Bradi4g30390	31.1954	-1.75191	0.34797	-5.03466	4.79e-07	5.43e-05	6.77e-05	yes
Bradi5g25440	55.0799	1.23711	0.245836	5.03225	4.85e-07	5.46e-05	6.8e-05	yes
Bradi1g71120	334.096	-0.976908	0.194284	-5.02825	4.95e-07	5.53e-05	6.89e-05	yes
Bradi1g74570	333.547	-0.941208	0.188072	-5.0045	5.6e-07	6.2e-05	7.73e-05	yes
Bradi1g70761	365.249	-1.12665	0.225594	-4.99412	5.91e-07	6.49e-05	8.09e-05	yes
Bradi5g03860	388.29	0.948242	0.19016	4.98654	6.15e-07	6.7e-05	8.35e-05	yes
Bradi1g14460	20.1607	-2.01285	0.404145	-4.98052	6.34e-07	6.85e-05	8.55e-05	yes
Bradi3g30660	528.781	-0.738154	0.148487	-4.97117	6.65e-07	7.14e-05	8.9e-05	yes
Bradi4g00467	33.2043	1.63291	0.329191	4.96037	7.04e-07	7.49e-05	9.34e-05	yes
Bradi1g31780	265.19	-0.933191	0.188205	-4.95838	7.11e-07	7.5e-05	9.36e-05	yes
Bradi4g19570	140.285	1.00396	0.202667	4.95372	7.28e-07	7.63e-05	9.52e-05	yes
Bradi1g66590	1034.23	1.02291	0.206724	4.9482	7.49e-07	7.79e-05	9.72e-05	yes
Bradi1g34240	41.5104	-1.33959	0.270884	-4.94527	7.6e-07	7.85e-05	9.79e-05	yes
Bradi1g35630	267.821	0.77095	0.155993	4.9422	7.72e-07	7.91e-05	9.88e-05	yes
Bradi1g29970	257.12	-0.842823	0.170875	-4.93239	8.12e-07	8.24e-05	0.000102854	yes
Bradi3g12800	782.213	-0.830977	0.168506	-4.93144	8.16e-07	8.24e-05	0.000102854	yes
Bradi2g53580	56.8806	2.06286	0.419186	4.9211	8.61e-07	8.62e-05	0.000107659	yes
Bradi5g16170	175.679	1.09612	0.222866	4.91827	8.73e-07	8.68e-05	0.000108447	yes
Bradi3g46480	143.942	-1.0695	0.218435	-4.89621	9.77e-07	9.64e-05	0.000120444	yes
Bradi3g55910	47.296	-1.36047	0.277937	-4.8949	9.84e-07	9.64e-05	0.000120444	yes
Bradi2g00390	483.76	-1.43685	0.293719	-4.89193	9.99e-07	9.71e-05	0.000121422	yes
Bradi1g12850	49.1268	-1.38068	0.282787	-4.88239	1.05e-06	0.000100606	0.000125788	yes
Bradi3g07000	1843.5	-0.602695	0.123447	-4.88224	1.05e-06	0.000100606	0.000125788	yes
Bradi5g11810	102.603	1.32497	0.27183	4.87427	1.09e-06	0.000104016	0.000130071	yes
Bradi1g25727	52.2542	1.33398	0.274646	4.85709	1.19e-06	0.000112671	0.000140914	yes
Bradi5g16860	180.573	-0.909372	0.187508	-4.84977	1.24e-06	0.000116103	0.000145226	yes
Bradi1g17090	345.306	-1.00267	0.207449	-4.83332	1.34e-06	0.000124408	0.000155658	yes
Bradi5g08790	107.047	-1.32098	0.273297	-4.83351	1.34e-06	0.000124408	0.000155658	yes
Bradi2g46120	27.1008	2.17617	0.450475	4.83084	1.36e-06	0.000125119	0.000156569	yes
Bradi5g27220	76.8182	1.45076	0.300601	4.8262	1.39e-06	0.00012721	0.000159206	yes
Bradi2g61590	1068.6	-1.24307	0.258199	-4.81438	1.48e-06	0.000134073	0.000167817	yes
Bradi1g41957	36.0027	-1.64022	0.341577	-4.80191	1.57e-06	0.000141758	0.00017746	yes
Bradi1g08917	376.611	0.858907	0.178989	4.79866	1.6e-06	0.000143124	0.000179192	yes
Bradi4g06942	57.3942	-1.17335	0.244841	-4.7923	1.65e-06	0.000146773	0.000183785	yes
Bradi1g06310	180.241	0.773666	0.161631	4.78661	1.7e-06	0.000150015	0.000187868	yes
Bradi1g09790	301.927	-0.945765	0.198515	-4.7642	1.9e-06	0.000166588	0.000208669	yes
Bradi3g17750	19.189	2.07517	0.435692	4.76293	1.91e-06	0.000166588	0.000208674	yes
Bradi1g25002	522.151	0.673441	0.141442	4.76125	1.92e-06	0.000166909	0.0002091	yes
Bradi1g05500	286.227	-0.839127	0.177068	-4.739	2.15e-06	0.000185145	0.000231974	yes
Bradi3g03330	399.656	0.808928	0.170756	4.73732	2.17e-06	0.000185505	0.000232452	yes
Bradi5g10130	648.971	-0.692095	0.146201	-4.73386	2.2e-06	0.000187521	0.000235005	yes
Bradi1g45000	38.3342	-1.43141	0.302803	-4.72719	2.28e-06	0.000192581	0.000241374	yes
Bradi3g34721	114.406	1.93518	0.410454	4.71473	2.42e-06	0.000203484	0.000255069	yes
Bradi3g45880	199.414	0.813602	0.172754	4.7096	2.48e-06	0.000207394	0.000259999	yes
Bradi1g67240	109.16	1.06871	0.22721	4.70361	2.56e-06	0.000212271	0.000266142	yes
Bradi4g41270	42.6414	1.33702	0.284721	4.69591	2.65e-06	0.000219094	0.000274726	yes
Bradi1g09030	102.555	1.02607	0.218588	4.69407	2.68e-06	0.000219748	0.000275576	yes
Bradi3g44990	268.628	0.905902	0.193377	4.68465	2.8e-06	0.000228718	0.000286856	yes
Bradi4g43357	179.772	0.884902	0.189196	4.67716	2.91e-06	0.000235811	0.000295783	yes
Bradi3g01440	47.5911	-1.54762	0.331864	-4.66342	3.11e-06	0.00025064	0.000314416	yes
Bradi2g08030	503.079	-0.754466	0.161919	-4.65954	3.17e-06	0.000253907	0.000318547	yes
Bradi3g34590	73.0448	1.08629	0.233863	4.645	3.4e-06	0.000270865	0.000339857	yes
Bradi3g28210	11.3705	-2.2758	0.490929	-4.63569	3.56e-06	NA	0.000353485	yes
Bradi2g45740	695.548	-0.604448	0.130427	-4.63437	3.58e-06	0.000283502	0.000353726	yes
Bradi1g41947	293.318	0.695699	0.150206	4.63163	3.63e-06	0.000285618	0.000356414	yes
Bradi2g14375	330.184	0.620615	0.13411	4.62765	3.7e-06	0.000289495	0.000361299	yes
Bradi3g53790	213.381	1.22009	0.263876	4.62372	3.77e-06	0.000293349	0.000366156	yes
Bradi2g04847	70.3474	1.7117	0.370715	4.61729	3.89e-06	0.00030086	0.000375579	yes
Bradi2g06620	75.9747	-1.03687	0.224637	-4.61576	3.92e-06	0.000301376	0.00037627	yes
Bradi3g52680	3057.43	-0.950261	0.206356	-4.60497	4.13e-06	0.000315657	0.000394149	yes
Bradi1g06430	5298.01	-0.680656	0.148014	-4.59859	4.25e-06	0.00032007	0.000399805	yes
Bradi1g58220	794.403	-0.927118	0.201604	-4.59871	4.25e-06	0.00032007	0.000399805	yes
Bradi3g10600	44.4392	1.95998	0.426083	4.59999	4.23e-06	0.00032007	0.000399805	yes
Bradi4g30710	66.6655	1.37604	0.300389	4.58084	4.63e-06	0.000346563	0.000432949	yes
Bradi2g48890	509.593	-0.768937	0.168141	-4.57316	4.8e-06	0.000357556	0.000446734	yes
Bradi4g07017	8.05219	-2.13041	0.466604	-4.56576	4.98e-06	NA	0.000459641	yes
Bradi5g18350	52.1979	-1.12144	0.245662	-4.56496	5e-06	0.000369782	0.000459641	yes
Bradi1g15030	140.778	1.00645	0.220528	4.56384	5.02e-06	0.000369782	0.000459685	yes
Bradi2g26760	37.3268	1.71323	0.377494	4.53843	5.67e-06	0.000410826	0.000511061	yes
Bradi1g20950	137.779	2.22442	0.490079	4.53891	5.65e-06	0.000410826	0.000511061	yes
Bradi1g27320	13.257	-1.79186	0.395025	-4.53608	5.73e-06	0.000410826	0.000511061	yes
Bradi3g22840	49.4703	2.03533	0.448614	4.53693	5.71e-06	0.000410826	0.000511061	yes
Bradi3g39622	21.0955	2.20121	0.485257	4.53618	5.73e-06	0.000410826	0.000511061	yes
Bradi4g09125	38459.4	-0.803238	0.177273	-4.53109	5.87e-06	0.00041844	0.000520603	yes
Bradi1g75730	40.8682	2.12111	0.469066	4.52198	6.13e-06	0.000434589	0.000540766	yes
Bradi1g22880	23.259	2.09001	0.464262	4.50178	6.74e-06	0.000473094	0.000588833	yes
Bradi3g29700	99.8186	0.953491	0.211758	4.50273	6.71e-06	0.000473094	0.000588833	yes
Bradi4g18910	20.7318	2.00553	0.446684	4.48982	7.13e-06	0.000497878	0.00061976	yes
Bradi4g36800	120.781	1.04789	0.233494	4.48786	7.19e-06	0.000499923	0.000622384	yes
Bradi2g38237	178.726	-0.868852	0.19373	-4.48486	7.3e-06	0.000504444	0.000628092	yes
Bradi2g44270	52.3342	1.48959	0.332369	4.48175	7.4e-06	0.000509262	0.000634171	yes
Bradi1g33810	13.6657	2.18013	0.486851	4.47801	7.53e-06	0.000510998	0.000636567	yes
Bradi1g69220	186.267	-0.932668	0.208287	-4.47781	7.54e-06	0.000510998	0.000636567	yes
Bradi3g57400	35.556	-1.28093	0.285942	-4.4797	7.47e-06	0.000510998	0.000636567	yes
Bradi3g46880	66.084	-1.27825	0.286024	-4.46903	7.86e-06	0.000529795	0.000660061	yes
Bradi1g05141	43.7667	-1.26932	0.284134	-4.46733	7.92e-06	0.000531404	0.000662146	yes
Bradi2g21280	241.932	-1.17946	0.264112	-4.46575	7.98e-06	0.000532708	0.000663848	yes
Bradi4g37870	268.215	-0.798041	0.178839	-4.46234	8.11e-06	0.000538616	0.000671289	yes
Bradi1g69710	56.6277	1.66284	0.373188	4.45577	8.36e-06	0.000552684	0.000688902	yes
Bradi3g54220	70.3824	1.2034	0.270748	4.44472	8.8e-06	0.000579045	0.000721843	yes
Bradi3g01477	291.899	1.03271	0.232667	4.4386	9.05e-06	0.000592896	0.000739194	yes
Bradi4g43300	235.34	0.906455	0.20477	4.4267	9.57e-06	0.000623559	0.000777509	yes
Bradi2g21184	992.058	1.23658	0.279497	4.4243	9.68e-06	0.000625594	0.00078022	yes
Bradi1g61790	95.2973	-1.09027	0.246447	-4.42394	9.69e-06	0.000625594	0.00078022	yes
Bradi2g34750	139.34	1.08784	0.24731	4.3987	1.09e-05	0.000699645	0.000872669	yes
Bradi5g05686	34.9314	-1.62634	0.369818	-4.39766	1.09e-05	0.000699685	0.000872814	yes
Bradi4g34410	61.9997	-1.21525	0.27671	-4.3918	1.12e-05	0.000712494	0.000888982	yes
Bradi3g01470	476.418	1.05739	0.24077	4.39169	1.12e-05	0.000712494	0.000888982	yes
Bradi1g32547	211.06	0.821357	0.18732	4.38479	1.16e-05	0.000730611	0.000911777	yes
Bradi3g03317	160.652	0.818078	0.186596	4.38422	1.16e-05	0.000730611	0.000911777	yes
Bradi2g03241	118.996	-0.919397	0.209874	-4.38071	1.18e-05	0.000739065	0.000922423	yes
Bradi2g35080	91.7758	0.985064	0.22501	4.37787	1.2e-05	0.000745344	0.000930355	yes
Bradi2g20660	47.926	-1.21447	0.277498	-4.3765	1.21e-05	0.00074663	0.000932055	yes
Bradi1g08570	326.084	1.39129	0.318138	4.37323	1.22e-05	0.000754487	0.000941958	yes
Bradi3g60517	1233.96	-0.79888	0.18278	-4.37071	1.24e-05	0.000759804	0.00094869	yes
Bradi1g75610	115.871	-1.14493	0.26232	-4.36464	1.27e-05	0.000777685	0.000971112	yes
Bradi2g10910	133.727	0.970517	0.223021	4.35168	1.35e-05	0.000820185	0.00102438	yes
Bradi3g10010	12.3511	-1.79826	0.413295	-4.35104	1.35e-05	0.000820185	0.00102438	yes
Bradi5g22547	128.837	1.1065	0.254493	4.34784	1.37e-05	0.000828547	0.00103493	yes
Bradi2g37700	66.6397	-1.06762	0.245643	-4.3462	1.39e-05	0.000831083	0.00103819	yes
Bradi4g22700	970.452	-0.927244	0.213578	-4.34148	1.42e-05	0.000845278	0.00105612	yes
Bradi1g49790	110.126	1.22434	0.28207	4.34056	1.42e-05	0.000845278	0.00105612	yes
Bradi4g07997	1347.57	0.739211	0.170509	4.33532	1.46e-05	0.000850795	0.00106341	yes
Bradi1g66980	104.073	-1.38197	0.318584	-4.33784	1.44e-05	0.000850795	0.00106341	yes
Bradi5g20760	208.153	-0.750748	0.173154	-4.33572	1.45e-05	0.000850795	0.00106341	yes
Bradi3g59210	369.565	2.11807	0.488463	4.3362	1.45e-05	0.000850795	0.00106341	yes
Bradi3g02710	129.159	-0.892743	0.206058	-4.33247	1.47e-05	0.000858192	0.00107275	yes
Bradi5g27467	138.337	0.865035	0.199723	4.33118	1.48e-05	0.000859592	0.0010746	yes
Bradi2g06220	9444.89	-0.524403	0.121139	-4.32892	1.5e-05	0.000861134	0.00107671	yes
Bradi1g35855	26.3215	-2.11085	0.487591	-4.32914	1.5e-05	0.000861134	0.00107671	yes
Bradi2g30410	71.8835	-0.899401	0.207899	-4.32615	1.52e-05	0.000868344	0.00108582	yes
Bradi3g30540	49.2319	-1.30791	0.30273	-4.32039	1.56e-05	0.000887587	0.00110998	yes
Bradi3g45160	36.5922	1.88249	0.436343	4.31424	1.6e-05	0.00090885	0.00113667	yes
Bradi2g03061	167.464	0.734002	0.170328	4.30935	1.64e-05	0.000913953	0.00114343	yes
Bradi2g58350	47.4971	-1.11446	0.258462	-4.3119	1.62e-05	0.000913953	0.00114343	yes
Bradi4g28430	108.301	0.928448	0.215439	4.30957	1.64e-05	0.000913953	0.00114343	yes
Bradi4g44027	44.3636	1.73253	0.401943	4.31038	1.63e-05	0.000913953	0.00114343	yes
Bradi5g10040	1063.3	-0.878025	0.204147	-4.30095	1.7e-05	0.000945421	0.0011829	yes
Bradi5g01900	23.8972	1.44766	0.337059	4.29499	1.75e-05	0.000967257	0.00121032	yes
Bradi2g02600	55.0245	1.14264	0.26624	4.29175	1.77e-05	0.000974448	0.00121951	yes
Bradi3g35670	46.4326	1.61669	0.376716	4.29155	1.77e-05	0.000974448	0.00121951	yes
Bradi2g35450	129.803	1.57181	0.366415	4.2897	1.79e-05	0.000978651	0.00122487	yes
Bradi4g19634	33.798	-1.38775	0.324202	-4.28052	1.86e-05	0.000990412	0.00124035	yes
Bradi4g30360	18.8658	1.84588	0.43095	4.28328	1.84e-05	0.000990412	0.00124035	yes
Bradi1g10447	359.19	0.729477	0.170292	4.28369	1.84e-05	0.000990412	0.00124035	yes
Bradi5g07090	63.6429	1.00218	0.234151	4.28005	1.87e-05	0.000990412	0.00124035	yes
Bradi3g33190	536.229	0.553104	0.129068	4.28536	1.82e-05	0.000990412	0.00124035	yes
Bradi3g39750	2951.33	-0.945296	0.220863	-4.28001	1.87e-05	0.000990412	0.00124035	yes
Bradi3g41350	83.418	1.31448	0.306962	4.28223	1.85e-05	0.000990412	0.00124035	yes
Bradi3g54740	192.284	0.76847	0.179442	4.28256	1.85e-05	0.000990412	0.00124035	yes
Bradi3g26870	109.933	-1.04352	0.24405	-4.27584	1.9e-05	0.00100524	0.00125902	yes
Bradi2g40900	18.9221	-1.5151	0.354731	-4.27113	1.94e-05	0.00101881	0.00127619	yes
Bradi4g30850	56.3118	1.07896	0.252611	4.27124	1.94e-05	0.00101881	0.00127619	yes
Bradi1g60817	265.613	0.874979	0.205049	4.26716	1.98e-05	0.00103313	0.00129422	yes
Bradi1g65467	532.743	-0.869959	0.204284	-4.25857	2.06e-05	0.00106955	0.00133994	yes
Bradi1g13060	28.8686	2.06089	0.484088	4.25727	2.07e-05	0.00107158	0.00134269	yes
Bradi2g36480	3636.34	-0.562038	0.132089	-4.255	2.09e-05	0.00107158	0.00134287	yes
Bradi2g56750	112.077	-0.902258	0.212059	-4.25475	2.09e-05	0.00107158	0.00134287	yes
Bradi3g17640	19671.3	-0.652652	0.153374	-4.25529	2.09e-05	0.00107158	0.00134287	yes
Bradi2g08980	115.503	0.752884	0.176994	4.25373	2.1e-05	0.00107247	0.00134407	yes
Bradi2g46400	7.94485	-1.98692	0.467689	-4.24839	2.15e-05	NA	0.00137144	yes
Bradi5g19110	266.189	-0.732013	0.17245	-4.24479	2.19e-05	0.00111195	0.00138856	yes
Bradi3g21597	48.6658	1.66034	0.391315	4.24297	2.21e-05	0.00111686	0.0013948	yes
Bradi1g10540	468.155	-1.38037	0.325593	-4.23957	2.24e-05	0.00112972	0.00141098	yes
Bradi3g14340	304.752	1.08568	0.256619	4.23071	2.33e-05	0.00117081	0.00146242	yes
Bradi1g20280	13.5292	-1.82824	0.43235	-4.22862	2.35e-05	0.00117737	0.00147073	yes
Bradi2g37570	220.066	1.08649	0.257534	4.21884	2.46e-05	0.00122512	0.0015305	yes
Bradi1g38780	61.7763	1.80236	0.427654	4.21454	2.5e-05	0.00124413	0.00155437	yes
Bradi2g60143	14.1801	1.71216	0.406748	4.20938	2.56e-05	0.00126825	0.00158463	yes
Bradi1g77580	53.2592	1.2839	0.305232	4.2063	2.6e-05	0.00128099	0.00160067	yes
Bradi3g00330	2779.73	-0.713591	0.169691	-4.20524	2.61e-05	0.0012824	0.00160255	yes
Bradi1g19250	693.16	-0.504839	0.120264	-4.19775	2.7e-05	0.00132027	0.00165037	yes
Bradi1g49650	117.068	0.804067	0.191616	4.19625	2.71e-05	0.00132027	0.00165037	yes
Bradi5g02330	149.496	0.821584	0.19583	4.1954	2.72e-05	0.00132027	0.00165037	yes
Bradi5g05430	139.616	1.18574	0.282595	4.19589	2.72e-05	0.00132027	0.00165037	yes
Bradi1g76550	321.593	-1.12381	0.267945	-4.1942	2.74e-05	0.0013226	0.00165341	yes
Bradi1g29857	17.9811	1.83723	0.438294	4.19177	2.77e-05	0.00133208	0.00166538	yes
Bradi3g36600	1374.44	-0.624142	0.148954	-4.19016	2.79e-05	0.00133687	0.0016715	yes
Bradi1g42587	5.34507	-2.05688	0.490982	-4.18932	2.8e-05	NA	0.0016719	yes
Bradi1g65725	89.9166	0.890998	0.213199	4.17918	2.93e-05	0.00139803	0.00174226	yes
Bradi3g04840	333.279	0.658403	0.157573	4.1784	2.94e-05	0.00139803	0.00174226	yes
Bradi5g22000	49.335	1.49308	0.357762	4.17338	3e-05	0.00142423	0.00177505	yes
Bradi3g28770	96.823	0.87976	0.210884	4.17177	3.02e-05	0.00142933	0.00178156	yes
Bradi3g40640	124.991	1.10602	0.26553	4.16533	3.11e-05	0.00146524	0.00182646	yes
Bradi5g02077	294.644	1.86922	0.449498	4.15847	3.2e-05	0.0015047	0.0018758	yes
Bradi1g18910	251.565	0.622285	0.149709	4.15664	3.23e-05	0.00151161	0.00188456	yes
Bradi1g21630	108.96	0.998897	0.240572	4.15218	3.29e-05	0.00153608	0.00191523	yes
Bradi3g57470	79.5779	-0.981512	0.2369	-4.14315	3.43e-05	0.00159241	0.00198562	yes
Bradi2g51705	69.8367	0.915723	0.221208	4.13966	3.48e-05	0.00160969	0.0020075	yes
Bradi5g21290	11.8125	-1.72828	0.417547	-4.13911	3.49e-05	0.00160969	0.0020075	yes
Bradi1g22450	16.9677	1.65156	0.399318	4.13595	3.53e-05	0.00162104	0.00202196	yes
Bradi3g43345	618.514	0.628141	0.151863	4.13624	3.53e-05	0.00162104	0.00202196	yes
Bradi3g20677	2562.59	-0.812412	0.196499	-4.13443	3.56e-05	0.00162631	0.0020287	yes
Bradi3g45530	113.537	0.960111	0.232513	4.12928	3.64e-05	0.0016576	0.00206788	yes
Bradi3g33217	22.1792	-1.63088	0.395242	-4.12629	3.69e-05	0.00167371	0.00208814	yes
Bradi5g15970	446.712	-0.689557	0.167206	-4.124	3.72e-05	0.00168484	0.00210218	yes
Bradi1g32521	64.4357	-1.17812	0.285734	-4.12313	3.74e-05	0.00168559	0.00210328	yes
Bradi3g27285	4480.02	-1.0881	0.264064	-4.12057	3.78e-05	0.00169884	0.00211997	yes
Bradi3g32040	149.568	-1.13101	0.274597	-4.11881	3.81e-05	0.00170626	0.00212938	yes
Bradi2g53750	77.8204	-1.23083	0.299237	-4.11321	3.9e-05	0.00174241	0.00217467	yes
Bradi4g02600	20.5762	1.80303	0.438633	4.11056	3.95e-05	0.00175678	0.00219275	yes
Bradi1g30690	105.019	-1.16314	0.283192	-4.10723	4e-05	0.00177651	0.00221754	yes
Bradi4g01950	60.2302	1.54167	0.376622	4.09342	4.25e-05	0.00187355	0.00233901	yes
Bradi1g58480	4606.55	-0.669273	0.16348	-4.0939	4.24e-05	0.00187355	0.00233901	yes
Bradi1g34760	48.3944	-0.998626	0.244252	-4.08851	4.34e-05	0.00190751	0.00238157	yes
Bradi2g06490	221.676	0.682954	0.167143	4.08604	4.39e-05	0.00192171	0.00239947	yes
Bradi4g02485	9.3437	-1.99627	0.488977	-4.08255	4.45e-05	NA	0.00242816	yes
Bradi2g01520	380.819	-0.750678	0.184501	-4.06869	4.73e-05	0.0020639	0.00256915	yes
Bradi1g20440	154.912	1.24694	0.307035	4.06123	4.88e-05	0.00212414	0.00264434	yes
Bradi1g45090	107.49	-1.29399	0.319593	-4.04885	5.15e-05	0.00223251	0.00277948	yes
Bradi2g27810	35.3167	-1.44459	0.35689	-4.04774	5.17e-05	0.00223607	0.00278413	yes
Bradi2g15290	47.8233	-1.42909	0.353251	-4.04554	5.22e-05	0.00224933	0.0028013	yes
Bradi1g08060	72.252	-0.899638	0.222453	-4.04416	5.25e-05	0.00224933	0.0028013	yes
Bradi1g69330	56.9673	1.98142	0.48995	4.04413	5.25e-05	0.00224933	0.0028013	yes
Bradi3g52560	175.365	-0.868081	0.215001	-4.03756	5.4e-05	0.00230599	0.00287207	yes
Bradi1g27524	12.4674	-1.98054	0.490945	-4.03414	5.48e-05	0.00233252	0.00290534	yes
Bradi4g10998	69.2635	1.00984	0.250647	4.02893	5.6e-05	0.0023774	0.00296147	yes
Bradi2g56000	40.6724	1.23241	0.30616	4.02539	5.69e-05	0.00240594	0.00299724	yes
Bradi3g24760	320.603	-0.78457	0.194983	-4.02379	5.73e-05	0.00241487	0.0030086	yes
Bradi3g55200	130.493	-0.940594	0.233837	-4.02244	5.76e-05	0.00242126	0.00301679	yes
Bradi3g09030	66.8869	1.41997	0.353198	4.02032	5.81e-05	0.00243567	0.00303496	yes
Bradi1g74470	112.754	0.862767	0.214755	4.01745	5.88e-05	0.00245787	0.00306286	yes
Bradi3g58920	23.9788	1.74561	0.434698	4.01568	5.93e-05	0.00246885	0.00307676	yes
Bradi1g03250	333.177	0.638029	0.158917	4.01487	5.95e-05	0.00246985	0.00307823	yes
Bradi3g09240	55.4843	1.45894	0.363532	4.01323	5.99e-05	0.00247945	0.00309042	yes
Bradi5g17027	610.074	-0.697054	0.173752	-4.01178	6.03e-05	0.00248723	0.00310034	yes
Bradi1g45040	93.3376	0.896343	0.223543	4.00971	6.08e-05	0.00250148	0.00311833	yes
Bradi1g19056	4.47984	-1.95993	0.489043	-4.00768	6.13e-05	NA	0.00313607	yes
Bradi1g23895	38.4127	1.77811	0.444243	4.00257	6.27e-05	0.002565	0.00318861	yes
Bradi3g28450	116.01	-1.1561	0.288854	-4.00236	6.27e-05	0.002565	0.00318861	yes
Bradi3g19730	86.2297	1.28787	0.322024	3.9993	6.35e-05	0.00259062	0.00322071	yes
Bradi5g09697	4542.86	-0.80513	0.201429	-3.99709	6.41e-05	0.00260711	0.00324147	yes
Bradi5g19320	438.603	-0.688017	0.172257	-3.99413	6.49e-05	0.00263204	0.00327272	yes
Bradi3g34980	1702.97	-0.745026	0.186906	-3.9861	6.72e-05	0.00271467	0.00337572	yes
Bradi2g21990	77.2894	1.34869	0.338427	3.98518	6.74e-05	0.00271714	0.00337906	yes
Bradi4g13280	70.3996	1.66908	0.41893	3.98415	6.77e-05	0.00272085	0.00338393	yes
Bradi1g25350	814.824	-0.705434	0.177118	-3.98284	6.81e-05	0.0027279	0.00339295	yes
Bradi5g16390	31.8017	-1.16199	0.291952	-3.98007	6.89e-05	0.0027518	0.00342294	yes
Bradi4g29271	8.82547	-1.85337	0.46643	-3.97352	7.08e-05	NA	0.00349849	yes
Bradi3g36347	610.278	-0.714807	0.179885	-3.97369	7.08e-05	0.00281824	0.00349849	yes
Bradi1g17250	109.885	-0.965825	0.24331	-3.96953	7.2e-05	0.0028596	0.00354749	yes
Bradi2g21186	522.284	1.10942	0.279668	3.96691	7.28e-05	0.00288281	0.00357657	yes
Bradi1g07170	1792.17	-0.677272	0.17079	-3.96552	7.32e-05	0.00289118	0.00358725	yes
Bradi4g26130	169.825	-0.808163	0.203869	-3.96412	7.37e-05	0.0028998	0.00359824	yes
Bradi1g63840	36.2247	-1.16187	0.293212	-3.96257	7.41e-05	0.00291035	0.00361162	yes
Bradi3g36341	27.7453	-1.22667	0.309894	-3.95837	7.55e-05	0.00295349	0.00366545	yes
Bradi1g52140	237.381	0.68104	0.172308	3.95245	7.74e-05	0.00301882	0.00374683	yes
Bradi1g00700	173.086	0.956445	0.242201	3.94897	7.85e-05	0.0030456	0.00378066	yes
Bradi1g18960	87.2993	-0.855112	0.216532	-3.94912	7.84e-05	0.0030456	0.00378066	yes
Bradi3g53350	47.9727	1.15073	0.291491	3.94775	7.89e-05	0.00305251	0.00378955	yes
Bradi1g33520	303.728	-1.06531	0.270242	-3.94205	8.08e-05	0.00311712	0.00387005	yes
Bradi1g11160	322.302	-0.739306	0.187849	-3.93565	8.3e-05	0.00319235	0.00396377	yes
Bradi4g17287	69.3969	0.974346	0.247693	3.93368	8.37e-05	0.00320855	0.00398538	yes
Bradi4g19641	178.443	-0.716676	0.182308	-3.93112	8.46e-05	0.00320855	0.00398571	yes
Bradi1g09910	77.9573	-1.03928	0.264338	-3.93165	8.44e-05	0.00320855	0.00398571	yes
Bradi1g18607	241.119	0.775602	0.197307	3.93095	8.46e-05	0.00320855	0.00398571	yes
Bradi3g06780	139.936	-0.974531	0.247947	-3.93039	8.48e-05	0.00320855	0.00398571	yes
Bradi3g15410	392.445	0.503512	0.128064	3.93172	8.43e-05	0.00320855	0.00398571	yes
Bradi2g41060	114.967	-1.0026	0.255361	-3.92619	8.63e-05	0.003256	0.00404495	yes
Bradi1g34830	36.5766	1.42887	0.364559	3.91944	8.88e-05	0.00333933	0.00414879	yes
Bradi2g09441	7.00908	-1.87377	0.478328	-3.91733	8.95e-05	NA	0.0041629	yes
Bradi3g13570	18.8252	-1.5798	0.403226	-3.9179	8.93e-05	0.00335148	0.0041629	yes
Bradi2g02647	62.3848	1.03747	0.265085	3.91374	9.09e-05	0.00339524	0.00420796	yes
Bradi1g11270	254.343	-0.786232	0.200905	-3.91345	9.1e-05	0.00339524	0.00420796	yes
Bradi1g26880	320.09	-0.710422	0.181625	-3.91147	9.17e-05	0.00340449	0.0042201	yes
Bradi3g31550	59.3916	-0.972924	0.24873	-3.91156	9.17e-05	0.00340449	0.0042201	yes
Bradi1g07010	65.0823	-0.884622	0.226232	-3.91023	9.22e-05	0.00341266	0.00423056	yes
Bradi1g67800	299	0.543222	0.139037	3.90703	9.34e-05	0.0034488	0.0042757	yes
Bradi5g23130	89.2743	0.865561	0.22159	3.90614	9.38e-05	0.00345224	0.0042803	yes
Bradi1g76880	132.286	0.884381	0.226533	3.90398	9.46e-05	0.00346597	0.00429831	yes
Bradi3g07750	60.5787	-1.23354	0.315984	-3.9038	9.47e-05	0.00346597	0.00429831	yes
Bradi3g37240	236.331	0.867085	0.222146	3.90322	9.49e-05	0.00346597	0.00429831	yes
Bradi2g25460	7.70751	-1.85704	0.476099	-3.90054	9.6e-05	NA	0.00433501	yes
Bradi4g11590	37.8958	-1.16395	0.298569	-3.89842	9.68e-05	0.00351657	0.00435046	yes
Bradi3g04920	75.9229	1.27293	0.326501	3.89869	9.67e-05	0.00351657	0.00435046	yes
Bradi3g42030	189.911	-0.672332	0.172659	-3.89399	9.86e-05	0.0035719	0.00441928	yes
Bradi1g29669	106.185	0.851134	0.218747	3.89096	9.98e-05	0.00360728	0.00446342	yes
Bradi2g51600	41.116	1.0854	0.279103	3.88888	0.000100708	0.00362868	0.00449027	yes
Bradi3g14530	62.851	0.992238	0.255578	3.88233	0.000103462	0.00371809	0.00460128	yes
Bradi1g49180	166.112	-0.725408	0.187014	-3.87889	0.000104935	0.00376109	0.00465487	yes
Bradi2g06250	153.149	0.900834	0.232381	3.87654	0.000105951	0.00378753	0.00468796	yes
Bradi1g56260	27.201	1.44948	0.374075	3.87484	0.000106695	0.00379991	0.00470404	yes
Bradi3g37040	165.331	-0.707856	0.182697	-3.87447	0.000106855	0.00379991	0.00470404	yes
Bradi1g17450	663.055	-1.01444	0.262028	-3.8715	0.000108166	0.00382078	0.00473099	yes
Bradi1g19210	335.343	0.636753	0.164483	3.87124	0.000108283	0.00382078	0.00473099	yes
Bradi1g53050	49.3893	-1.01794	0.262875	-3.87236	0.000107788	0.00382078	0.00473099	yes
Bradi5g09790	11.4181	1.89688	0.490199	3.86961	0.000109011	NA	0.00475085	yes
Bradi1g55100	1480.62	-0.496168	0.128429	-3.86337	0.000111833	0.00393582	0.00486163	yes
Bradi1g71840	154.771	-0.985715	0.255366	-3.86001	0.000113383	0.0039801	0.0049045	yes
Bradi5g14137	6.24341	-1.88169	0.487418	-3.86052	0.000113144	NA	0.0049045	yes
Bradi1g10640	1187.48	-0.689431	0.178721	-3.85757	0.000114518	0.0040096	0.0049413	yes
Bradi1g02510	486.512	1.08833	0.282365	3.85433	0.000116048	0.00405276	0.00499494	yes
Bradi2g54340	81.8626	1.02156	0.265205	3.85194	0.000117185	0.00406122	0.00500669	yes
Bradi1g00560	90.4525	1.60936	0.417773	3.85223	0.000117045	0.00406122	0.00500669	yes
Bradi1g23450	73.7942	1.27105	0.329898	3.85285	0.00011675	0.00406122	0.00500669	yes
Bradi5g15130	124.203	-0.954359	0.247813	-3.85112	0.000117579	0.00406454	0.00501122	yes
Bradi4g24197	102.868	0.804411	0.209284	3.84363	0.000121229	0.00418009	0.00515413	yes
Bradi3g34450	374.692	0.562505	0.146419	3.84174	0.000122165	0.00420174	0.00518127	yes
Bradi1g19650	1578.79	0.597735	0.15591	3.83384	0.000126156	0.00432807	0.00533751	yes
Bradi2g14790	343.686	-0.729968	0.190542	-3.83101	0.00012762	0.00435636	0.00537332	yes
Bradi3g03450	14.4059	-1.53558	0.400773	-3.83155	0.000127339	0.00435636	0.00537332	yes
Bradi3g55850	8.16381	1.8012	0.470392	3.82915	0.000128586	NA	0.0054009	yes
Bradi5g07152	81.3189	1.07527	0.281116	3.825	0.000130771	0.00445275	0.00547943	yes
Bradi2g61060	18.6334	-1.49919	0.392188	-3.82264	0.00013203	0.00448265	0.00551722	yes
Bradi1g30260	204.855	0.619397	0.162056	3.82212	0.000132307	0.00448265	0.00551722	yes
Bradi3g05940	15.114	-1.55109	0.405914	-3.82123	0.000132788	0.00448776	0.00552401	yes
Bradi2g45830	119.268	-0.779623	0.204237	-3.81725	0.000134946	0.0045494	0.00560038	yes
Bradi1g17840	120.007	1.5138	0.397675	3.80664	0.000140869	0.00473738	0.0058323	yes
Bradi4g17820	8374.8	-0.988261	0.260728	-3.79038	0.000150414	0.00503352	0.00619797	yes
Bradi3g59970	259.819	0.899314	0.237255	3.7905	0.000150344	0.00503352	0.00619797	yes
Bradi1g19370	184.704	0.638673	0.168632	3.78738	0.000152242	0.0050822	0.00625846	yes
Bradi4g31380	39.6782	1.46857	0.38791	3.78585	0.000153184	0.00510115	0.00628233	yes
Bradi1g61497	80.7883	-0.906635	0.239548	-3.78476	0.000153854	0.00511095	0.00629495	yes
Bradi2g53620	732.208	-0.911305	0.240933	-3.78239	0.000155329	0.00513492	0.00632556	yes
Bradi2g60441	76.3536	1.53853	0.406759	3.7824	0.000155322	0.00513492	0.00632556	yes
Bradi5g13920	20.9517	-1.34245	0.355801	-3.77303	0.000161279	0.0053187	0.00655251	yes
Bradi2g41500	22.4607	1.37415	0.364397	3.77102	0.000162583	0.00534875	0.00659008	yes
Bradi2g44540	33.4309	-1.1443	0.303684	-3.76808	0.000164509	0.00539908	0.00665265	yes
Bradi1g58430	56.0254	-1.20003	0.318706	-3.76532	0.000166336	0.00544592	0.00671093	yes
Bradi1g59870	640.37	-0.783974	0.208293	-3.7638	0.000167349	0.00546594	0.00673617	yes
Bradi2g00980	160.794	0.910765	0.242114	3.76172	0.00016875	0.00548923	0.006766	yes
Bradi2g58440	3866.12	-0.69679	0.18524	-3.76154	0.000168869	0.00548923	0.006766	yes
Bradi1g77950	160.734	-0.718238	0.19106	-3.75922	0.000170443	0.00552723	0.00681339	yes
Bradi3g07385	29.3734	1.4412	0.383643	3.75662	0.000172222	0.00557166	0.00686872	yes
Bradi3g35700	785.048	1.18604	0.315969	3.75368	0.000174258	0.00562417	0.00693402	yes
Bradi1g78926	20.6139	-1.67268	0.445811	-3.75199	0.000175436	0.00564878	0.00696492	yes
Bradi1g30330	276.214	0.626786	0.167187	3.74902	0.000177527	0.00570263	0.00703189	yes
Bradi3g30820	15.7208	-1.39508	0.372204	-3.74815	0.000178143	0.00570897	0.00704028	yes
Bradi1g72650	248.425	0.630176	0.168294	3.7445	0.000180753	0.00577901	0.00712722	yes
Bradi4g06300	66.3471	0.923396	0.24677	3.74192	0.000182618	0.00581782	0.00716665	yes
Bradi4g11265	11.5175	-1.83661	0.490887	-3.74141	0.00018299	NA	0.00716665	yes
Bradi1g34340	88.6421	1.08823	0.290844	3.74164	0.000182821	0.00581782	0.00716665	yes
Bradi4g39810	88.8835	1.11484	0.298153	3.73916	0.000184636	0.00586186	0.00721486	yes
Bradi5g14090	81.1558	-1.10715	0.296181	-3.7381	0.000185413	0.00587284	0.00722899	yes
Bradi4g44880	294.679	0.632349	0.169288	3.73535	0.000187454	0.00592371	0.00727687	yes
Bradi1g35376	8.8692	-1.8243	0.488392	-3.73532	0.000187478	NA	0.00727687	yes
Bradi4g01100	377.349	-0.602711	0.161481	-3.7324	0.000189667	0.00597979	0.00734546	yes
Bradi1g76400	113.687	0.820038	0.219811	3.73065	0.000190988	0.00600753	0.00738019	yes
Bradi5g08820	344.881	-0.798327	0.214037	-3.72986	0.000191585	0.00601242	0.00738684	yes
Bradi1g15377	167.126	0.868516	0.233116	3.72569	0.000194785	0.00609879	0.00749359	yes
Bradi4g13960	72.1959	-0.97313	0.261621	-3.71961	0.000199527	0.00622431	0.00764979	yes
Bradi1g30113	47.4961	-0.999859	0.268861	-3.71888	0.000200111	0.00622431	0.00764979	yes
Bradi1g75620	173.093	1.0213	0.274631	3.71881	0.000200165	0.00622431	0.00764979	yes
Bradi4g35490	92.3318	1.28083	0.344896	3.71367	0.000204274	0.0063376	0.0077897	yes
Bradi2g03717	582.664	-0.6577	0.177206	-3.7115	0.000206032	0.00637761	0.00783954	yes
Bradi3g50740	17.2445	1.74058	0.469271	3.70911	0.000207989	0.00642359	0.00789672	yes
Bradi1g03953	23.2781	-1.34737	0.363882	-3.70276	0.000213269	0.00657178	0.00807957	yes
Bradi4g35230	31.6223	-1.07768	0.291182	-3.70105	0.000214712	0.00660131	0.00811656	yes
Bradi3g41067	2.99277	-1.80158	0.48686	-3.7004	0.000215258	NA	0.00811952	yes
Bradi3g16616	4.10118	-1.79082	0.484684	-3.69482	0.000220047	NA	0.0082822	yes
Bradi4g32200	99.2004	-0.91072	0.246874	-3.689	0.000225133	0.00690611	0.00845534	yes
Bradi1g26940	318.519	0.617664	0.167491	3.68776	0.000226241	0.00692451	0.00847865	yes
Bradi1g37030	16.1049	-1.36713	0.370925	-3.68575	0.000228034	0.00696374	0.00852747	yes
Bradi1g45400	562.01	0.908421	0.246669	3.68275	0.000230728	0.00699453	0.00855006	yes
Bradi1g54060	3.0085	-1.79223	0.486497	-3.68395	0.00022965	NA	0.00855006	yes
Bradi1g67740	88.4065	0.703648	0.191087	3.68235	0.000231097	0.00699453	0.00855006	yes
Bradi3g01320	96.9168	0.845036	0.229362	3.6843	0.000229335	0.00698779	0.00855006	yes
Bradi3g09460	61.499	0.88249	0.2396	3.68317	0.00023035	0.00699453	0.00855006	yes
Bradi2g08737	34.2866	-1.12238	0.305251	-3.67692	0.000236071	0.00712925	0.00871556	yes
Bradi1g21320	28.2033	1.23469	0.336011	3.67456	0.00023826	0.00717943	0.00877773	yes
Bradi1g54730	94.1077	0.810484	0.220687	3.67255	0.000240139	0.00722009	0.00882826	yes
Bradi3g58060	17.4548	1.7999	0.490466	3.66978	0.000242759	0.00728276	0.00890573	yes
Bradi3g36990	9.54467	-1.55846	0.424876	-3.66803	0.000244426	NA	0.0089292	yes
Bradi3g47350	52.9539	-0.976305	0.266165	-3.66805	0.000244412	0.00731623	0.0089292	yes
Bradi1g20880	240.563	1.05911	0.289229	3.66182	0.000250427	0.00747985	0.00912926	yes
Bradi2g45984	7.2957	-1.7881	0.488959	-3.65696	0.000255227	NA	0.00928478	yes
Bradi5g08840	47.9925	-1.23887	0.338896	-3.65562	0.000256564	0.0076464	0.00931394	yes
Bradi5g26375	7.26849	-1.78713	0.488963	-3.65494	0.000257238	NA	0.00931896	yes
Bradi1g26850	42.4552	1.0006	0.273836	3.65402	0.000258163	0.00766816	0.00932293	yes
Bradi1g33016	239.917	-0.952888	0.260796	-3.65377	0.00025842	0.00766816	0.00932293	yes
Bradi2g03320	19.3755	1.48584	0.40686	3.65196	0.000260251	0.0076844	0.00934557	yes
Bradi2g16570	17.7191	1.6935	0.463776	3.65155	0.00026066	0.0076844	0.00934557	yes
Bradi5g03410	61.3458	-1.01247	0.27721	-3.65236	0.000259842	0.0076844	0.00934557	yes
Bradi5g14040	3.00761	-1.77415	0.485978	-3.65068	0.000261552	NA	0.00935824	yes
Bradi1g69780	107.584	0.793455	0.217425	3.64933	0.000262924	0.00771773	0.0093688	yes
Bradi3g44640	221.937	1.18797	0.325497	3.64972	0.000262525	0.00771773	0.0093688	yes
Bradi5g13120	38.8816	1.04819	0.287602	3.6446	0.000267808	0.00784419	0.00952331	yes
Bradi3g16060	26.4294	1.29327	0.355045	3.64256	0.000269945	0.00788981	0.00957971	yes
Bradi3g02606	4.42014	-1.78801	0.490971	-3.64178	0.000270757	NA	0.00958894	yes
Bradi5g22820	106.009	1.37887	0.379323	3.63509	0.000277886	0.0081045	0.00982141	yes
Bradi1g04110	194.27	-0.709068	0.195269	-3.63123	0.00028207	0.00820897	0.00994909	yes
Bradi1g75300	7.21261	-1.75594	0.483696	-3.63025	0.000283142	NA	0.00996667	yes
Bradi1g06851	764.342	0.703115	0.193906	3.62606	0.000287776	0.00835715	0.0101093	no
Bradi1g36640	631.397	-0.680159	0.187713	-3.62341	0.000290748	0.0083898	0.0101522	no
Bradi5g18540	273.358	0.679615	0.187537	3.6239	0.000290192	0.0083898	0.0101522	no
Bradi3g01297	603.454	0.497238	0.137198	3.62424	0.000289807	0.0083898	0.0101522	no
Bradi1g17510	158.529	0.744273	0.205569	3.62055	0.000293974	0.0084423	0.0102202	no
Bradi1g35157	32.6412	-1.09128	0.301492	-3.61961	0.000295047	0.0084423	0.0102202	no
Bradi1g63270	101.252	0.976692	0.26977	3.62046	0.000294078	0.0084423	0.0102202	no
Bradi3g49790	153.391	-0.67237	0.185755	-3.61966	0.000294986	0.0084423	0.0102202	no
Bradi2g16887	351.097	-0.540127	0.149315	-3.61737	0.000297611	0.00849783	0.0102886	no
Bradi2g62090	43.1948	-0.922712	0.255276	-3.61457	0.000300852	0.00855263	0.010361	no
Bradi1g06300	26.1198	1.5039	0.416071	3.61453	0.000300898	0.00855263	0.010361	no
Bradi2g26240	349.507	0.795652	0.22019	3.61348	0.000302118	0.00855263	0.0103627	no
Bradi2g28680	102.888	0.912159	0.252453	3.61319	0.000302455	0.00855263	0.0103627	no
Bradi2g37320	183.365	0.629165	0.174191	3.61193	0.000303926	0.00855263	0.0103627	no
Bradi2g57170	45.1623	0.98632	0.272996	3.61295	0.000302737	0.00855263	0.0103627	no
Bradi3g02910	630.694	0.749688	0.20754	3.61226	0.000303542	0.00855263	0.0103627	no
Bradi2g19297	72.7334	0.809387	0.224167	3.61064	0.000305437	0.00857743	0.0103938	no
Bradi1g20275	2.98039	-1.75164	0.485332	-3.60917	0.000307181	NA	0.0104327	no
Bradi4g40600	93.5343	0.744482	0.206335	3.60812	0.000308421	0.00864339	0.0104544	no
Bradi1g06387	167.907	0.707039	0.196113	3.60527	0.000311823	0.0087208	0.0105492	no
Bradi2g17350	47.6046	1.30837	0.362969	3.60463	0.000312602	0.00872468	0.010555	no
Bradi2g13470	84.2715	1.33697	0.371004	3.60367	0.000313759	0.00873907	0.0105735	no
Bradi5g17947	148.92	0.721743	0.200518	3.5994	0.000318953	0.00886559	0.0107278	no
Bradi2g20415	318.692	0.573501	0.159391	3.59808	0.000320577	0.00889257	0.0107616	no
Bradi2g41720	331.786	0.611331	0.169964	3.59683	0.000322121	0.00891725	0.0107926	no
Bradi1g36530	144.396	1.09469	0.304549	3.59447	0.000325058	0.0089803	0.01087	no
Bradi1g77940	46.2483	-1.12666	0.313551	-3.59321	0.000326625	0.00900533	0.0109015	no
Bradi2g28007	569.733	0.513874	0.143045	3.59239	0.000327664	0.00901572	0.0109027	no
Bradi4g39860	74.2794	1.09434	0.304685	3.59169	0.000328543	0.00902168	0.0109027	no
Bradi1g31290	6.72727	-1.74172	0.484881	-3.59206	0.000328069	NA	0.0109027	no
Bradi1g08907	977.283	-0.667975	0.186066	-3.58999	0.000330695	0.00906251	0.0109532	no
Bradi2g11940	678.484	-0.672201	0.187502	-3.58504	0.000337032	0.00921763	0.0111419	no
Bradi2g01050	21.5462	1.59666	0.445608	3.58311	0.00033953	0.00926734	0.0112032	no
Bradi1g71360	180.442	-0.814565	0.227496	-3.58057	0.000342843	0.00933905	0.0112911	no
Bradi1g04660	107.817	0.998108	0.278846	3.57943	0.00034435	0.00936136	0.0113192	no
Bradi1g48670	43.1529	1.14541	0.32021	3.57707	0.000347473	0.00942613	0.0113999	no
Bradi5g16900	71.7651	-1.02777	0.287361	-3.57658	0.000348116	0.00942613	0.0113999	no
Bradi2g53267	380.739	0.498422	0.139528	3.57221	0.000353981	0.00956591	0.0115702	no
Bradi3g19947	103.67	0.716731	0.200686	3.5714	0.000355075	0.0095764	0.0115842	no
Bradi2g46091	96.625	-1.03733	0.290538	-3.57037	0.000356478	0.0095764	0.0115865	no
Bradi3g14630	421.01	-0.693994	0.194363	-3.5706	0.000356159	0.0095764	0.0115865	no
Bradi5g04567	265.781	0.50629	0.141881	3.5684	0.000359163	0.00962953	0.011652	no
Bradi2g57150	207.959	-0.652232	0.182809	-3.56784	0.000359939	0.00963136	0.0116554	no
Bradi4g36503	15.0177	1.57548	0.44169	3.56693	0.000361184	0.00964573	0.011674	no
Bradi1g23780	165.653	0.986316	0.27663	3.56547	0.000363207	0.00968077	0.0117176	no
Bradi5g19130	120.869	-0.896405	0.251821	-3.55969	0.000371295	0.00987702	0.0119563	no
Bradi1g78160	109.228	-0.682142	0.19203	-3.55227	0.000381928	0.0101401	0.012276	no
Bradi1g05340	70.882	1.16165	0.327065	3.55174	0.000382691	0.0101406	0.0122778	no
Bradi1g53753	4.27639	-1.73305	0.488383	-3.54856	0.000387344	NA	0.0124042	no
Bradi2g43500	4.40845	-1.72809	0.487999	-3.54118	0.000398339	NA	0.0127095	no
Bradi1g58030	296.294	0.537821	0.151873	3.54126	0.000398217	0.0105315	0.0127095	no
Bradi2g46010	181.084	0.988243	0.279165	3.53999	0.000400137	0.0105617	0.0127435	no
Bradi2g45380	215.183	0.542708	0.153408	3.53768	0.000403655	0.010627	0.0128263	no
Bradi1g36830	110.061	0.624828	0.176663	3.53684	0.000404951	0.010627	0.0128263	no
Bradi3g22030	662.306	-0.65988	0.186549	-3.53729	0.000404249	0.010627	0.0128263	no
Bradi4g22235	32.3577	-1.59947	0.452731	-3.53295	0.000410954	0.0107638	0.0129928	no
Bradi3g13970	1972.36	-0.717963	0.203412	-3.5296	0.000416186	0.01088	0.0131344	no
Bradi3g14450	2.76151	-1.70872	0.484448	-3.52714	0.000420076	NA	0.0132331	no
Bradi1g68750	301.661	0.596909	0.169464	3.52234	0.000427761	0.0111611	0.0134508	no
Bradi2g14132	8.55037	-1.70986	0.48555	-3.52148	0.000429139	NA	0.0134698	no
Bradi2g12530	130.274	0.665953	0.189252	3.51887	0.000433389	0.0112648	0.0135299	no
Bradi4g13802	3.93192	-1.71961	0.488672	-3.51894	0.000433275	NA	0.0135299	no
Bradi1g03207	73.6122	-0.938854	0.266748	-3.51963	0.000432147	0.011254	0.0135299	no
Bradi4g33310	198.166	0.554334	0.15767	3.51579	0.00043845	0.0113746	0.0136634	no
Bradi3g18920	58.0943	0.845136	0.240652	3.51186	0.000444979	0.0115002	0.0138174	no
Bradi3g33420	11.624	-1.45417	0.414054	-3.51203	0.00044469	0.0115002	0.0138174	no
Bradi1g62572	14.4634	-1.34412	0.382931	-3.5101	0.000447942	0.0115549	0.0138845	no
Bradi2g43520	43.0098	0.966401	0.275446	3.50849	0.000450656	0.011581	0.0139191	no
Bradi4g20710	53.8129	-0.877761	0.250157	-3.50883	0.000450076	0.011581	0.0139191	no
Bradi4g12990	45.9564	1.3944	0.397648	3.50663	0.000453828	0.0116406	0.0139922	no
Bradi3g57550	5.0862	-1.70487	0.486278	-3.50596	0.000454958	NA	0.0140022	no
Bradi2g52977	44.3755	-1.23538	0.352905	-3.5006	0.000464205	0.011862	0.0142179	no
Bradi1g30980	39.7963	1.40923	0.402547	3.50078	0.0004639	0.011862	0.0142179	no
Bradi3g58295	11.0175	-1.50981	0.431316	-3.50048	0.000464421	NA	0.0142179	no
Bradi5g20580	5.68849	-1.69938	0.486041	-3.49637	0.000471639	NA	0.014363	no
Bradi5g24565	17.092	-1.30769	0.373995	-3.49654	0.000471328	0.011999	0.014363	no
Bradi3g47067	66.7149	1.0568	0.302208	3.49694	0.000470636	0.011999	0.014363	no
Bradi1g46670	379.53	0.601672	0.172211	3.49381	0.000476176	0.0120999	0.0144759	no
Bradi5g20750	14.313	-1.47731	0.423049	-3.49206	0.000479319	0.012157	0.014546	no
Bradi2g20220	104.162	0.958846	0.274965	3.48715	0.00048819	0.0123072	0.0147088	no
Bradi4g30290	60.2994	-0.896837	0.257157	-3.48751	0.00048754	0.0123072	0.0147088	no
Bradi4g32733	2.72808	-1.68659	0.483717	-3.48673	0.000488968	NA	0.0147088	no
Bradi1g43310	72.7641	0.831435	0.238465	3.48661	0.000489178	0.0123072	0.0147088	no
Bradi1g51890	229.883	0.623185	0.178753	3.4863	0.00048976	0.0123072	0.0147088	no
Bradi3g18600	63.6214	1.17237	0.336144	3.4877	0.0004872	0.0123072	0.0147088	no
Bradi2g14860	27.6265	-1.07566	0.308645	-3.48511	0.000491932	0.0123391	0.0147486	no
Bradi5g23430	75.9945	-1.02525	0.294286	-3.48386	0.000494246	0.0123743	0.0147924	no
Bradi3g16260	55.6558	0.928978	0.266751	3.48257	0.000496623	0.0123839	0.0148091	no
Bradi3g35820	149.39	1.05638	0.303369	3.48218	0.000497358	0.0123839	0.0148091	no
Bradi3g35900	53.8794	0.817594	0.234739	3.483	0.000495836	0.0123839	0.0148091	no
Bradi2g00650	680.422	-0.675094	0.194054	-3.4789	0.000503474	0.0124842	0.0149342	no
Bradi1g77040	65.6835	1.18415	0.340414	3.47855	0.000504134	0.0124842	0.0149342	no
Bradi5g07870	117.325	-0.718948	0.206656	-3.47896	0.000503363	0.0124842	0.0149342	no
Bradi2g55730	53.2577	-0.982144	0.282445	-3.47729	0.000506503	0.0124964	0.0149535	no
Bradi4g24367	43514.9	-0.442369	0.127216	-3.47729	0.000506506	0.0124964	0.0149535	no
Bradi5g00610	304.15	-0.694399	0.199722	-3.47683	0.000507379	0.0124964	0.0149539	no
Bradi3g54236	64.298	-0.750006	0.215916	-3.4736	0.000513526	0.012625	0.0151094	no
Bradi1g50826	174.704	-0.522525	0.150486	-3.47226	0.000516101	0.0126654	0.0151595	no
Bradi5g23437	279.597	-0.680037	0.195895	-3.47144	0.000517678	0.0126813	0.0151802	no
Bradi3g42050	88.6097	-0.847169	0.244215	-3.46895	0.000522501	0.0127764	0.0152958	no
Bradi2g01310	133.816	1.08268	0.312159	3.46837	0.000523618	0.0127808	0.0153028	no
Bradi1g55110	64.1732	0.940658	0.271453	3.46527	0.000529703	0.0129062	0.0154546	no
Bradi2g15370	14.0271	1.69848	0.490431	3.46324	0.000533715	0.0129345	0.0154937	no
Bradi1g15050	285.787	0.93487	0.269915	3.46357	0.000533052	0.0129345	0.0154937	no
Bradi5g14600	816.319	-0.761673	0.219879	-3.46406	0.000532086	0.0129345	0.0154937	no
Bradi2g47240	179.642	0.594879	0.171823	3.46217	0.000535835	0.0129628	0.0155293	no
Bradi3g44900	168.609	-0.784135	0.226641	-3.45982	0.000540544	0.0130536	0.0156397	no
Bradi1g51817	183.437	0.572194	0.165512	3.45711	0.00054601	0.0131622	0.0157716	no
Bradi2g03760	103.772	1.03302	0.298885	3.45623	0.000547785	0.0131817	0.0157967	no
Bradi1g53207	180.591	1.15742	0.334969	3.4553	0.000549671	0.0132037	0.0158248	no
Bradi3g37670	106.286	1.67016	0.483439	3.45475	0.000550803	0.0132076	0.0158312	no
Bradi1g04620	501.433	-0.655338	0.189726	-3.45412	0.00055209	0.0132152	0.015842	no
Bradi3g35660	51.194	1.67725	0.485705	3.45323	0.000553909	0.0132355	0.015868	no
Bradi2g21770	125.316	0.939337	0.272381	3.44861	0.000563482	0.0133772	0.0160447	no
Bradi2g41288	64.9622	0.983784	0.285281	3.44847	0.000563767	0.0133772	0.0160447	no
Bradi1g45760	86.5739	1.04221	0.30215	3.44933	0.000561982	0.0133772	0.0160447	no
Bradi5g14970	87.1563	-0.870155	0.252263	-3.44939	0.000561855	0.0133772	0.0160447	no
Bradi1g68260	39.102	-1.00547	0.292183	-3.44122	0.000579102	0.0137172	0.0164542	no
Bradi2g11550	514.341	-0.676708	0.196861	-3.43749	0.000587123	0.013883	0.0166549	no
Bradi2g57680	829.098	-0.712864	0.207442	-3.43645	0.000589391	0.0139125	0.016692	no
Bradi5g11100	1085.93	-0.595438	0.173345	-3.43499	0.000592581	0.0139636	0.016755	no
Bradi2g06111	205.631	-0.847522	0.246792	-3.43415	0.000594407	0.0139824	0.0167794	no
Bradi5g17418	7.73111	1.68178	0.49012	3.43137	0.000600534	NA	0.0169249	no
Bradi1g26000	48.0769	1.39645	0.40707	3.43049	0.000602487	0.0141481	0.0169524	no
Bradi1g15825	2.63838	-1.65584	0.482826	-3.42947	0.000604753	NA	0.0169887	no
Bradi4g04220	2081.62	0.737635	0.215271	3.42654	0.000611333	0.0143311	0.0171458	no
Bradi1g50390	82.183	1.68155	0.490933	3.42522	0.000614307	0.0143761	0.0172015	no
Bradi2g55720	28.8708	-1.04988	0.306579	-3.42451	0.000615911	0.0143889	0.0172121	no
Bradi4g41685	4.23286	-1.68001	0.490637	-3.42415	0.000616727	NA	0.0172121	no
Bradi3g45840	880.982	-0.802634	0.234432	-3.42374	0.000617655	0.0144049	0.0172121	no
Bradi2g60898	56.6078	1.11897	0.326893	3.42304	0.000619256	0.0144175	0.0172291	no
Bradi1g03340	615.22	-0.568919	0.166227	-3.42253	0.000620405	0.0144196	0.0172335	no
Bradi2g35587	436.327	0.738561	0.216204	3.41604	0.000635395	0.0146992	0.0174899	no
Bradi4g00850	4.95451	-1.67098	0.489135	-3.4162	0.000635024	NA	0.0174899	no
Bradi1g43810	107.031	-0.669791	0.196079	-3.41592	0.000635671	0.0146992	0.0174899	no
Bradi1g46150	97.977	-0.84581	0.247556	-3.41665	0.000633972	0.0146992	0.0174899	no
Bradi3g30270	11.2495	1.40769	0.411942	3.4172	0.000632684	NA	0.0174899	no
Bradi3g41610	7.72087	-1.53555	0.449501	-3.41613	0.000635188	NA	0.0174899	no
Bradi1g22717	72.2123	0.833997	0.244195	3.41529	0.000637133	0.014708	0.0175025	no
Bradi1g66270	17.7334	1.42693	0.418086	3.413	0.000642527	0.0148075	0.0176228	no
Bradi2g61714	4.72748	-1.65571	0.485427	-3.41083	0.00064765	NA	0.0177354	no
Bradi3g54971	3.4475	-1.6662	0.488591	-3.41021	0.000649134	NA	0.017748	no
Bradi5g27460	126.083	0.720675	0.211363	3.40965	0.000650452	0.0149648	0.0177561	no
Bradi3g34000	280.764	0.540774	0.158654	3.40851	0.000653183	0.0150023	0.0178028	no
Bradi1g38705	5.71347	-1.6612	0.487555	-3.4072	0.000656332	NA	0.017842	no
Bradi3g16530	397.986	0.578872	0.169904	3.40706	0.000656676	0.0150571	0.017842	no
Bradi1g00880	14.6728	-1.33677	0.392468	-3.40605	0.000659095	0.0150872	0.0178798	no
Bradi4g04120	415.529	0.82514	0.242511	3.40248	0.000667776	0.0152602	0.0180871	no
Bradi3g03770	280.086	-0.786076	0.231169	-3.40045	0.000672762	0.0153484	0.0181938	no
Bradi5g12280	118.455	1.05638	0.31079	3.39901	0.000676308	0.0154035	0.0182613	no
Bradi3g34727	41.5378	1.66445	0.489946	3.39721	0.000680759	0.015479	0.018353	no
Bradi2g27970	115.502	-0.833313	0.24541	-3.3956	0.000684786	0.0155446	0.018433	no
Bradi1g51830	17.663	-1.22444	0.360644	-3.39514	0.000685933	0.0155448	0.0184353	no
Bradi1g43905	12.2298	-1.48194	0.436601	-3.39426	0.000688136	0.0155688	0.018466	no
Bradi5g16940	30.1846	-1.08518	0.319835	-3.39295	0.000691451	0.0156178	0.0185263	no
Bradi2g59850	36.4528	1.23112	0.363601	3.3859	0.000709448	0.0159978	0.0189793	no
Bradi3g01290	2.63483	-1.63023	0.481796	-3.38366	0.000715278	NA	0.0191059	no
Bradi3g57080	107.259	0.736086	0.217577	3.38311	0.000716712	0.0161349	0.0191148	no
Bradi2g20973	604.049	-1.1432	0.338047	-3.38178	0.000720172	0.016186	0.0191777	no
Bradi3g37730	30.7117	-1.06985	0.316518	-3.38006	0.000724707	0.0162611	0.0192689	no
Bradi1g00887	212.784	0.546532	0.161748	3.37891	0.000727733	0.0163022	0.0193198	no
Bradi2g11210	81.7792	1.23325	0.365091	3.37792	0.000730364	0.0163342	0.0193601	no
Bradi2g08287	867.508	-0.425278	0.125956	-3.3764	0.00073442	0.0163444	0.019379	no
Bradi2g54320	83.5068	0.983558	0.291294	3.37651	0.000734111	0.0163444	0.019379	no
Bradi1g60500	537.613	0.579302	0.171539	3.37709	0.000732569	0.0163444	0.019379	no
Bradi3g39110	41.4111	1.37887	0.408441	3.37593	0.000735666	0.0163455	0.0193825	no
Bradi2g27230	178.642	0.530488	0.157181	3.37502	0.000738114	0.0163731	0.0194176	no
Bradi2g51480	5376.76	-0.554261	0.164307	-3.37333	0.000742646	0.0164084	0.0194662	no
Bradi4g43690	43.7561	0.943244	0.279604	3.3735	0.00074219	0.0164084	0.0194662	no
Bradi1g25150	556.48	0.5691	0.168718	3.37308	0.00074332	0.0164084	0.0194662	no
Bradi1g44177	1476.37	0.602626	0.178783	3.37071	0.000749758	0.0165238	0.0195758	no
Bradi3g33277	5.001	-1.63172	0.484085	-3.37072	0.00074972	NA	0.0195758	no
Bradi3g35680	392.448	1.219	0.361933	3.36804	0.000757043	0.0166574	0.0197364	no
Bradi2g30270	10.5194	-1.54724	0.45966	-3.36605	0.000762534	NA	0.0198	no
Bradi1g25440	1428.38	-1.45984	0.433669	-3.36625	0.00076198	0.0167322	0.0198	no
Bradi5g24490	93.3659	0.703695	0.209065	3.36592	0.000762898	0.0167322	0.0198	no
Bradi4g00430	36.4624	1.05545	0.313694	3.36459	0.000766566	0.0167856	0.019836	no
Bradi3g27512	8.76544	-1.61705	0.480602	-3.36464	0.000766445	NA	0.019836	no
Bradi4g40710	462.608	-0.533289	0.158527	-3.36401	0.000768178	0.0167939	0.0198481	no
Bradi5g07390	247.322	-0.828295	0.246258	-3.36353	0.000769528	0.0167964	0.0198535	no
Bradi1g34980	100.104	0.643812	0.191539	3.36125	0.000775911	0.0169086	0.0199885	no
Bradi1g33860	24.2841	1.52514	0.453961	3.35963	0.000780473	0.0169809	0.0200763	no
Bradi1g59270	47.3934	1.16559	0.346999	3.35907	0.000782063	0.0169883	0.0200875	no
Bradi3g39800	162.988	-0.858937	0.255772	-3.35821	0.000784493	0.017014	0.0201202	no
Bradi1g62840	115.87	0.711864	0.212008	3.35772	0.00078589	0.0170172	0.0201264	no
Bradi2g26817	3.64822	-1.64796	0.490983	-3.35646	0.000789464	NA	0.0201882	no
Bradi3g53830	27.8767	1.27901	0.381314	3.35423	0.000795869	0.0172059	0.020322	no
Bradi2g40950	256.849	-0.568284	0.169505	-3.35262	0.000800518	0.0172534	0.0203829	no
Bradi3g49380	21.497	1.64493	0.490646	3.35259	0.000800598	0.0172534	0.0203829	no
Bradi1g22671	256.759	-0.567676	0.169379	-3.35152	0.000803704	0.017293	0.0204321	no
Bradi4g31140	204.347	-0.886125	0.264646	-3.34834	0.000812975	0.0174649	0.0206376	no
Bradi2g15300	203.695	0.742036	0.221914	3.34379	0.000826419	0.0176978	0.0208571	no
Bradi1g07680	4.6439	-1.63064	0.487525	-3.34473	0.000823623	NA	0.0208571	no
Bradi1g72870	7.42893	-1.50133	0.448975	-3.3439	0.000826093	NA	0.0208571	no
Bradi3g46070	39.1268	1.22233	0.365512	3.34416	0.000825322	0.0176978	0.0208571	no
Bradi2g44010	40.6454	0.866063	0.259064	3.34304	0.000828661	0.017718	0.0208834	no
Bradi3g00350	300.3	0.707482	0.211723	3.34155	0.000833126	0.0177827	0.0209646	no
Bradi3g37940	592.434	-0.730672	0.218688	-3.34116	0.000834296	0.0177827	0.0209646	no
Bradi2g03160	7.02219	-1.58839	0.475687	-3.33915	0.000840367	NA	0.0210867	no
Bradi4g22170	57.8196	-1.08485	0.324935	-3.33866	0.00084184	0.0179154	0.0210932	no
Bradi5g02260	539.912	-0.637636	0.191048	-3.33757	0.000845145	0.0179577	0.0211456	no
Bradi1g00411	4.51199	-1.61436	0.484498	-3.33203	0.000862141	NA	0.0214631	no
Bradi1g59160	13.9476	-1.33726	0.401352	-3.33189	0.000862597	0.0182468	0.0214631	no
Bradi1g61757	41.805	-0.882295	0.264808	-3.33183	0.000862773	0.0182468	0.0214631	no
Bradi5g24140	17.5888	1.55737	0.467309	3.33264	0.000860276	0.0182468	0.0214631	no
Bradi1g33500	12.5392	-1.39688	0.419344	-3.33112	0.000864979	0.0182651	0.0214872	no
Bradi1g27130	28.4404	-1.15112	0.345735	-3.3295	0.000870024	0.0183432	0.0215817	no
Bradi5g14000	4.96432	-1.62658	0.488595	-3.3291	0.000871272	NA	0.0215819	no
Bradi3g03790	400.807	0.492733	0.148103	3.32697	0.000877969	0.0184821	0.0217168	no
Bradi2g10600	4.54107	-1.62301	0.487975	-3.326	0.000881016	NA	0.0217573	no
Bradi1g19520	11.358	-1.34127	0.403358	-3.32526	0.000883359	NA	0.0217573	no
Bradi1g71948	9.71893	1.58617	0.476972	3.3255	0.000882613	NA	0.0217573	no
Bradi1g70080	340.737	0.573072	0.172417	3.32376	0.000888122	0.018667	0.0218437	no
Bradi2g58480	5.26653	-1.61385	0.486042	-3.3204	0.000898873	NA	0.0220549	no
Bradi3g28970	72.3008	0.815444	0.245594	3.32029	0.000899248	0.0188717	0.0220549	no
Bradi1g55080	32.8535	0.927731	0.279696	3.31693	0.000910138	0.0190709	0.0222906	no
Bradi1g43181	6.57813	-1.5575	0.469697	-3.31597	0.000913271	NA	0.0223359	no
Bradi1g31417	53.1592	0.856498	0.258432	3.31421	0.00091903	0.0192276	0.0224452	no
Bradi5g09090	11.1761	-1.4578	0.440156	-3.31201	0.000926289	NA	0.0225907	no
Bradi5g09310	29.4692	-1.00096	0.302292	-3.31124	0.000928848	0.0194032	0.0226214	no
Bradi2g25470	49.013	1.17431	0.354864	3.30917	0.000935716	0.0194572	0.0226933	no
Bradi2g55290	15.9396	1.60757	0.485735	3.30955	0.000934454	0.0194572	0.0226933	no
Bradi1g05670	214.061	0.933876	0.282174	3.30957	0.000934382	0.0194572	0.0226933	no
Bradi2g40760	82.2462	0.797227	0.240959	3.30856	0.000937762	0.01947	0.0227113	no
Bradi3g14150	36.1674	1.37108	0.414461	3.30811	0.000939293	0.0194721	0.0227167	no
Bradi4g13916	5.24882	-1.61261	0.487605	-3.30721	0.000942297	NA	0.0227577	no
Bradi2g52110	62.9418	0.930696	0.281552	3.30559	0.000947768	0.0196179	0.0228581	no
Bradi4g22770	328.213	0.447732	0.135487	3.30462	0.000951068	0.0196266	0.0228742	no
Bradi1g69070	350.452	-0.648619	0.196269	-3.30474	0.000950653	0.0196266	0.0228742	no
Bradi2g40431	4.76096	-1.5967	0.483288	-3.30383	0.000953736	NA	0.0228869	no
Bradi1g11317	184.769	0.539264	0.163288	3.30253	0.000958174	0.0196838	0.0228869	no
Bradi1g13630	109.5	1.00429	0.304052	3.30303	0.000956464	0.0196783	0.0228869	no
Bradi1g55610	7.63832	-1.58979	0.481382	-3.30256	0.000958078	NA	0.0228869	no
Bradi5g07160	17.6477	1.30638	0.395466	3.3034	0.000955215	0.0196783	0.0228869	no
Bradi1g46230	143.205	0.741875	0.224736	3.30109	0.000963085	0.0197251	0.0229411	no
Bradi3g16250	315.196	0.778453	0.235808	3.30121	0.000962688	0.0197251	0.0229411	no
Bradi3g24690	6.80524	-1.61882	0.490922	-3.29752	0.000975444	NA	0.0232037	no
Bradi2g46840	204.605	0.920247	0.279198	3.29604	0.000980591	0.0200029	0.0232418	no
Bradi4g08567	1440.41	0.619157	0.187856	3.2959	0.000981052	0.0200029	0.0232418	no
Bradi1g51650	130.461	0.799316	0.242495	3.29621	0.00097998	0.0200029	0.0232418	no
Bradi2g51727	338.742	0.439813	0.133511	3.29422	0.000986957	0.0200655	0.0233238	no
Bradi5g13010	33.1212	-1.00367	0.304683	-3.29415	0.000987198	0.0200655	0.0233238	no
Bradi4g36601	3137.83	-0.61709	0.187365	-3.29352	0.00098942	0.0200655	0.0233269	no
Bradi3g27318	6951.78	-0.784941	0.238341	-3.29335	0.000990013	0.0200655	0.0233269	no
Bradi1g64290	47.6058	-0.989198	0.300507	-3.29176	0.00099561	0.020119	0.0233954	no
Bradi3g52505	188.484	-0.994238	0.302016	-3.29201	0.000994743	0.020119	0.0233954	no
Bradi2g12300	243.139	-0.669782	0.203537	-3.29071	0.000999337	0.0201644	0.0234513	no
Bradi4g34053	2.94472	-1.60957	0.489296	-3.28956	0.00100343	NA	0.0235045	no
Bradi5g25090	229.436	0.728075	0.221345	3.28932	0.00100431	0.0202347	0.0235045	no
Bradi2g37630	30.6847	1.43485	0.436307	3.28862	0.00100679	0.0202354	0.0235116	no
Bradi1g06640	26.3948	1.04269	0.317074	3.28848	0.00100731	0.0202354	0.0235116	no
Bradi4g31750	34.9669	-0.870284	0.264799	-3.28658	0.00101411	0.020342	0.0236385	no
Bradi2g59137	118.403	0.828013	0.252103	3.28442	0.00102193	0.0204087	0.0237254	no
Bradi5g10177	23.1738	-1.07828	0.32829	-3.28454	0.0010215	0.0204087	0.0237254	no
Bradi3g54460	68.0192	0.83059	0.252855	3.28485	0.00102038	0.0204087	0.0237254	no
Bradi3g19620	88.2592	0.944146	0.287519	3.28377	0.00102428	0.0204232	0.0237481	no
Bradi4g44342	21.8644	1.57478	0.47968	3.28298	0.00102716	0.0204232	0.0237515	no
Bradi1g32160	39.6169	1.22344	0.372624	3.28332	0.00102593	0.0204232	0.0237515	no
Bradi2g35767	379.104	0.624646	0.190365	3.2813	0.00103329	0.0205152	0.0238617	no
Bradi2g14360	10.309	-1.60641	0.489977	-3.27853	0.00104348	NA	0.0240651	no
Bradi3g55190	207.137	-0.642916	0.19618	-3.27717	0.00104853	0.0207875	0.0241495	no
Bradi4g26270	277.896	0.526275	0.160726	3.27436	0.00105901	0.0209647	0.0243585	no
Bradi4g23531	3.61013	-1.59025	0.48591	-3.27273	0.00106513	NA	0.024415	no
Bradi4g38250	64.7943	-0.949611	0.290171	-3.27259	0.00106568	0.0210356	0.024415	no
Bradi1g34170	418.163	0.721439	0.220427	3.27291	0.00106445	0.0210356	0.024415	no
Bradi4g40780	5120.14	-0.522771	0.159824	-3.27091	0.001072	0.0211298	0.0245276	no
Bradi2g54920	109.713	-0.989705	0.302779	-3.26874	0.00108029	0.0212316	0.0246522	no
Bradi5g25506	96.7468	-0.802787	0.245583	-3.2689	0.00107966	0.0212316	0.0246522	no
Bradi1g77770	250.903	0.463482	0.141862	3.26713	0.00108642	0.0213214	0.0247598	no
Bradi5g13350	132.42	0.673398	0.206315	3.26393	0.00109879	0.0215332	0.025009	no
Bradi2g26547	95.1875	0.718521	0.220398	3.2601	0.00111373	0.0217946	0.0253159	no
Bradi4g29030	39.1277	-0.978342	0.300247	-3.25845	0.00112021	0.0218899	0.0254299	no
Bradi2g17077	65.6695	-0.705182	0.216464	-3.25773	0.00112307	0.0219123	0.0254615	no
Bradi1g05510	120.072	0.958489	0.294255	3.25734	0.00112462	0.0219123	0.0254634	no
Bradi3g45651	118.615	0.980993	0.3012	3.25694	0.00112618	0.0219123	0.0254657	no
Bradi1g54270	97.985	0.865775	0.265927	3.25568	0.0011312	0.0219785	0.0255459	no
Bradi2g35620	332.931	0.911871	0.280355	3.25256	0.00114372	0.0221016	0.0256688	no
Bradi1g12677	3.98533	-1.59626	0.490715	-3.25292	0.00114224	NA	0.0256688	no
Bradi1g15340	53.003	-0.826628	0.254106	-3.25308	0.00114161	0.0221016	0.0256688	no
Bradi3g25452	19.9418	-1.53275	0.471087	-3.25364	0.00113936	0.0221016	0.0256688	no
Bradi3g34227	52.3661	-0.775881	0.23855	-3.25248	0.00114402	0.0221016	0.0256688	no
Bradi4g06067	5.31977	-1.58941	0.488764	-3.25189	0.00114641	NA	0.0256892	no
Bradi4g26500	54.6135	0.760971	0.23413	3.25021	0.00115318	0.0222469	0.0257712	no
Bradi1g33800	222.124	-0.632764	0.194729	-3.24946	0.00115622	0.0222668	0.0257712	no
Bradi3g12020	7.77698	-1.46203	0.44995	-3.24931	0.00115684	NA	0.0257712	no
Bradi3g38410	124.865	-1.0021	0.308419	-3.24916	0.00115748	0.0222668	0.0257712	no
Bradi3g50300	6.21497	-1.59396	0.490568	-3.24921	0.00115726	NA	0.0257712	no
Bradi1g27435	2.95609	-1.58447	0.487821	-3.24806	0.00116195	NA	0.0257852	no
Bradi1g76280	33.191	1.22503	0.377174	3.24791	0.00116256	0.0223014	0.0257852	no
Bradi3g33160	17.553	1.34998	0.415558	3.2486	0.00115976	0.0222792	0.0257852	no
Bradi3g41987	18.2893	-1.33409	0.41087	-3.24697	0.00116639	0.0223435	0.0258373	no
Bradi2g17615	6.80117	-1.55218	0.478192	-3.24594	0.00117064	NA	0.0258985	no
Bradi2g56030	2866.52	-0.653801	0.201493	-3.24479	0.00117539	0.0224843	0.0259705	no
Bradi3g10037	16.5835	1.54621	0.476621	3.24412	0.00117815	0.0225054	0.0259984	no
Bradi1g55510	173.321	0.989322	0.305093	3.2427	0.00118405	0.0225864	0.0260954	no
Bradi2g08937	90.1574	0.617611	0.19051	3.24188	0.00118745	0.0226196	0.0261373	no
Bradi1g33770	3.50501	-1.59041	0.490658	-3.24139	0.00118948	NA	0.0261488	no
Bradi2g01710	6.78566	-1.54979	0.478231	-3.24067	0.00119249	NA	0.0261819	no
Bradi3g08410	178.584	0.587862	0.18162	3.23677	0.00120889	0.022996	0.0265086	no
Bradi2g18010	27.2321	1.01608	0.314147	3.23439	0.00121901	0.0231561	0.0266683	no
Bradi4g05990	73.3421	0.960366	0.296961	3.23398	0.00122077	0.0231573	0.0266683	no
Bradi4g10190	5.44238	-1.57534	0.487103	-3.2341	0.00122025	NA	0.0266683	no
Bradi3g36430	4.18119	-1.58734	0.490974	-3.23303	0.00122484	NA	0.0267235	no
Bradi4g38690	26.1123	1.09461	0.338721	3.23161	0.00123094	0.0232913	0.0268	no
Bradi1g25530	78.3456	1.25257	0.387624	3.23141	0.00123182	0.0232913	0.0268	no
Bradi3g12902	181.063	0.512191	0.158517	3.23114	0.00123297	0.0232913	0.0268	no
Bradi4g07862	5.3281	-1.5774	0.488598	-3.22842	0.00124476	NA	0.0269888	no
Bradi3g32090	223.091	-0.913061	0.282816	-3.22846	0.00124458	0.0234781	0.0269888	no
Bradi2g59400	212.395	0.694913	0.215477	3.22499	0.00125976	0.0237315	0.02728	no
Bradi1g53710	34.6813	-0.918303	0.284877	-3.22351	0.00126632	0.0237893	0.0273539	no
Bradi3g06687	20.075	-1.18112	0.366392	-3.22366	0.00126562	0.0237893	0.0273539	no
Bradi3g47340	17.0151	1.27475	0.395613	3.22222	0.00127199	0.023863	0.0274424	no
Bradi5g09670	41.4934	1.48021	0.459542	3.22106	0.00127718	0.0239274	0.0275202	no
Bradi5g16200	256.89	-0.574762	0.178644	-3.21736	0.00129374	0.0242043	0.0278425	no
Bradi1g28790	357.632	-0.535185	0.166443	-3.21542	0.00130252	0.0242776	0.0279382	no
Bradi1g58350	8344.25	-0.561064	0.174493	-3.21539	0.00130268	0.0242776	0.0279382	no
Bradi1g71373	335.514	-0.870055	0.270597	-3.21532	0.00130301	0.0242776	0.0279382	no
Bradi2g44070	140.721	0.563103	0.175164	3.21472	0.00130573	0.0242952	0.0279621	no
Bradi1g54370	489.303	-0.500986	0.155928	-3.21294	0.00131383	0.0244126	0.0281011	no
Bradi3g60311	2.45639	-1.53521	0.477922	-3.21227	0.00131691	NA	0.0281323	no
Bradi2g56570	4.65844	-1.57559	0.49072	-3.21078	0.00132375	NA	0.0282436	no
Bradi2g21340	76.1846	1.22727	0.382297	3.21025	0.0013262	0.0246088	0.0282613	no
Bradi1g09431	482.327	-0.586647	0.182943	-3.20672	0.0013426	0.0248791	0.0285756	no
Bradi4g24650	1166.07	-0.736622	0.229813	-3.2053	0.0013492	0.0249674	0.028681	no
Bradi1g78550	156.164	0.55488	0.173221	3.20332	0.00135855	0.0251065	0.0288447	no
Bradi1g48250	15.3888	-1.25485	0.391787	-3.20288	0.00136058	0.02511	0.0288526	no
Bradi3g30233	4.27195	-1.545	0.482439	-3.20249	0.00136247	NA	0.0288574	no
Bradi1g55560	505.587	-1.1265	0.352251	-3.198	0.00138384	0.0254913	0.029263	no
Bradi3g53920	186.607	-0.646599	0.202204	-3.19776	0.00138499	0.0254913	0.029263	no
Bradi2g23570	23.8805	1.19798	0.374966	3.1949	0.00139878	0.0255299	0.0293351	no
Bradi2g52060	37.7663	-0.846152	0.264851	-3.19482	0.00139918	0.0255299	0.0293351	no
Bradi4g29730	36.8464	0.955928	0.299171	3.19526	0.00139705	0.0255299	0.0293351	no
Bradi1g37870	31.2364	1.07389	0.336055	3.19558	0.0013955	0.0255299	0.0293351	no
Bradi1g59420	31.1265	1.11386	0.34867	3.19461	0.00140021	0.0255299	0.0293351	no
Bradi1g63210	309.685	0.513717	0.160803	3.1947	0.00139977	0.0255299	0.0293351	no
Bradi3g52760	79.3813	-0.863234	0.270197	-3.19482	0.00139916	0.0255299	0.0293351	no
Bradi5g03477	4.95988	-1.55445	0.48664	-3.19426	0.00140192	NA	0.0293355	no
Bradi3g08660	113.201	0.813179	0.254666	3.19312	0.00140742	0.0256271	0.0294154	no
Bradi5g12120	48.4852	-0.746338	0.233914	-3.19065	0.00141954	0.0258133	0.029633	no
Bradi1g61810	168.071	-0.791032	0.248239	-3.18658	0.00143968	0.0261445	0.0300173	no
Bradi2g27180	57.9578	-0.934231	0.293318	-3.18504	0.00144734	0.0262324	0.0301283	no
Bradi5g24937	103.927	0.696761	0.218776	3.18482	0.00144846	0.0262324	0.0301283	no
Bradi2g57350	84.0542	0.738895	0.232032	3.18445	0.00145029	0.0262324	0.0301303	no
Bradi1g41825	9.28955	-1.46722	0.460822	-3.18392	0.00145294	NA	0.0301492	no
Bradi1g78070	87.8675	0.643419	0.202141	3.18303	0.00145744	0.0263267	0.0302065	no
Bradi2g44936	26.8784	-1.03498	0.325244	-3.18215	0.00146186	0.0263367	0.0302262	no
Bradi3g38702	39.8998	-0.840683	0.264161	-3.18247	0.00146025	0.0263367	0.0302262	no
Bradi4g11960	4.05756	-1.53543	0.482576	-3.18174	0.00146395	NA	0.0302334	no
Bradi1g72590	53.7628	1.27585	0.401055	3.18123	0.00146649	0.0263852	0.03025	no
Bradi1g66440	427.865	0.818453	0.257466	3.17887	0.00147848	0.0265309	0.0304252	no
Bradi3g47990	244.172	0.668487	0.210271	3.17916	0.00147701	0.0265309	0.0304252	no
Bradi1g11730	175.05	0.835792	0.263268	3.17469	0.00149998	0.0268812	0.0308311	no
Bradi4g35150	139.247	0.534605	0.168419	3.17425	0.00150223	0.0268862	0.0308409	no
Bradi2g45870	588.16	0.925236	0.29166	3.17231	0.00151232	0.0270312	0.0310113	no
Bradi5g12227	162.541	0.612069	0.193044	3.17062	0.00152116	0.0271535	0.0311558	no
Bradi1g60750	26.7892	1.34395	0.423991	3.16976	0.00152567	0.0271985	0.0312115	no
Bradi1g16590	100.842	0.667588	0.210883	3.16568	0.00154719	0.027546	0.0316145	no
Bradi2g46250	50.0892	0.945934	0.29896	3.16408	0.00155573	0.0276281	0.0317171	no
Bradi5g18670	49.032	-0.823767	0.260351	-3.16406	0.00155586	0.0276281	0.0317171	no
Bradi1g43800	81.4259	-0.776264	0.245428	-3.1629	0.00156208	0.0277025	0.0318067	no
Bradi1g22970	3.64661	-1.49577	0.472987	-3.1624	0.00156477	NA	0.0318242	no
Bradi5g00912	61.7297	0.821569	0.259825	3.162	0.00156688	0.0277515	0.0318298	no
Bradi2g02090	278.387	-0.714873	0.226311	-3.15881	0.00158413	0.0278546	0.0318462	no
Bradi2g06240	5.68555	-1.5221	0.481671	-3.16004	0.00157747	NA	0.0318462	no
Bradi2g17886	57.6378	0.795359	0.251803	3.15866	0.00158497	0.0278546	0.0318462	no
Bradi2g26921	7.11413	-1.53605	0.486259	-3.15892	0.00158355	NA	0.0318462	no
Bradi2g48310	5.07801	-1.51333	0.479206	-3.15799	0.00158858	NA	0.0318462	no
Bradi2g53220	141.276	0.963763	0.304901	3.1609	0.0015728	0.0278203	0.0318462	no
Bradi4g42217	74.1829	0.800347	0.253532	3.15679	0.00159516	0.0278896	0.0318462	no
Bradi1g10930	35.3596	1.38457	0.438539	3.15724	0.00159272	0.0278828	0.0318462	no
Bradi1g12190	77.4593	0.844688	0.267315	3.1599	0.00157823	0.0278439	0.0318462	no
Bradi1g13823	2.84879	-1.53726	0.486806	-3.15784	0.0015894	NA	0.0318462	no
Bradi1g53204	23.202	-1.06749	0.338009	-3.15818	0.00158759	0.0278646	0.0318462	no
Bradi1g70780	149.729	-0.602582	0.190673	-3.16029	0.00157615	0.0278432	0.0318462	no
Bradi1g77316	7.20826	-1.51742	0.480683	-3.1568	0.0015951	NA	0.0318462	no
Bradi3g05296	111.547	1.52979	0.484315	3.15867	0.00158492	0.0278546	0.0318462	no
Bradi3g39630	590.12	0.948942	0.300521	3.15765	0.00159045	0.0278789	0.0318462	no
Bradi2g57023	3.6483	-1.54504	0.489742	-3.1548	0.00160607	NA	0.0319906	no
Bradi1g65790	59.4731	0.876154	0.277693	3.15512	0.00160432	0.0280139	0.0319906	no
Bradi5g26711	40.0824	-0.892346	0.282925	-3.154	0.00161049	0.0280856	0.032042	no
Bradi4g23356	1975.34	-0.437904	0.138869	-3.15336	0.00161402	0.0281111	0.0320755	no
Bradi3g09740	189.976	0.665958	0.211308	3.1516	0.00162376	0.0282447	0.0322322	no
Bradi1g63720	88.8561	-0.619426	0.196603	-3.15064	0.00162911	0.0283016	0.0323015	no
Bradi3g36697	31.1832	1.32402	0.420441	3.14911	0.00163766	0.0284139	0.0324341	no
Bradi2g35090	112.722	0.795226	0.252557	3.14871	0.00163995	0.0284175	0.0324426	no
Bradi5g17281	6.6294	-1.47061	0.467173	-3.1479	0.00164449	NA	0.0324954	no
Bradi1g05050	87.7292	0.621242	0.197491	3.14566	0.0016571	0.0286781	0.0327073	no
Bradi5g04560	26.8225	1.17432	0.373409	3.14485	0.00166169	0.0287212	0.0327609	no
Bradi1g08326	2.89006	-1.52863	0.486396	-3.14276	0.00167361	NA	0.0329584	no
Bradi4g03680	30.3094	0.932	0.296636	3.1419	0.00167858	0.0289762	0.0330188	no
Bradi3g48480	304.265	-0.553034	0.176052	-3.14131	0.00168192	0.0289972	0.0330473	no
Bradi2g34785	8.84179	-1.47982	0.471194	-3.14059	0.00168609	NA	0.0330918	no
Bradi1g15474	4.46085	-1.50591	0.479982	-3.13743	0.00170436	NA	0.0334125	no
Bradi5g03600	98.586	0.750754	0.239376	3.1363	0.00171094	0.0294603	0.0335039	no
Bradi1g28090	589.543	-0.663407	0.211566	-3.1357	0.00171446	0.0294689	0.0335231	no
Bradi1g37130	119.49	0.591557	0.188666	3.13547	0.00171578	0.0294689	0.0335231	no
Bradi1g76290	24.2229	-0.984937	0.314323	-3.13352	0.00172726	0.0296287	0.0337094	no
Bradi5g16760	29.0464	1.0239	0.327055	3.13066	0.00174415	0.0298809	0.034001	no
Bradi1g07930	125.363	-0.794338	0.253763	-3.13024	0.00174665	0.0298861	0.0340115	no
Bradi1g17380	10.4432	-1.2934	0.413275	-3.12964	0.00175018	NA	0.0340144	no
Bradi3g17857	124.464	0.578116	0.184728	3.12956	0.00175071	0.029918	0.0340144	no
Bradi4g17260	245.49	-0.651099	0.208129	-3.12835	0.00175792	0.0300036	0.0340836	no
Bradi1g18705	4.11819	-1.52899	0.488778	-3.12819	0.00175884	NA	0.0340836	no
Bradi3g17630	114.776	0.622157	0.198901	3.12798	0.00176015	0.030004	0.0340836	no
Bradi2g00860	344.716	0.514051	0.164429	3.12627	0.00177036	0.0301404	0.0342432	no
Bradi4g08380	106.952	0.639911	0.204869	3.12351	0.00178709	0.0303704	0.034514	no
Bradi3g56517	248.404	0.498682	0.159665	3.1233	0.00178833	0.0303704	0.034514	no
Bradi1g72485	29.1303	-1.01507	0.325171	-3.12165	0.00179839	0.030467	0.0346333	no
Bradi3g06350	267.171	-0.534323	0.171168	-3.12164	0.00179849	0.030467	0.0346333	no
Bradi2g09530	115.806	0.83428	0.2673	3.12114	0.00180152	0.0304803	0.0346376	no
Bradi2g33470	5.29703	-1.53213	0.49097	-3.12062	0.00180469	NA	0.0346376	no
Bradi4g11130	5.11456	-1.51331	0.484897	-3.1209	0.00180301	NA	0.0346376	no
Bradi1g26530	1191.88	-0.82465	0.264329	-3.11978	0.00180984	0.0305452	0.0346599	no
Bradi1g30247	288.592	0.667974	0.214088	3.12008	0.00180799	0.0305452	0.0346599	no
Bradi4g04500	4.13831	-1.5241	0.489004	-3.11674	0.00182865	NA	0.0348325	no
Bradi4g05010	73.2579	0.657936	0.211139	3.11612	0.00183247	0.0307435	0.0348325	no
Bradi4g42620	234.196	-0.624546	0.200428	-3.11606	0.00183287	0.0307435	0.0348325	no
Bradi1g02090	90.3293	0.585099	0.187663	3.11781	0.00182197	0.030712	0.0348325	no
Bradi1g03720	2159.59	0.557538	0.178913	3.11625	0.00183164	0.0307435	0.0348325	no
Bradi5g14070	54.2381	-0.784303	0.25161	-3.11714	0.00182616	0.0307435	0.0348325	no
Bradi3g36542	8.93145	1.50592	0.483131	3.117	0.00182705	NA	0.0348325	no
Bradi3g59577	661.42	0.473452	0.151963	3.11557	0.00183589	0.0307563	0.0348517	no
Bradi2g16490	28.1068	0.922635	0.29626	3.11427	0.001844	0.0308541	0.0349674	no
Bradi5g13070	148.503	0.641112	0.205897	3.11376	0.00184721	0.0308699	0.0349901	no
Bradi1g36340	101.791	0.633408	0.203518	3.11229	0.00185642	0.0309858	0.0351264	no
Bradi1g31730	2.41329	-1.4784	0.475115	-3.11167	0.00186031	NA	0.0351617	no
Bradi2g59670	9.47241	-1.29358	0.415828	-3.11086	0.00186541	NA	0.0352199	no
Bradi1g08120	344.065	1.02594	0.329851	3.1103	0.00186896	0.0311569	0.0352486	no
Bradi4g14535	14.9803	-1.5193	0.488596	-3.10952	0.00187394	0.0312018	0.0353043	no
Bradi5g21488	4.70212	-1.5245	0.490671	-3.10697	0.00189013	NA	0.0355707	no
Bradi4g41870	119.567	0.585639	0.188518	3.10655	0.00189284	0.0314712	0.0355833	no
Bradi2g11790	184.072	0.831176	0.267612	3.10589	0.00189705	0.0314712	0.0355855	no
Bradi2g48570	128.722	0.573134	0.18452	3.10608	0.00189583	0.0314712	0.0355855	no
Bradi5g16570	34.314	0.972458	0.313369	3.10324	0.00191413	0.0317159	0.0358672	no
Bradi2g42430	391.41	0.52948	0.170647	3.10278	0.00191713	0.031727	0.0358847	no
Bradi1g55620	354.056	-0.616863	0.199055	-3.09896	0.00194203	0.0321	0.0363115	no
Bradi1g69120	27.4209	-1.18874	0.383652	-3.09849	0.00194512	0.0321121	0.0363303	no
Bradi1g19660	39.2233	1.33263	0.430333	3.09674	0.00195663	0.032263	0.0365061	no
Bradi3g35027	3.79297	-1.49049	0.48142	-3.09603	0.00196132	NA	0.0365544	no
Bradi2g21880	111.807	-0.841936	0.272017	-3.09516	0.0019671	0.0323666	0.0365941	no
Bradi1g09710	2446.12	-0.484385	0.156502	-3.09507	0.00196766	0.0323666	0.0365941	no
Bradi3g37030	44.1976	-0.838901	0.271116	-3.09425	0.00197312	0.0324172	0.0366564	no
Bradi2g48210	39.9361	1.3238	0.42789	3.09378	0.00197625	0.0324295	0.0366754	no
Bradi1g17630	38.2363	0.912084	0.294918	3.09267	0.00198366	0.032512	0.0367738	no
Bradi1g39282	17.7855	-1.05203	0.340244	-3.09197	0.0019883	0.0325489	0.0368205	no
Bradi2g21615	3.85007	-1.48673	0.481101	-3.09027	0.00199977	NA	0.0369935	no
Bradi4g04228	21.9651	1.07619	0.348423	3.08875	0.00200998	0.0328341	0.0371139	no
Bradi3g49204	111.178	1.07021	0.346496	3.08867	0.00201055	0.0328341	0.0371139	no
Bradi2g19940	77.3926	0.637645	0.206493	3.08797	0.00201528	0.032872	0.0371618	no
Bradi1g42707	240.701	-0.682009	0.220897	-3.08745	0.00201878	0.0328898	0.037187	no
Bradi1g33790	13.7137	-1.28088	0.41498	-3.08661	0.00202454	0.0329442	0.0372536	no
Bradi2g14340	321.456	0.526245	0.170544	3.08568	0.00203084	0.032977	0.0373008	no
Bradi2g41087	53.4976	1.01552	0.329114	3.0856	0.0020314	0.032977	0.0373008	no
Bradi1g59151	4.78442	-1.47359	0.47794	-3.08321	0.00204778	NA	0.0375619	no
Bradi2g45055	10.9053	-1.3625	0.44206	-3.08215	0.00205509	NA	0.0375989	no
Bradi2g56650	41.4704	-0.940463	0.305118	-3.08229	0.00205416	0.0333067	0.0375989	no
Bradi4g03820	223.758	-0.605011	0.196357	-3.08119	0.00206178	0.0333181	0.0375989	no
Bradi4g12970	25.1666	1.1004	0.357224	3.08042	0.00206709	0.0333181	0.0375989	no
Bradi1g02280	84.5915	0.74487	0.241721	3.08153	0.00205941	0.0333181	0.0375989	no
Bradi1g07277	31.3122	0.964113	0.312913	3.08109	0.00206247	0.0333181	0.0375989	no
Bradi1g51700	72.0183	-0.649189	0.210741	-3.08051	0.00206646	0.0333181	0.0375989	no
Bradi5g17252	7.1799	-1.5087	0.489758	-3.0805	0.00206656	NA	0.0375989	no
Bradi5g17100	90.8926	0.703189	0.228367	3.07921	0.00207552	0.0334145	0.0377128	no
Bradi5g04630	64.7063	1.46964	0.47743	3.07823	0.00208231	0.0334585	0.0377729	no
Bradi3g51750	176.028	-0.57552	0.186972	-3.07811	0.00208318	0.0334585	0.0377729	no
Bradi4g44227	56.1838	0.945893	0.307395	3.07712	0.00209008	0.0335072	0.0378001	no
Bradi1g01950	5.16859	-1.46699	0.476765	-3.07696	0.0020912	NA	0.0378001	no
Bradi1g24597	271.316	0.500868	0.162779	3.07698	0.00209112	0.0335072	0.0378001	no
Bradi5g25040	22.7061	1.28282	0.417013	3.07621	0.00209648	0.0335535	0.0378562	no
Bradi4g23680	649.659	0.431622	0.140459	3.07293	0.00211969	0.0338851	0.0382356	no
Bradi2g27060	54.6209	0.909329	0.295987	3.0722	0.0021249	0.0339286	0.0382899	no
Bradi1g62063	23.4853	-1.02569	0.333946	-3.07143	0.00213034	0.0339757	0.0383482	no
Bradi1g27027	249.467	0.572014	0.186264	3.07098	0.00213357	0.0339875	0.0383667	no
Bradi3g25627	4.33754	-1.49117	0.485646	-3.0705	0.00213701	NA	0.0383888	no
Bradi1g62240	355.015	-0.511546	0.166638	-3.0698	0.00214201	0.0340819	0.0384388	no
Bradi4g37990	64.1941	-0.723159	0.235612	-3.06929	0.00214571	0.034101	0.0384656	no
Bradi1g42760	16.0672	-1.47797	0.481736	-3.068	0.00215496	0.0342082	0.0385917	no
Bradi1g30520	310.212	-0.583506	0.190275	-3.06665	0.00216471	0.0343229	0.0387264	no
Bradi4g06980	435.302	-0.536467	0.17505	-3.06465	0.00217925	0.0344732	0.0388666	no
Bradi1g54960	6.06813	-1.46627	0.478396	-3.06497	0.00217692	NA	0.0388666	no
Bradi3g22400	53.4284	0.775163	0.25292	3.06485	0.00217778	0.0344732	0.0388666	no
Bradi4g07970	169.965	0.557404	0.18195	3.0635	0.00218766	0.0344835	0.0389004	no
Bradi1g12920	78.3185	0.615114	0.200788	3.06349	0.00218769	0.0344835	0.0389004	no
Bradi1g29267	34.1478	1.28955	0.420985	3.06316	0.0021901	0.0344835	0.0389004	no
Bradi3g21030	37.9969	1.47025	0.479935	3.06344	0.00218808	0.0344835	0.0389004	no
Bradi1g71160	170.583	-0.534362	0.174467	-3.06283	0.00219257	0.0344835	0.0389044	no
Bradi1g54240	67.2769	-0.753521	0.246092	-3.06196	0.00219896	0.0345443	0.0389782	no
Bradi1g58746	62.5659	1.1286	0.368662	3.06134	0.0022035	0.0345757	0.0390189	no
Bradi5g10106	3.68567	-1.47158	0.48092	-3.05992	0.00221397	NA	0.0391644	no
Bradi2g59550	918.83	-0.569793	0.186401	-3.05681	0.00223705	0.0350616	0.0394922	no
Bradi3g58915	7.47834	1.49873	0.490281	3.05688	0.00223654	NA	0.0394922	no
Bradi2g05690	282.435	-0.437292	0.14316	-3.05458	0.00225379	0.0352154	0.0396815	no
Bradi1g39204	30440.5	-0.661701	0.216591	-3.05507	0.00225008	0.0352154	0.0396815	no
Bradi1g63320	179.756	0.708367	0.231912	3.05447	0.00225461	0.0352154	0.0396815	no
Bradi3g39380	21.6792	-1.14522	0.374981	-3.05409	0.00225744	0.0352192	0.0396911	no
Bradi2g16320	76.5302	0.748413	0.245089	3.05364	0.00226085	0.035232	0.0397109	no
Bradi2g61410	327.226	-0.612384	0.200636	-3.05221	0.00227161	0.0353593	0.0398278	no
Bradi3g04071	6.98319	-1.47638	0.483718	-3.05215	0.00227209	NA	0.0398278	no
Bradi4g36160	366.116	0.459382	0.150568	3.051	0.00228083	0.0354621	0.0399407	no
Bradi2g07801	63.2426	-0.757065	0.248327	-3.04867	0.0022986	0.0356977	0.0402114	no
Bradi1g27867	11.4828	1.33473	0.437919	3.0479	0.00230449	NA	0.0402642	no
Bradi5g26030	84.8222	0.775726	0.254531	3.04767	0.00230624	0.0357757	0.0402642	no
Bradi1g37590	129.731	0.583069	0.191382	3.04662	0.00231432	0.03586	0.0403646	no
Bradi1g25977	56.9111	0.732231	0.240536	3.04416	0.0023333	0.0361131	0.0406549	no
Bradi4g07440	414.597	-0.61125	0.200926	-3.04216	0.00234886	0.0362696	0.0408475	no
Bradi1g65150	321.579	0.894274	0.293991	3.04184	0.0023514	0.0362696	0.0408475	no
Bradi3g13810	101.891	0.888175	0.291969	3.04202	0.00234997	0.0362696	0.0408475	no
Bradi1g57635	243.473	0.459456	0.151081	3.04113	0.00235694	0.036314	0.0409029	no
Bradi1g30900	100.626	0.722173	0.23754	3.04022	0.00236403	0.0363708	0.0409778	no
Bradi5g00700	37.3863	0.911083	0.299701	3.03998	0.00236597	0.0363708	0.0409778	no
Bradi2g51860	57.8285	0.71437	0.235062	3.03907	0.00237311	0.0364395	0.0410402	no
Bradi1g67286	2.4731	-1.43533	0.472321	-3.03888	0.00237457	NA	0.0410402	no
Bradi3g33341	134.259	-0.787795	0.259261	-3.03862	0.00237665	0.0364527	0.0410402	no
Bradi1g34500	63.9324	-0.76118	0.250588	-3.03757	0.00238492	0.0365384	0.0411421	no
Bradi4g04400	226.311	0.600384	0.197676	3.03721	0.00238779	0.0365413	0.0411508	no
Bradi2g26627	13.4526	-1.17393	0.386807	-3.03492	0.00240601	0.0367788	0.0414237	no
Bradi1g06997	50.1265	-1.46339	0.482392	-3.03362	0.00241641	0.0368964	0.0415617	no
Bradi4g17410	591.593	0.579554	0.191105	3.03266	0.00242413	0.036941	0.041623	no
Bradi3g26967	61.3148	-0.728501	0.240225	-3.03258	0.00242476	0.036941	0.041623	no
Bradi2g25910	946.87	-0.495234	0.163356	-3.03162	0.00243242	0.0370056	0.0417132	no
Bradi2g37950	130.908	0.669486	0.220901	3.0307	0.00243987	0.0370056	0.0417163	no
Bradi2g54460	62.5569	0.724711	0.239105	3.03092	0.00243807	0.0370056	0.0417163	no
Bradi4g03035	5.76446	-1.47357	0.486352	-3.02984	0.00244685	NA	0.0417163	no
Bradi1g04950	355.126	0.818213	0.270053	3.02982	0.00244699	0.0370312	0.0417163	no
Bradi5g14830	70.859	0.673752	0.222358	3.03004	0.00244524	0.0370312	0.0417163	no
Bradi3g15040	342.566	1.37816	0.454709	3.03085	0.00243865	0.0370056	0.0417163	no
Bradi4g25140	206.621	0.697801	0.230503	3.02729	0.00246753	0.0372643	0.0419898	no
Bradi4g40570	109.453	-0.571888	0.188913	-3.02725	0.00246787	0.0372643	0.0419898	no
Bradi4g35450	2.78591	-1.42388	0.470714	-3.02494	0.00248684	NA	0.0422637	no
Bradi5g09777	43.4115	-0.880419	0.291077	-3.0247	0.00248883	0.0375391	0.0422637	no
Bradi1g29446	9.14251	-1.45896	0.482606	-3.02308	0.0025022	NA	0.0424493	no
Bradi2g58084	3.71111	-1.44996	0.47981	-3.02196	0.00251147	NA	0.0425237	no
Bradi1g62830	35.963	1.12527	0.372331	3.02224	0.00250915	0.0378037	0.0425237	no
Bradi4g01980	19.077	1.07732	0.356754	3.01978	0.00252958	0.0379855	0.0427054	no
Bradi1g01900	22.8295	1.05381	0.348943	3.02002	0.00252762	0.0379855	0.0427054	no
Bradi3g14140	21.9823	1.01591	0.336363	3.02028	0.00252537	0.0379855	0.0427054	no
Bradi2g20767	22.6465	-0.962334	0.319037	-3.01637	0.00255824	0.0383736	0.0431474	no
Bradi2g20540	52.1342	-0.880672	0.292168	-3.01426	0.00257603	0.0384289	0.0431962	no
Bradi2g39710	50.4979	0.833594	0.276467	3.01517	0.00256837	0.0384289	0.0431962	no
Bradi4g09247	6.9387	-1.48015	0.490925	-3.01502	0.00256966	NA	0.0431962	no
Bradi1g63087	87.6833	0.672783	0.2232	3.01427	0.002576	0.0384289	0.0431962	no
Bradi5g13580	56.5051	-0.658462	0.218397	-3.01498	0.00256998	0.0384289	0.0431962	no
Bradi3g45727	185.855	0.484079	0.160593	3.01433	0.00257548	0.0384289	0.0431962	no
Bradi2g45320	17.9798	1.44835	0.480756	3.01265	0.0025898	0.038592	0.0433852	no
Bradi1g29410	161.564	0.466139	0.154759	3.01204	0.00259499	0.038627	0.0434303	no
Bradi4g45240	209.066	0.64394	0.213877	3.0108	0.00260563	0.0387432	0.0435665	no
Bradi2g09360	82.8053	0.589644	0.195909	3.00979	0.00261429	0.0388295	0.0436693	no
Bradi3g17780	44.9275	0.849602	0.282447	3.00801	0.00262966	0.0390152	0.0438839	no
Bradi1g65502	10.8007	-1.29245	0.429728	-3.0076	0.00263319	NA	0.0439007	no
Bradi2g61540	130.058	-0.603904	0.200861	-3.00657	0.00264209	0.0391145	0.0439647	no
Bradi1g29690	254.667	0.575704	0.19147	3.00676	0.00264048	0.0391145	0.0439647	no
Bradi2g14960	134.558	0.71746	0.2387	3.00569	0.00264977	0.0391855	0.0439939	no
Bradi2g33475	3.89583	-1.43816	0.478551	-3.00523	0.00265377	NA	0.0439939	no
Bradi4g00660	100.715	-0.584197	0.194413	-3.00492	0.00265649	0.0392423	0.0439939	no
Bradi1g30807	5.05391	-1.44988	0.482474	-3.00509	0.002655	NA	0.0439939	no
Bradi3g60540	4.16334	-1.46185	0.486357	-3.00572	0.00264956	NA	0.0439939	no
Bradi1g70407	190.578	0.480796	0.160076	3.00355	0.00266848	0.0393766	0.0441503	no
Bradi3g41500	12.4243	1.34722	0.448599	3.00318	0.00267171	0.0393817	0.0441617	no
Bradi0011s00100	361.431	0.704229	0.234562	3.00231	0.00267937	0.0394093	0.0442043	no
Bradi1g67760	79.2567	1.03861	0.345932	3.00233	0.00267918	0.0394093	0.0442043	no
Bradi4g26140	144.308	0.708302	0.236033	3.00086	0.00269215	0.0395546	0.0443732	no
Bradi2g38432	46.947	-0.764259	0.254855	-2.9988	0.00271047	0.0396953	0.0445064	no
Bradi4g08130	74.9184	-0.687867	0.229378	-2.99883	0.00271017	0.0396953	0.0445064	no
Bradi1g28880	5.28896	-1.45048	0.483554	-2.99963	0.00270304	NA	0.0445064	no
Bradi5g10770	1062.55	0.855243	0.28518	2.99896	0.00270904	0.0396953	0.0445064	no
Bradi2g57404	47.6096	-0.739285	0.246568	-2.9983	0.00271491	0.0397029	0.0445266	no
Bradi3g42220	279.482	-0.633121	0.211175	-2.99808	0.00271682	0.0397029	0.0445266	no
Bradi1g64020	121.791	0.602115	0.200862	2.99765	0.00272072	0.0397173	0.0445485	no
Bradi1g58857	3.44677	-1.46328	0.488191	-2.99735	0.00272341	NA	0.0445505	no
Bradi3g42800	275.76	0.875899	0.292337	2.9962	0.00273368	0.0398637	0.0446764	no
Bradi2g51711	19.1252	1.25064	0.417678	2.99428	0.00275092	0.0400722	0.044916	no
Bradi4g39940	32.7531	0.94069	0.314311	2.99286	0.00276374	0.0402159	0.045083	no
Bradi1g06250	98.7431	-0.643813	0.215272	-2.9907	0.00278341	0.0404158	0.0453189	no
Bradi3g07790	44.8317	1.08407	0.362461	2.99087	0.00278188	0.0404158	0.0453189	no
Bradi1g61010	46.9856	1.19868	0.400846	2.99037	0.00278642	0.0404165	0.0453255	no
Bradi1g64360	187.111	0.556089	0.186124	2.98774	0.00281051	0.040636	0.0455893	no
Bradi1g67140	140.016	0.571231	0.191175	2.98801	0.00280804	0.040636	0.0455893	no
Bradi3g47646	123.962	-0.657861	0.220162	-2.98808	0.00280738	0.040636	0.0455893	no
Bradi3g28720	34.0277	-0.817775	0.27385	-2.98622	0.00282451	0.0407951	0.0457737	no
Bradi1g59325	200.647	0.508812	0.170436	2.98535	0.00283258	0.0408684	0.0458467	no
Bradi5g01836	10.3203	-1.45884	0.488699	-2.98516	0.00283429	NA	0.0458467	no
Bradi2g06520	1483.31	-0.633106	0.212278	-2.98244	0.0028596	0.0410841	0.0460847	no
Bradi4g05440	43.3246	1.40166	0.469951	2.98258	0.00285834	0.0410841	0.0460847	no
Bradi1g20100	729.048	-0.473928	0.158893	-2.9827	0.00285722	0.0410841	0.0460847	no
Bradi1g25810	129.897	-0.609284	0.204258	-2.98291	0.00285521	0.0410841	0.0460847	no
Bradi2g38247	627.238	-0.504183	0.169147	-2.98074	0.00287554	0.0412655	0.0462986	no
Bradi3g29440	120.551	0.602571	0.202175	2.98045	0.00287828	0.0412655	0.0462999	no
Bradi4g10290	14.8436	1.30077	0.436548	2.97968	0.00288546	0.0413249	0.0463725	no
Bradi1g05775	8580.13	-0.783029	0.262887	-2.97857	0.00289593	0.041411	0.0464815	no
Bradi1g10630	78.3566	0.992259	0.333152	2.9784	0.00289759	0.041411	0.0464815	no
Bradi2g06330	16.1214	-1.25438	0.421203	-2.97808	0.00290059	0.041411	0.0464868	no
Bradi1g24410	29.4684	1.43388	0.4816	2.97733	0.00290772	0.0414693	0.0465582	no
Bradi1g46730	148.279	0.500455	0.168177	2.97577	0.00292251	0.041593	0.0467089	no
Bradi5g21600	153.432	-0.62596	0.210334	-2.97603	0.00292008	0.041593	0.0467089	no
Bradi1g55370	270.199	-0.474551	0.159587	-2.97361	0.00294319	0.0418437	0.0469963	no
Bradi4g36460	31.6171	0.922004	0.310196	2.97233	0.00295547	0.0419745	0.0471491	no
Bradi2g47410	131.192	0.769159	0.259137	2.96816	0.00299593	0.0424954	0.0477461	no
Bradi1g11000	290.663	-0.614188	0.206943	-2.9679	0.00299839	0.0424954	0.0477461	no
Bradi1g28135	7.01513	-1.41239	0.476159	-2.96622	0.00301485	NA	0.0479643	no
Bradi3g36217	41.8063	-0.846772	0.285549	-2.96541	0.00302277	0.0427963	0.0480463	no
Bradi2g37450	79.2127	0.730544	0.246422	2.96461	0.00303065	0.0428222	0.0480874	no
Bradi3g48820	39.8542	1.09653	0.369875	2.96459	0.00303088	0.0428222	0.0480874	no
Bradi2g24220	17.1998	1.28856	0.435176	2.961	0.00306643	0.0431454	0.0484304	no
Bradi4g27100	7.93145	-1.32941	0.448877	-2.96164	0.00306003	NA	0.0484304	no
Bradi1g15840	123.992	0.863609	0.291607	2.96155	0.00306096	0.0431454	0.0484304	no
Bradi1g70440	52.5112	-0.686986	0.231937	-2.96195	0.00305697	0.0431454	0.0484304	no
Bradi5g27480	44.3883	0.750148	0.253323	2.96123	0.00306412	0.0431454	0.0484304	no
Bradi1g19607	3.65649	-1.45295	0.490965	-2.95938	0.00308262	NA	0.0486239	no
Bradi3g10770	2106.7	-0.471763	0.159422	-2.95921	0.00308427	0.0433517	0.0486239	no
Bradi4g09490	79.9034	-0.765959	0.258914	-2.95835	0.00309292	0.0434284	0.0487161	no
Bradi2g44170	223.096	-0.815941	0.275907	-2.95731	0.00310339	0.0435305	0.0488367	no
Bradi2g17053	4.85514	-1.42521	0.481978	-2.957	0.00310645	NA	0.0488407	no
Bradi1g39060	3.41387	-1.41549	0.47884	-2.95609	0.00311569	NA	0.0489418	no
Bradi4g20190	43.4673	-0.762531	0.257985	-2.95572	0.0031194	0.04371	0.0489557	no
Bradi4g07570	2444.19	-0.366002	0.123891	-2.95422	0.00313463	0.0438334	0.0491062	no
Bradi4g13580	110.805	1.44808	0.49017	2.95424	0.00313445	0.0438334	0.0491062	no
Bradi2g14750	39.9351	-0.777929	0.263541	-2.95183	0.00315895	0.0438863	0.0491206	no
Bradi2g21030	48.144	-0.939013	0.31808	-2.95213	0.00315588	0.0438863	0.0491206	no
Bradi2g37680	9.80215	-1.331	0.450756	-2.95281	0.00314892	NA	0.0491206	no
Bradi2g47185	3.53799	-1.41311	0.478531	-2.95302	0.00314679	NA	0.0491206	no
Bradi1g19010	1725.24	-0.531577	0.180046	-2.95245	0.00315266	0.0438863	0.0491206	no
Bradi1g35600	32.3445	1.40515	0.475981	2.95212	0.00315603	0.0438863	0.0491206	no
Bradi5g24640	626.028	-0.620598	0.210169	-2.95286	0.00314849	0.0438863	0.0491206	no
Bradi3g11170	38.6714	-0.799959	0.271022	-2.95163	0.00316097	0.0438863	0.0491206	no
Bradi3g34820	159.062	-0.588732	0.199422	-2.9522	0.00315523	0.0438863	0.0491206	no
Bradi1g30803	3.84208	-1.40806	0.477181	-2.95078	0.00316977	NA	0.0492133	no
Bradi1g02770	555.317	-0.474993	0.161015	-2.95	0.00317777	0.0440745	0.0492934	no
Bradi2g50237	61.9174	0.669551	0.227146	2.94766	0.00320186	0.0443635	0.0496229	no
Bradi5g08500	4.57011	-1.44229	0.489391	-2.9471	0.00320765	NA	0.0496683	no
Bradi2g46370	49.4506	1.1347	0.385088	2.94659	0.00321302	0.0444729	0.0497073	no
Bradi4g03720	26.63	-1.02428	0.347741	-2.94552	0.00322414	0.0445814	0.0498349	no
Bradi1g00580	191.126	0.45225	0.15356	2.9451	0.00322848	0.0445962	0.0498577	no
Bradi5g01280	191.827	0.563772	0.191485	2.94421	0.00323777	0.0446793	0.0499569	no
Bradi3g57890	197.849	0.492482	0.167302	2.94368	0.00324334	0.0447109	0.0499985	no
Bradi3g52951	149.298	0.555288	0.188671	2.94315	0.00324886	0.0447417	0.0500392	no
Bradi3g40370	3.26858	-1.43619	0.488195	-2.94184	0.00326273	NA	0.0502084	no
Bradi2g03530	31.5234	0.944627	0.321294	2.94007	0.00328135	0.0451434	0.0504502	no
Bradi2g52590	31.6902	-0.892748	0.303694	-2.93963	0.00328608	0.0451629	0.0504783	no
Bradi1g51961	13.2291	-1.30546	0.444325	-2.93807	0.00330265	0.0453449	0.0506881	no
Bradi2g54890	164.92	-0.581991	0.198205	-2.9363	0.00332148	0.0454659	0.0507531	no
Bradi4g02625	5.38758	-1.44016	0.490441	-2.93645	0.00331991	NA	0.0507531	no
Bradi4g07847	6.81409	-1.40929	0.479934	-2.93642	0.0033202	NA	0.0507531	no
Bradi4g39218	21.0758	-1.02519	0.349121	-2.93649	0.00331949	0.0454659	0.0507531	no
Bradi5g24870	248.62	0.747071	0.2544	2.9366	0.00331829	0.0454659	0.0507531	no
Bradi1g04337	271.278	-0.570209	0.194258	-2.93532	0.00333207	0.045565	0.0508702	no
Bradi2g45620	39.3474	1.19701	0.40799	2.93391	0.00334718	0.0457258	0.051048	no
Bradi4g24280	22.9724	1.1105	0.378549	2.93358	0.00335082	0.0457296	0.051048	no
Bradi5g19390	5.10283	-1.43974	0.490808	-2.93342	0.00335252	NA	0.051048	no
Bradi2g12105	4.05895	1.43077	0.487968	2.93211	0.00336672	NA	0.0511448	no
Bradi4g30110	9.23505	1.39042	0.474185	2.93224	0.00336525	NA	0.0511448	no
Bradi3g40660	50.1335	-0.747314	0.254881	-2.93201	0.0033677	0.0459141	0.0511448	no
Bradi2g26500	14.5655	-1.17186	0.399842	-2.9308	0.00338086	0.0460473	0.0512998	no
Bradi1g07180	45.0664	0.867174	0.296151	2.92815	0.00340988	0.0463679	0.0516701	no
Bradi5g19490	34.26	-0.85656	0.292538	-2.92803	0.00341121	0.0463679	0.0516701	no
Bradi4g14630	286.633	-0.488611	0.166988	-2.92603	0.0034332	0.0465391	0.0518805	no
Bradi3g30260	278.346	-0.672335	0.229777	-2.92603	0.00343318	0.0465391	0.0518805	no
Bradi3g60530	84.4438	0.663445	0.226745	2.92595	0.00343405	0.0465391	0.0518805	no
Bradi4g25930	137.936	0.666444	0.22785	2.92493	0.00344538	0.0465998	0.0519613	no
Bradi3g17930	99.4889	-1.18064	0.403646	-2.92494	0.00344521	0.0465998	0.0519613	no
Bradi3g52460	151.577	0.815408	0.278827	2.92443	0.00345089	0.0466281	0.0519994	no
Bradi1g44542	9.95586	-1.23336	0.42189	-2.92341	0.00346217	NA	0.0521242	no
Bradi2g03740	127.735	0.521064	0.178356	2.92148	0.00348373	0.0469949	0.052331	no
Bradi4g24887	64.0274	0.675522	0.231235	2.92137	0.00348494	0.0469949	0.052331	no
Bradi4g38420	7.7109	-1.3588	0.465083	-2.92163	0.00348201	NA	0.052331	no
Bradi3g18240	220.621	0.879071	0.301026	2.92025	0.0034975	0.0471177	0.0524744	no
Bradi2g00710	76.9388	0.615967	0.210969	2.91971	0.00350362	0.0471535	0.0524907	no
Bradi2g51460	3.16161	-1.39986	0.479554	-2.91908	0.00351066	NA	0.0524907	no
Bradi2g56760	131.972	-0.849826	0.291107	-2.91929	0.00350831	0.0471699	0.0524907	no
Bradi1g37794	3.31378	-1.39731	0.478628	-2.9194	0.00350707	NA	0.0524907	no
Bradi3g08020	56.1095	0.907861	0.311039	2.9188	0.00351379	0.0471971	0.0524923	no
Bradi1g01970	82.4039	-0.635871	0.217885	-2.91837	0.00351864	0.0472156	0.0525196	no
Bradi1g61568	21.0581	-1.16398	0.398904	-2.91794	0.00352347	0.0472339	0.0525466	no
Bradi3g27050	51.2373	0.827235	0.283749	2.91538	0.0035526	0.0475775	0.0529356	no
Bradi3g06717	120.97	0.536241	0.183961	2.91498	0.00355715	0.0475918	0.0529581	no
Bradi1g33330	309.502	0.461451	0.158336	2.91439	0.00356386	0.0476347	0.0530125	no
Bradi3g58680	6.80485	-1.37065	0.470357	-2.91407	0.00356751	NA	0.0530215	no
Bradi1g03500	79.5547	0.715552	0.245596	2.91353	0.00357362	0.0477183	0.053067	no
Bradi1g63690	132.06	-0.724696	0.248836	-2.91234	0.00358734	0.0478546	0.0532253	no
Bradi3g11577	10.4206	-1.40135	0.481242	-2.91195	0.00359185	NA	0.0532467	no
Bradi3g33047	25.8264	-0.949021	0.326106	-2.91016	0.00361239	0.0481416	0.0535056	no
Bradi4g27830	48.0712	-0.748561	0.257311	-2.90917	0.00362386	0.0481531	0.0535387	no
Bradi1g26607	128.464	0.517365	0.177819	2.9095	0.00362009	0.0481531	0.0535387	no
Bradi5g24268	216.904	0.61781	0.212361	2.90925	0.00362302	0.0481531	0.0535387	no
Bradi1g30032	4.06931	-1.40727	0.48388	-2.90829	0.00363406	NA	0.0535841	no
Bradi1g56667	75.7194	0.733855	0.252347	2.90811	0.00363618	0.0482227	0.0535841	no
Bradi1g72350	15.8751	-1.10175	0.378818	-2.90839	0.00363299	0.0482227	0.0535841	no
Bradi4g26330	35.0972	-0.84037	0.289082	-2.90703	0.00364878	0.0483295	0.0536981	no
Bradi1g14780	163.35	-0.935282	0.321755	-2.90681	0.00365132	0.0483295	0.0536981	no
Bradi5g14330	2.92684	-1.39524	0.480033	-2.90656	0.0036543	NA	0.0536981	no
Bradi3g34720	152.07	1.36537	0.469781	2.90639	0.00365626	0.0483479	0.0536981	no
Bradi4g26240	55.8323	-0.88124	0.303245	-2.90604	0.00366039	0.0483554	0.0537132	no
Bradi4g08760	589.542	-0.519471	0.17885	-2.90451	0.0036783	0.048545	0.0538853	no
Bradi4g12660	3.63192	-1.38448	0.476666	-2.90451	0.00367831	NA	0.0538853	no
Bradi2g53730	114.321	-0.671226	0.23114	-2.90398	0.00368447	0.0485794	0.0539302	no
Bradi5g13710	155.838	-0.664894	0.229056	-2.90276	0.00369894	0.048723	0.0540964	no
Bradi2g06910	43.127	0.883786	0.304497	2.90244	0.00370263	0.0487245	0.0541048	no
Bradi4g09070	139.718	0.744621	0.25666	2.9012	0.00371738	0.0488713	0.0542747	no
Bradi3g27735	6143.83	-0.68499	0.236152	-2.90064	0.00372406	0.0489083	0.0543267	no
Bradi1g36130	335.565	-0.710119	0.244838	-2.90036	0.00372737	0.0489083	0.0543294	no
Bradi4g02880	6.67446	-1.39402	0.480782	-2.89947	0.00373788	NA	0.054346	no
Bradi4g38230	2.47768	-1.40052	0.483015	-2.89953	0.00373718	NA	0.054346	no
Bradi1g26720	11.8108	-1.30217	0.449078	-2.89966	0.00373564	0.0489696	0.054346	no
Bradi2g17290	268.371	0.495532	0.171005	2.89777	0.00375829	0.0492061	0.0545439	no
Bradi4g32210	39.3792	-0.747945	0.25813	-2.89755	0.00376091	0.0492061	0.0545439	no
Bradi3g35067	8.10683	-1.28999	0.445154	-2.89786	0.00375719	NA	0.0545439	no
Bradi3g32000	129.17	0.610546	0.210772	2.89672	0.00377088	0.0492892	0.0546429	no
Bradi3g15660	47.4919	0.880238	0.303945	2.89604	0.003779	0.0493114	0.0546813	no
Bradi3g58830	62.313	-0.728195	0.251451	-2.89598	0.00377982	0.0493114	0.0546813	no
Bradi1g48240	401.909	-0.542722	0.187436	-2.89551	0.00378546	0.0493377	0.0547174	no
Bradi3g06050	36.0761	0.938741	0.324285	2.8948	0.00379401	0.0494019	0.0547955	no
Bradi2g05530	74.2535	0.723816	0.250235	2.89254	0.0038214	0.0495291	0.0549255	no
Bradi1g08240	153.376	0.504763	0.174468	2.89315	0.00381399	0.0495201	0.0549255	no
Bradi1g09520	2.50549	-1.34988	0.466657	-2.89267	0.00381985	NA	0.0549255	no
Bradi1g31280	433.773	-0.623013	0.21539	-2.89249	0.00382196	0.0495291	0.0549255	no
Bradi1g61090	30.3967	1.1146	0.385188	2.89365	0.00380789	0.0495113	0.0549255	no
Bradi3g09412	12.1605	-1.23749	0.42768	-2.89351	0.00380968	0.0495113	0.0549255	no
Bradi3g48080	2539.21	-0.552766	0.191146	-2.89185	0.00382983	0.049584	0.0549932	no
Bradi3g07830	105.408	0.656179	0.226947	2.89133	0.00383618	0.0496189	0.0550388	no
Bradi2g13046	2.57543	-1.39386	0.48226	-2.89027	0.00384905	NA	0.055178	no
Bradi5g23871	203.782	-0.799106	0.276598	-2.88905	0.00386408	0.0499324	0.0553478	no
Bradi3g30718	10.4354	1.26826	0.439042	2.88869	0.00386845	NA	0.0553648	no
Bradi2g12280	170.893	0.807275	0.279524	2.88803	0.00387658	0.0500464	0.0553828	no
Bradi2g61980	83.935	0.844987	0.29263	2.88756	0.00388245	0.0500747	0.0553828	no
Bradi1g34250	6.10378	-1.33046	0.460749	-2.8876	0.0038819	NA	0.0553828	no
Bradi1g52980	9.53098	-1.35991	0.47094	-2.88765	0.00388133	NA	0.0553828	no
Bradi3g01230	3.82399	-1.39885	0.484564	-2.88683	0.00389147	NA	0.0554659	no
Bradi4g04260	14.769	-1.12217	0.388777	-2.88642	0.00389656	0.0502092	0.0554931	no
Bradi1g76617	570.053	0.488466	0.169251	2.88604	0.00390121	0.0502217	0.0555139	no
Bradi1g00780	4.70432	-1.41438	0.490321	-2.88459	0.00391918	NA	0.0557239	no
Bradi2g45350	27.2773	1.13684	0.394179	2.88407	0.00392571	0.0504835	0.0557712	no
Bradi1g63190	57.1476	-0.764357	0.265051	-2.88381	0.00392896	0.0504835	0.0557718	no
Bradi1g13850	148.108	0.677083	0.234869	2.88281	0.00394141	0.0505005	0.0558118	no
Bradi1g44460	145.562	0.537416	0.186408	2.88301	0.00393892	0.0505005	0.0558118	no
Bradi3g55110	639.777	-0.594377	0.206161	-2.88308	0.00393809	0.0505005	0.0558118	no
Bradi1g06800	166.743	0.523465	0.181611	2.88235	0.00394724	0.0505276	0.0558488	no
Bradi1g38183	3.48513	-1.3736	0.476617	-2.88197	0.00395192	NA	0.0558697	no
Bradi2g02477	43.1851	-0.86009	0.298698	-2.87946	0.00398359	0.0507866	0.0560341	no
Bradi2g38060	4.3581	-1.36182	0.472882	-2.87983	0.00397883	NA	0.0560341	no
Bradi2g46500	329.823	0.815149	0.28306	2.87978	0.00397957	0.0507866	0.0560341	no
Bradi4g12893	4.1664	-1.40755	0.488795	-2.87963	0.00398146	NA	0.0560341	no
Bradi1g75470	53.5198	0.806892	0.280243	2.87926	0.00398611	0.0507866	0.0560341	no
Bradi3g20470	578.737	-0.44189	0.153457	-2.87958	0.00398207	0.0507866	0.0560341	no
Bradi3g48470	144.408	-0.651849	0.226293	-2.88055	0.00396982	0.050769	0.0560341	no
Bradi2g44920	82.2939	-0.594334	0.206508	-2.87802	0.00400175	0.0509044	0.0561331	no
Bradi2g54830	7.77676	-1.32915	0.461839	-2.87794	0.00400276	NA	0.0561331	no
Bradi3g43180	484.569	-0.541484	0.18815	-2.87794	0.00400283	0.0509044	0.0561331	no
Bradi1g33200	16.174	1.07203	0.372684	2.87652	0.00402091	0.0510866	0.0563079	no
Bradi3g12470	141.233	0.484753	0.16854	2.87619	0.00402502	0.0510911	0.0563079	no
Bradi3g26810	6.82579	-1.30461	0.45357	-2.87631	0.00402359	NA	0.0563079	no
Bradi2g11450	13.3309	-1.13144	0.393663	-2.87414	0.00405128	0.0513765	0.0566297	no
Bradi5g26060	308.782	-0.525326	0.182873	-2.87262	0.00407084	0.0515765	0.0568574	no
Bradi3g53020	268.121	0.41966	0.146109	2.87225	0.00407564	0.0515894	0.0568788	no
Bradi4g09146	3.65579	-1.3651	0.475383	-2.87158	0.0040843	NA	0.0569016	no
Bradi4g33420	2.41003	-1.38684	0.482939	-2.87166	0.00408324	NA	0.0569016	no
Bradi5g10645	3.47108	-1.36769	0.476323	-2.87136	0.00408709	NA	0.0569016	no
Bradi2g61280	2.5235	-1.38436	0.482312	-2.87027	0.00410127	NA	0.0570534	no
Bradi4g06730	4.04209	-1.38531	0.482984	-2.86823	0.00412775	NA	0.0571474	no
Bradi1g56780	239.606	0.449097	0.156546	2.86878	0.00412054	0.0520434	0.0571474	no
Bradi1g59940	131.737	0.646537	0.225356	2.86896	0.00411822	0.0520434	0.0571474	no
Bradi5g09340	109.683	-0.566578	0.197526	-2.86838	0.00412584	0.0520434	0.0571474	no
Bradi3g42340	1402.21	-0.525608	0.183247	-2.8683	0.00412679	0.0520434	0.0571474	no
Bradi3g49320	9.22904	-1.22967	0.428653	-2.86869	0.00412182	NA	0.0571474	no
Bradi2g42040	525.516	-0.603217	0.210417	-2.86677	0.00414679	0.0522195	0.0573042	no
Bradi2g47210	19.9538	1.33547	0.465914	2.86636	0.00415226	0.0522195	0.0573042	no
Bradi1g08977	107.665	0.571698	0.199431	2.86665	0.00414844	0.0522195	0.0573042	no
Bradi5g12030	3.18104	-1.36921	0.477669	-2.86644	0.00415116	NA	0.0573042	no
Bradi1g13516	3.99483	-1.35619	0.473348	-2.86509	0.00416885	NA	0.0574216	no
Bradi1g28760	520.894	0.535965	0.187076	2.86496	0.00417067	0.0523544	0.0574216	no
Bradi5g16493	16.8492	-1.23113	0.429664	-2.86533	0.00416574	0.0523408	0.0574216	no
Bradi4g23352	8.32786	-1.29881	0.453505	-2.86394	0.00418413	NA	0.0575613	no
Bradi1g17460	399.966	-0.690265	0.24111	-2.86287	0.00419828	0.0526525	0.0577104	no
Bradi2g19100	3.77716	-1.40469	0.490722	-2.8625	0.00420309	NA	0.0577309	no
Bradi2g24400	16.5045	-1.06699	0.372867	-2.86158	0.00421531	0.0528175	0.0578531	no
Bradi2g37980	140.042	0.559838	0.19569	2.86084	0.00422518	0.0528925	0.0579428	no
Bradi2g56037	131.661	-0.775589	0.271229	-2.85954	0.00424258	0.0530615	0.0581355	no
Bradi2g18449	4.06629	-1.35177	0.473146	-2.85697	0.00427702	NA	0.0584692	no
Bradi1g15090	13.5768	-1.11812	0.391329	-2.85723	0.00427359	0.0533928	0.0584692	no
Bradi3g14658	51.7	-0.910299	0.318623	-2.85698	0.00427691	0.0533928	0.0584692	no
Bradi2g04130	83.1172	0.638687	0.223608	2.85628	0.00428634	0.0534615	0.0585505	no
Bradi4g22610	41.4466	1.02725	0.359753	2.85543	0.00429784	0.0534628	0.0585748	no
Bradi4g25470	15.9737	-1.23506	0.432469	-2.85585	0.00429224	0.0534628	0.0585748	no
Bradi1g43410	67.0021	-1.00587	0.35227	-2.8554	0.00429822	0.0534628	0.0585748	no
Bradi2g26640	12.9663	-1.22735	0.430032	-2.85409	0.00431609	0.0535872	0.0587263	no
Bradi4g08020	7030.92	-0.516731	0.181049	-2.8541	0.00431587	0.0535872	0.0587263	no
Bradi2g60975	3.49514	-1.38521	0.485527	-2.853	0.00433084	NA	0.0588714	no
Bradi5g22240	516.557	-0.438623	0.153752	-2.8528	0.00433353	0.0537547	0.0588714	no
Bradi5g25760	95.6209	0.659954	0.231392	2.8521	0.00434313	0.0538248	0.0589559	no
Bradi3g14690	2.53833	-1.3725	0.481329	-2.85147	0.00435177	NA	0.059027	no
Bradi1g35130	87.1573	-0.556612	0.195248	-2.85079	0.00436108	0.0539982	0.0591073	no
Bradi2g04460	104.591	0.547662	0.192188	2.84962	0.0043771	0.054049	0.0591288	no
Bradi2g43056	22.256	1.35819	0.476556	2.85002	0.00437162	0.054049	0.0591288	no
Bradi1g40050	4.4297	-1.37016	0.480752	-2.85003	0.00437146	NA	0.0591288	no
Bradi1g58830	257.099	-0.806985	0.283178	-2.84975	0.00437541	0.054049	0.0591288	no
Bradi5g03568	3.27973	-1.38986	0.487766	-2.84944	0.00437967	NA	0.0591288	no
Bradi4g39820	3.60293	-1.35257	0.474891	-2.84816	0.00439726	NA	0.0592741	no
Bradi1g52220	45.0884	0.91441	0.321028	2.84838	0.00439427	0.0542119	0.0592741	no
Bradi2g17660	1016.96	-0.414799	0.14566	-2.84772	0.00440336	0.054237	0.0592767	no
Bradi4g35950	477.055	-0.485817	0.170602	-2.84765	0.00440427	0.054237	0.0592767	no
Bradi1g74590	69.0519	0.641199	0.225217	2.84702	0.00441304	0.054296	0.0593489	no
Bradi4g30530	63.4647	-0.655863	0.230449	-2.84602	0.00442693	0.0543686	0.0594437	no
Bradi1g06870	764.011	0.738837	0.259601	2.84604	0.0044266	0.0543686	0.0594437	no
Bradi4g28137	5.73323	-1.39389	0.490457	-2.84202	0.0044829	NA	0.0601489	no
Bradi2g25677	219.959	0.716272	0.252192	2.84018	0.00450874	0.0552737	0.0603093	no
Bradi2g55697	5.71523	-1.32751	0.467348	-2.84052	0.00450394	NA	0.0603093	no
Bradi1g25750	2.04145	-1.32531	0.466539	-2.84072	0.00450114	NA	0.0603093	no
Bradi1g76460	19.9495	0.963214	0.339127	2.84027	0.0045075	0.0552737	0.0603093	no
Bradi2g00280	29.5082	0.934369	0.329043	2.83966	0.0045162	0.0553153	0.0603627	no
Bradi2g11490	168.421	0.573365	0.201967	2.83891	0.0045268	0.0553953	0.0604341	no
Bradi1g08190	211.917	-0.546013	0.192357	-2.83855	0.00453197	0.0554088	0.0604341	no
Bradi1g34135	4.10746	-1.39345	0.49087	-2.83873	0.00452938	NA	0.0604341	no
Bradi2g48620	6.54152	-1.35984	0.479425	-2.83641	0.00456245	NA	0.0606584	no
Bradi1g58400	51.8729	0.925609	0.326326	2.83645	0.00456177	0.0556352	0.0606584	no
Bradi5g17240	50.1352	0.846394	0.298383	2.8366	0.00455968	0.0556352	0.0606584	no
Bradi3g53280	85.6288	0.642785	0.226621	2.83639	0.00456274	0.0556352	0.0606584	no
Bradi4g23290	49.1627	0.771363	0.272053	2.83534	0.00457775	0.0556405	0.0606958	no
Bradi1g03930	33.7464	-0.817564	0.288345	-2.83537	0.00457726	0.0556405	0.0606958	no
Bradi3g43560	358.967	0.805295	0.284033	2.83521	0.00457952	0.0556405	0.0606958	no
Bradi3g55810	17.7862	1.08642	0.383129	2.83566	0.0045731	0.0556405	0.0606958	no
Bradi1g23770	211.235	0.653588	0.230581	2.83452	0.00458943	0.0557113	0.0607809	no
Bradi5g08990	40.9808	-1.06955	0.377436	-2.83372	0.00460098	0.0557614	0.0608514	no
Bradi3g49220	95.7788	-0.706707	0.249397	-2.83367	0.00460175	0.0557614	0.0608514	no
Bradi3g30240	19.2281	-0.942863	0.332823	-2.83293	0.00461239	0.0558407	0.0609457	no
Bradi5g08810	14.0603	-1.18602	0.418785	-2.83205	0.00462505	0.0559442	0.0610666	no
Bradi4g42720	27.5511	1.06824	0.377369	2.83076	0.00464382	0.0561215	0.0612679	no
Bradi3g13170	6660.89	-0.617172	0.218147	-2.82915	0.00466718	0.0563537	0.0615294	no
Bradi1g00950	12.3712	1.37596	0.486551	2.82798	0.0046843	0.0565104	0.0616617	no
Bradi3g04187	2.86546	-1.35298	0.478411	-2.82807	0.00468301	NA	0.0616617	no
Bradi2g01095	4.45464	-1.38675	0.490482	-2.82732	0.00469398	NA	0.0617415	no
Bradi1g66020	9.19376	-1.16785	0.413094	-2.82708	0.00469747	NA	0.0617415	no
Bradi2g01550	212.241	0.571906	0.202371	2.82602	0.00471297	0.0567687	0.0618739	no
Bradi1g03610	62.5033	-0.619097	0.219098	-2.82567	0.00471822	0.0567687	0.0618739	no
Bradi1g10530	225.687	0.441649	0.156296	2.82571	0.00471753	0.0567687	0.0618739	no
Bradi1g55760	30.38	0.962467	0.340708	2.8249	0.00472956	0.0568549	0.0619759	no
Bradi3g52862	1114.1	-0.585161	0.207165	-2.82461	0.00473375	0.0568551	0.0619841	no
Bradi2g02490	2.55584	-1.35509	0.480045	-2.82284	0.00476005	NA	0.0622347	no
Bradi3g34615	30.5643	0.903406	0.320013	2.82303	0.00475728	0.0570874	0.0622347	no
Bradi4g02521	5.15281	-1.38392	0.490321	-2.82248	0.00476535	NA	0.0622571	no
Bradi1g33630	7.96374	-1.32059	0.467954	-2.82204	0.00477193	NA	0.0622963	no
Bradi1g66210	7.49666	-1.37413	0.486997	-2.82163	0.00477801	NA	0.062329	no
Bradi1g15930	22.2125	1.34302	0.476136	2.82068	0.00479225	0.0574564	0.0624678	no
Bradi1g21550	237.234	0.833536	0.295623	2.81959	0.00480847	0.0575495	0.0625854	no
Bradi3g53960	176.021	0.474414	0.16825	2.8197	0.00480691	0.0575495	0.0625854	no
Bradi1g12480	29.6971	-0.947206	0.335983	-2.81921	0.0048142	0.0575592	0.0626003	no
Bradi1g38120	63.1776	1.3242	0.469744	2.81898	0.00481773	0.0575592	0.0626003	no
Bradi1g74170	3.0052	-1.34531	0.477263	-2.8188	0.00482041	NA	0.0626003	no
Bradi2g07227	24.2559	-0.959021	0.340526	-2.8163	0.0048581	0.0578385	0.0629018	no
Bradi2g09080	749.687	0.491373	0.174473	2.81632	0.0048577	0.0578385	0.0629018	no
Bradi2g56867	96.1566	0.569761	0.202287	2.8166	0.00485354	0.0578385	0.0629018	no
Bradi1g77160	146.483	0.721947	0.256301	2.81679	0.00485059	0.0578385	0.0629018	no
Bradi1g10940	27.0294	1.2261	0.435466	2.81561	0.00486847	0.057884	0.0629676	no
Bradi5g08626	12.5995	-1.38137	0.490634	-2.81548	0.00487042	0.057884	0.0629676	no
Bradi5g14835	4.34559	-1.37092	0.487052	-2.81474	0.00488168	NA	0.0630662	no
Bradi2g37460	60.0973	0.682327	0.242464	2.81413	0.00489093	0.0580771	0.0631388	no
Bradi2g56347	63.0816	1.22312	0.434944	2.81213	0.00492143	0.0583884	0.0634855	no
Bradi1g44670	30.1084	-0.832397	0.296069	-2.81149	0.00493119	0.0584533	0.0635642	no
Bradi4g24540	3.15294	-1.33783	0.475933	-2.81097	0.00493926	NA	0.063601	no
Bradi1g11600	7.50471	-1.31694	0.468524	-2.81083	0.00494136	NA	0.063601	no
Bradi3g34020	317.644	-0.540024	0.192154	-2.81036	0.00494856	0.0586081	0.0636465	no
Bradi1g06030	133.845	-0.680771	0.242288	-2.80976	0.00495778	0.0586207	0.0636767	no
Bradi1g47510	224.894	0.577188	0.205424	2.80974	0.00495823	0.0586207	0.0636767	no
Bradi4g29435	3.47128	-1.33139	0.474033	-2.80865	0.00497494	NA	0.0638442	no
Bradi4g30480	68.4038	-0.808611	0.287985	-2.80783	0.00498773	0.0589183	0.0639611	no
Bradi3g37770	168.712	-0.67327	0.239824	-2.80735	0.00499502	0.0589499	0.0640074	no
Bradi1g20220	429.202	0.607286	0.21634	2.80709	0.00499906	0.0589499	0.064012	no
Bradi1g43936	3.0483	-1.33691	0.476429	-2.80611	0.00501439	NA	0.064161	no
Bradi1g60392	6.68114	-1.30952	0.466958	-2.80435	0.00504174	NA	0.0644636	no
Bradi2g52680	45.2503	-1.19798	0.427232	-2.80406	0.00504639	0.0594566	0.0644654	no
Bradi5g20420	6.68678	-1.36071	0.485336	-2.80364	0.005053	NA	0.0644654	no
Bradi3g11270	2.49144	-1.29789	0.462908	-2.80378	0.00505074	NA	0.0644654	no
Bradi2g37100	17.4543	1.01005	0.360338	2.80305	0.00506221	0.0595914	0.0644882	no
Bradi1g55926	3.77414	-1.37081	0.489006	-2.80326	0.00505888	NA	0.0644882	no
Bradi2g36580	7.83422	-1.33961	0.478039	-2.80229	0.00507406	NA	0.0645235	no
Bradi4g10030	4.0464	-1.37565	0.490929	-2.80214	0.00507654	NA	0.0645235	no
Bradi1g37450	20.8369	1.09539	0.390928	2.80202	0.00507837	0.05973	0.0645235	no
Bradi3g26990	4.98156	-1.37256	0.489864	-2.80193	0.00507982	NA	0.0645235	no
Bradi4g25410	31.7169	0.837748	0.299052	2.80135	0.00508898	0.0598032	0.0645926	no
Bradi5g23530	5.90968	-1.35944	0.485553	-2.79978	0.0051138	NA	0.0648604	no
Bradi2g48240	9.04312	-1.231	0.439822	-2.79886	0.00512826	NA	0.064864	no
Bradi4g05310	86.0125	0.607456	0.21704	2.79882	0.00512901	0.0601698	0.064864	no
Bradi4g14736	4.11895	-1.31795	0.470851	-2.79908	0.00512484	NA	0.064864	no
Bradi4g32920	23.4893	-1.04789	0.374357	-2.79917	0.00512343	0.0601561	0.064864	no
Bradi3g26930	1572.9	-0.635859	0.227248	-2.79809	0.00514058	0.0602537	0.0649631	no
Bradi2g16425	5684.01	-0.595155	0.212852	-2.7961	0.00517234	0.0605737	0.065317	no
Bradi2g17520	3.51901	-1.35292	0.483902	-2.79586	0.00517621	NA	0.0653184	no
Bradi2g41590	94.8362	-0.776725	0.277902	-2.79496	0.00519059	0.0607352	0.0654523	no
Bradi5g12205	20.8106	1.14918	0.411212	2.79462	0.00519606	0.0607471	0.0654739	no
Bradi5g16083	3.44456	-1.37138	0.490899	-2.79362	0.00521221	NA	0.0656298	no
Bradi1g68918	5.3794	-1.34667	0.48223	-2.79259	0.00522873	NA	0.0657902	no
Bradi3g06065	65.6846	0.727667	0.260631	2.79194	0.00523934	0.0612005	0.0658759	no
Bradi1g15450	1898.27	-0.647315	0.23188	-2.7916	0.00524488	0.0612127	0.065898	no
Bradi2g04090	5.43815	-1.32976	0.47658	-2.79022	0.00526717	NA	0.0660435	no
Bradi1g57590	144.372	1.32865	0.476118	2.79059	0.00526118	0.0613504	0.0660435	no
Bradi3g39870	36.0279	0.955202	0.342344	2.79018	0.00526785	0.0613757	0.0660435	no
Bradi5g14620	2.82966	-1.36094	0.487819	-2.78985	0.00527318	NA	0.0660573	no
Bradi3g44733	26.1948	-0.853034	0.305786	-2.78965	0.00527655	0.0614245	0.0660573	no
Bradi2g57740	6.01536	-1.36766	0.490383	-2.78896	0.00528781	NA	0.0661143	no
Bradi3g52740	1392.75	-0.405345	0.145342	-2.7889	0.00528871	0.0615135	0.0661143	no
Bradi5g00925	106.639	0.583487	0.209261	2.78833	0.00529809	0.0615546	0.0661365	no
Bradi3g39120	5.30848	-1.35983	0.487657	-2.7885	0.00529526	NA	0.0661365	no
Bradi1g30730	284.878	-0.414455	0.148665	-2.78786	0.00530581	0.0615546	0.0661378	no
Bradi3g36325	12.8365	-1.18756	0.42594	-2.78809	0.00530202	0.0615546	0.0661378	no
Bradi3g13177	249.643	0.587343	0.21071	2.78745	0.00531246	0.0615793	0.0661733	no
Bradi1g18600	199.206	0.427519	0.153394	2.78707	0.00531875	0.0615998	0.0662043	no
Bradi2g42070	188.752	0.504567	0.181132	2.78563	0.00534246	0.0618054	0.0664431	no
Bradi1g22140	18.6119	1.30991	0.470272	2.78544	0.00534558	0.0618054	0.0664431	no
Bradi4g11540	39.9559	1.35792	0.487588	2.78498	0.00535316	0.0618405	0.0664641	no
Bradi3g07800	3.8266	-1.34085	0.481475	-2.78487	0.00535491	NA	0.0664641	no
Bradi1g57234	7.16468	-1.29092	0.463618	-2.78444	0.00536208	NA	0.0665055	no
Bradi3g17661	5.35041	-1.34218	0.482097	-2.78405	0.00536843	NA	0.0665369	no
Bradi1g07027	83.129	0.568862	0.204418	2.78284	0.00538861	0.0620921	0.0666445	no
Bradi1g55820	68.3269	0.712744	0.256103	2.78304	0.00538515	0.0620921	0.0666445	no
Bradi3g53860	126.411	-0.5291	0.190123	-2.78293	0.00538707	0.0620921	0.0666445	no
Bradi4g41931	4.5475	-1.33012	0.478143	-2.78184	0.00540514	NA	0.0667066	no
Bradi1g74922	428.75	0.424648	0.15264	2.78201	0.00540228	0.0621611	0.0667066	no
Bradi3g59057	203.514	-0.6164	0.221573	-2.78193	0.00540373	0.0621611	0.0667066	no
Bradi1g24220	138.863	-0.621797	0.223598	-2.78087	0.0054214	0.0623117	0.0668598	no
Bradi1g52620	8.66821	-1.32698	0.477258	-2.78041	0.00542895	NA	0.0669055	no
Bradi2g33317	13.3232	1.36393	0.490769	2.77916	0.00544991	0.0624306	0.0669125	no
Bradi4g02930	73.6847	0.634512	0.228376	2.77836	0.00546339	0.0624343	0.0669125	no
Bradi1g05986	2.62015	-1.3306	0.478687	-2.7797	0.00544099	NA	0.0669125	no
Bradi1g06692	1.73109	-1.29456	0.465892	-2.77867	0.00545813	NA	0.0669125	no
Bradi1g20930	43.2337	1.04083	0.374625	2.77832	0.00546415	0.0624343	0.0669125	no
Bradi1g46804	85.6551	0.614696	0.221116	2.77998	0.00543629	0.0624303	0.0669125	no
Bradi5g22187	54.5224	0.657881	0.236685	2.77957	0.00544311	0.0624306	0.0669125	no
Bradi3g07860	38.7682	-0.810137	0.291505	-2.77915	0.00545007	0.0624306	0.0669125	no
Bradi3g19796	45.8315	-0.818243	0.294497	-2.77844	0.00546209	0.0624343	0.0669125	no
Bradi3g53870	373.979	0.390534	0.140584	2.77794	0.00547039	0.0624532	0.0669417	no
Bradi3g08930	23.9242	1.29752	0.467172	2.7774	0.00547954	0.0625053	0.0670066	no
Bradi2g39648	75.9749	0.61704	0.222198	2.77698	0.0054867	0.0625346	0.067047	no
Bradi2g45390	63.2665	0.966144	0.34806	2.7758	0.0055066	0.0627089	0.0672429	no
Bradi3g01350	41.3809	-0.82939	0.298868	-2.77511	0.00551835	0.0627902	0.0673391	no
Bradi2g56960	489.712	-0.50324	0.181371	-2.77464	0.0055263	0.0628282	0.0673888	no
Bradi2g55640	86.0629	0.598077	0.21558	2.77426	0.00553269	0.0628484	0.0674195	no
Bradi5g08400	72.0804	0.593666	0.21403	2.77376	0.0055413	0.0628937	0.0674771	no
Bradi5g18180	171.511	0.46578	0.167952	2.77329	0.00554919	0.0629308	0.0674786	no
Bradi3g30870	5.37672	1.35215	0.487558	2.77331	0.00554888	NA	0.0674786	no
Bradi4g01706	4.52576	-1.3533	0.488101	-2.77258	0.00556133	NA	0.067579	no
Bradi4g09417	16.5206	1.16082	0.418725	2.77229	0.0055664	0.0630735	0.0675934	no
Bradi3g14780	44.4741	0.999247	0.360498	2.77185	0.00557385	0.0631054	0.0676366	no
Bradi4g25047	103.889	0.566701	0.204512	2.771	0.0055885	0.0631663	0.0677199	no
Bradi3g05160	169.792	0.674229	0.243298	2.77121	0.00558488	0.0631663	0.0677199	no
Bradi5g19120	2.97834	-1.34788	0.486721	-2.7693	0.00561765	NA	0.0680257	no
Bradi5g11295	3.03336	-1.31562	0.475176	-2.76869	0.0056282	NA	0.068106	no
Bradi5g00522	58.9584	-0.800363	0.289186	-2.76764	0.00564635	0.0637144	0.0682307	no
Bradi3g50110	145.992	0.644948	0.233028	2.76768	0.00564562	0.0637144	0.0682307	no
Bradi2g50860	4.26784	-1.35689	0.490402	-2.76689	0.00565934	NA	0.0683402	no
Bradi3g07190	9617	-0.425582	0.153886	-2.76557	0.00568229	0.0639867	0.0685022	no
Bradi3g28605	321.765	0.486725	0.175995	2.76556	0.00568247	0.0639867	0.0685022	no
Bradi3g52640	52.7749	-0.634885	0.229578	-2.76544	0.00568457	0.0639867	0.0685022	no
Bradi3g44335	583.769	0.517404	0.187132	2.76491	0.00569379	0.0640375	0.0685657	no
Bradi2g40632	3.11076	-1.34071	0.485247	-2.76294	0.00572831	NA	0.068886	no
Bradi2g54850	158.467	0.574833	0.208047	2.763	0.00572735	0.0643619	0.068886	no
Bradi1g09340	103.316	0.497603	0.180121	2.76259	0.00573441	0.064388	0.0689117	no
Bradi2g60660	23.3818	-0.924551	0.334817	-2.76136	0.00575609	0.0645508	0.0691245	no
Bradi2g05640	106.584	-0.675164	0.244604	-2.76023	0.00577602	0.0645508	0.0691251	no
Bradi2g61842	153.606	0.502987	0.182207	2.76052	0.00577101	0.0645508	0.0691251	no
Bradi1g34543	3.00294	-1.34249	0.486447	-2.75978	0.00578397	NA	0.0691251	no
Bradi3g14490	595.889	-0.638343	0.231283	-2.76001	0.00577999	0.0645508	0.0691251	no
Bradi3g42780	16.8714	1.25201	0.453644	2.75989	0.00578209	0.0645508	0.0691251	no
Bradi3g43822	115.211	-0.626226	0.226865	-2.76035	0.00577391	0.0645508	0.0691251	no
Bradi3g57040	257.252	0.535787	0.194069	2.7608	0.00576595	0.0645508	0.0691251	no
Bradi2g37790	57.2698	0.785533	0.284659	2.75956	0.00578798	0.0645637	0.0691255	no
Bradi5g07170	68.9233	0.756504	0.274226	2.75869	0.00580327	0.0646813	0.0692606	no
Bradi2g32510	3.89385	-1.29709	0.470248	-2.75831	0.00581017	NA	0.0692954	no
Bradi3g06710	40.2755	0.703178	0.254964	2.75795	0.00581655	0.0647762	0.0693239	no
Bradi1g17810	212.077	-0.663095	0.240507	-2.75707	0.00583221	0.0648976	0.0694629	no
Bradi2g61767	37.8918	-0.937756	0.340232	-2.75622	0.00584735	0.0649546	0.0694717	no
Bradi1g30678	4.26506	-1.29128	0.468549	-2.75591	0.00585292	NA	0.0694717	no
Bradi1g48690	45.075	-0.665705	0.241489	-2.75666	0.00583946	0.0649252	0.0694717	no
Bradi1g78040	177.925	-0.488188	0.177138	-2.75598	0.00585163	0.0649546	0.0694717	no
Bradi5g27069	6.27515	-1.31702	0.477817	-2.75632	0.00584553	NA	0.0694717	no
Bradi1g36820	18.7197	-0.999849	0.362834	-2.75566	0.00585732	0.0649647	0.0694764	no
Bradi2g42110	4.13175	-1.33311	0.483907	-2.7549	0.00587104	NA	0.069497	no
Bradi1g00278	4.94579	-1.33359	0.484067	-2.75497	0.0058697	NA	0.069497	no
Bradi3g44010	166.277	-0.748315	0.271605	-2.75516	0.00586637	0.0650122	0.069497	no
Bradi3g27281	16101.3	-0.659547	0.239433	-2.75462	0.00587604	0.0650664	0.0695089	no
Bradi3g28050	2.48396	-1.31895	0.478877	-2.75424	0.00588277	NA	0.0695412	no
Bradi2g03180	437.074	0.438959	0.159415	2.75357	0.00589496	0.0652228	0.0696379	no
Bradi1g60390	85.7084	-0.646407	0.234828	-2.75268	0.00591103	0.0653258	0.0697804	no
Bradi2g39690	217.841	-0.518547	0.188425	-2.75201	0.00592313	0.0653258	0.0697848	no
Bradi5g14580	57.1877	0.814951	0.296124	2.75206	0.00592215	0.0653258	0.0697848	no
Bradi3g40190	116.368	-0.649656	0.236068	-2.75199	0.00592345	0.0653258	0.0697848	no
Bradi2g45970	451.976	-0.476746	0.173273	-2.75142	0.00593383	0.0653874	0.0698599	no
Bradi2g26795	12.5422	-1.16302	0.422792	-2.75082	0.00594468	0.0654539	0.0699402	no
Bradi2g43290	3.25965	-1.34912	0.490673	-2.74953	0.00596804	NA	0.0701676	no
Bradi2g24957	86.3941	0.588329	0.214018	2.74897	0.00597828	0.0657177	0.0701931	no
Bradi3g43400	165.554	0.469631	0.170832	2.74907	0.0059764	0.0657177	0.0701931	no
Bradi4g07911	60.7639	0.641932	0.233754	2.74619	0.00602925	0.0662174	0.0706597	no
Bradi4g10940	3.25757	-1.29857	0.472912	-2.74591	0.00603428	NA	0.0706597	no
Bradi1g20560	147.084	-0.468927	0.17077	-2.74596	0.00603347	0.0662174	0.0706597	no
Bradi5g15871	5.63819	-1.31773	0.479771	-2.74657	0.00602217	NA	0.0706597	no
Bradi2g04570	28.3801	1.32919	0.484341	2.74433	0.00606337	0.0662216	0.0707291	no
Bradi2g16627	94.6589	0.580694	0.211595	2.74436	0.00606291	0.0662216	0.0707291	no
Bradi2g25570	387.081	-0.434902	0.158498	-2.74389	0.00607161	0.0662216	0.0707291	no
Bradi2g59110	12.555	1.30188	0.474424	2.74414	0.00606705	0.0662216	0.0707291	no
Bradi4g07150	12.668	-1.0893	0.396793	-2.74527	0.00604612	0.0662216	0.0707291	no
Bradi1g22770	103.153	-0.530559	0.193299	-2.74476	0.00605553	0.0662216	0.0707291	no
Bradi1g23750	112.886	0.674251	0.24572	2.74399	0.00606982	0.0662216	0.0707291	no
Bradi1g52110	191.182	0.481785	0.175589	2.74383	0.00607275	0.0662216	0.0707291	no
Bradi2g03650	24.0892	1.31856	0.480659	2.74323	0.0060838	0.0662572	0.0707856	no
Bradi3g40520	119.838	0.609233	0.222094	2.74313	0.00608574	0.0662572	0.0707856	no
Bradi5g04760	18.846	-1.02995	0.375589	-2.74222	0.00610249	0.0663866	0.070933	no
Bradi1g31170	31.4731	0.832713	0.303725	2.74167	0.00611279	0.0664455	0.0710052	no
Bradi2g56320	136.493	0.56837	0.207401	2.74045	0.0061356	0.0665341	0.0711277	no
Bradi1g29260	100.161	-0.714999	0.260887	-2.74064	0.00613196	0.0665341	0.0711277	no
Bradi3g43475	130.247	0.729244	0.266083	2.74067	0.00613142	0.0665341	0.0711277	no
Bradi2g16680	397.117	0.468745	0.171103	2.73955	0.00615241	0.0666634	0.0712751	no
Bradi1g49070	57.8789	0.888189	0.324316	2.73865	0.00616918	0.0667919	0.0714218	no
Bradi2g44295	6.15088	-1.29746	0.474029	-2.73708	0.00619863	NA	0.0716659	no
Bradi4g33870	17.2004	-1.05622	0.385907	-2.73698	0.00620056	0.0670784	0.0716659	no
Bradi3g46720	8.53138	1.32784	0.485166	2.73687	0.00620263	NA	0.0716659	no
Bradi1g18260	5.05832	-1.32816	0.485458	-2.73589	0.00622111	NA	0.0718317	no
Bradi2g31087	3.33817	-1.34133	0.490481	-2.73472	0.00624334	NA	0.0719369	no
Bradi4g17237	5.78245	-1.33264	0.487336	-2.73454	0.00624677	NA	0.0719369	no
Bradi5g15750	94.7937	-0.643694	0.235373	-2.73478	0.0062422	0.0674217	0.0719369	no
Bradi3g43280	21.5439	-0.942884	0.344745	-2.73502	0.0062376	0.0674217	0.0719369	no
Bradi4g00330	1995.59	-0.502979	0.183973	-2.73399	0.00625723	0.0675305	0.0720041	no
Bradi4g16950	4.79195	-1.3391	0.489831	-2.7338	0.00626089	NA	0.0720041	no
Bradi1g25552	65.8971	1.01104	0.369968	2.73278	0.00628028	0.067672	0.0721316	no
Bradi1g47783	28.9053	0.805094	0.294598	2.73286	0.00627874	0.067672	0.0721316	no
Bradi2g41480	228.104	0.617953	0.22615	2.73249	0.00628571	0.067677	0.0721464	no
Bradi1g53720	24.0618	-0.94798	0.347004	-2.7319	0.006297	0.067745	0.0722283	no
Bradi2g06830	188.591	0.513723	0.188066	2.73161	0.00630248	0.0677504	0.0722435	no
Bradi2g11060	27.2621	0.883357	0.32353	2.73037	0.00632632	0.067953	0.072469	no
Bradi2g61790	56.4454	-0.702698	0.257471	-2.72923	0.00634822	0.0680419	0.072592	no
Bradi1g63360	160.476	0.464931	0.170331	2.72957	0.00634176	0.0680419	0.072592	no
Bradi3g16187	1228.71	-0.499844	0.183149	-2.72916	0.00634958	0.0680419	0.072592	no
Bradi2g05242	298.844	0.425895	0.15608	2.72869	0.00635868	0.0680859	0.0726483	no
Bradi2g08663	4.24828	-1.3023	0.477524	-2.72719	0.0063876	NA	0.0728791	no
Bradi2g60670	63.3128	-0.622264	0.228194	-2.72691	0.00639305	0.0683567	0.0728791	no
Bradi4g29746	2.8526	-1.32703	0.486706	-2.72656	0.00639984	NA	0.0728791	no
Bradi1g55460	64.6096	-0.63042	0.231206	-2.72666	0.00639787	0.0683567	0.0728791	no
Bradi3g12925	233.15	-0.463813	0.170107	-2.7266	0.00639903	0.0683567	0.0728791	no
Bradi4g10250	2.22596	-1.25489	0.460415	-2.72557	0.0064191	NA	0.0730216	no
Bradi1g12300	389.659	-0.502003	0.184203	-2.72527	0.00642495	0.0685249	0.0730216	no
Bradi3g06750	45.7942	0.822874	0.301935	2.72533	0.00642371	0.0685249	0.0730216	no
Bradi1g14170	195.504	1.01179	0.371298	2.72501	0.00642987	0.0685249	0.0730298	no
Bradi2g03687	89.3547	0.661485	0.242867	2.72366	0.00645639	0.0685394	0.0730447	no
Bradi2g54300	15.6866	-1.22594	0.45009	-2.72376	0.00645435	0.0685394	0.0730447	no
Bradi1g29120	22.7433	-0.837047	0.307324	-2.72366	0.00645625	0.0685394	0.0730447	no
Bradi1g38410	11.9309	-1.07955	0.396252	-2.72441	0.00644164	0.0685394	0.0730447	no
Bradi1g71810	281.377	0.782964	0.287399	2.72431	0.00644351	0.0685394	0.0730447	no
Bradi3g46855	3.21787	-1.2868	0.472398	-2.72397	0.00645018	NA	0.0730447	no
Bradi2g14126	2.92695	-1.29064	0.474175	-2.72187	0.00649145	NA	0.0732056	no
Bradi1g14250	89.1046	-0.595354	0.218725	-2.72193	0.00649015	0.0687905	0.0732056	no
Bradi1g21843	3.01931	-1.28878	0.473494	-2.72185	0.00649166	NA	0.0732056	no
Bradi5g14880	50.1717	0.807625	0.296707	2.72196	0.00648956	0.0687905	0.0732056	no
Bradi5g17395	6.58337	-1.32916	0.488184	-2.72266	0.00647577	NA	0.0732056	no
Bradi2g04530	298.955	-0.678443	0.249301	-2.72139	0.0065009	0.0688509	0.0732622	no
Bradi2g27020	196.474	0.438269	0.161062	2.72113	0.00650599	0.0688513	0.0732722	no
Bradi4g07760	79.3721	0.617374	0.227194	2.71739	0.00657988	0.0695252	0.0740084	no
Bradi3g10140	62.6489	0.685982	0.252424	2.71758	0.00657617	0.0695252	0.0740084	no
Bradi3g42900	86.5124	0.82929	0.305362	2.71576	0.00661236	0.0698142	0.0742951	no
Bradi3g47435	3.11255	-1.28344	0.472604	-2.71568	0.00661391	NA	0.0742951	no
Bradi2g22840	6.69006	-1.32524	0.48808	-2.71521	0.00662347	NA	0.0743048	no
Bradi1g63610	76.8399	0.95502	0.351757	2.715	0.0066275	0.0698668	0.0743048	no
Bradi1g67450	96.8054	-0.660629	0.243326	-2.715	0.0066276	0.0698668	0.0743048	no
Bradi3g18264	9.45945	-1.204	0.4435	-2.71476	0.00663238	NA	0.0743106	no
Bradi1g16720	6.07861	-1.32183	0.487188	-2.71317	0.00666423	NA	0.0746193	no
Bradi2g22420	131.944	0.469449	0.173046	2.71285	0.00667071	0.0702669	0.0746438	no
Bradi2g20440	180.99	-0.539026	0.198742	-2.71218	0.00668415	0.070354	0.0747461	no
Bradi3g26385	32.7527	-0.834437	0.307705	-2.7118	0.0066918	0.0703802	0.0747836	no
Bradi1g10480	256.613	0.643687	0.237423	2.71114	0.00670514	0.0704117	0.0748365	no
Bradi1g63310	115.22	0.621303	0.22915	2.71134	0.00670124	0.0704117	0.0748365	no
Bradi3g10680	4.19938	-1.29441	0.477488	-2.71088	0.0067105	NA	0.0748482	no
Bradi2g47267	228.91	0.424799	0.156715	2.71064	0.00671535	0.0704647	0.0748544	no
Bradi4g07717	182.51	0.51324	0.189378	2.71014	0.00672552	0.070517	0.0749197	no
Bradi5g13617	4.53345	-1.28905	0.475748	-2.70953	0.00673778	NA	0.0750082	no
Bradi2g27816	2.85183	-1.32142	0.487759	-2.70917	0.0067451	NA	0.0750416	no
Bradi2g08080	55.7096	0.792899	0.292832	2.70769	0.00677536	0.0709849	0.0753301	no
Bradi2g06180	3.00349	-1.31656	0.486319	-2.70719	0.00678558	NA	0.0753474	no
Bradi5g01327	10.0779	-1.17665	0.434629	-2.70726	0.00678417	NA	0.0753474	no
Bradi2g16647	149.332	0.501641	0.185316	2.70695	0.00679049	0.0710888	0.0753538	no
Bradi1g09310	321.825	0.461483	0.1705	2.70665	0.00679658	0.0710979	0.0753732	no
Bradi2g04480	375.091	0.488999	0.180745	2.70546	0.00682102	0.0712441	0.075548	no
Bradi1g63900	15.8484	-1.10376	0.407969	-2.7055	0.00682017	0.0712441	0.075548	no
Bradi2g35760	186.882	-0.564328	0.20867	-2.7044	0.00684272	0.071416	0.0756919	no
Bradi2g43557	4.67028	-1.32748	0.490832	-2.70455	0.00683974	NA	0.0756919	no
Bradi1g17710	280.507	0.490864	0.181565	2.70351	0.00686118	0.0715538	0.0758478	no
Bradi3g07617	3.09918	-1.27592	0.472278	-2.70164	0.00689992	NA	0.0762275	no
Bradi3g03650	3.19065	-1.27379	0.471618	-2.70089	0.00691537	NA	0.0763498	no
Bradi2g60490	49.7841	1.32483	0.490732	2.6997	0.00694028	0.0723233	0.0765761	no
Bradi5g10620	4.44851	-1.32186	0.489689	-2.69939	0.00694663	NA	0.0765976	no
Bradi1g29160	2.18342	-1.29465	0.479731	-2.69871	0.00696092	NA	0.076677	no
Bradi3g45281	49.1861	0.649704	0.240753	2.69863	0.00696264	0.0725009	0.076677	no
Bradi1g32060	33.9568	0.99448	0.368579	2.69814	0.00697275	0.0725507	0.0767397	no
Bradi2g43917	91.5712	0.864337	0.320442	2.69733	0.00698983	0.0725621	0.0767819	no
Bradi4g01410	91.1092	0.530607	0.196704	2.69748	0.00698658	0.0725621	0.0767819	no
Bradi1g21870	65.9255	1.23815	0.458967	2.69769	0.00698214	0.0725621	0.0767819	no
Bradi2g28427	129.197	0.536294	0.198862	2.69682	0.0070005	0.0725623	0.0767972	no
Bradi4g03867	61.3624	0.763681	0.283227	2.69636	0.00701014	0.072607	0.0767972	no
Bradi4g37681	3.49797	-1.2973	0.481155	-2.69621	0.00701331	NA	0.0767972	no
Bradi1g00990	67.9881	0.666272	0.247042	2.697	0.00699668	0.0725623	0.0767972	no
Bradi3g15200	6.65513	1.30656	0.484539	2.69649	0.00700736	NA	0.0767972	no
Bradi2g16896	5.29798	-1.30609	0.484544	-2.69551	0.0070281	NA	0.0769107	no
Bradi4g35221	26.5266	-0.936129	0.34733	-2.69522	0.00703429	0.0728017	0.0769301	no
Bradi4g00940	622.073	-0.380412	0.141203	-2.69409	0.00705815	0.0729932	0.0771425	no
Bradi1g56690	32.1526	0.92548	0.343585	2.6936	0.00706851	0.0730449	0.0772072	no
Bradi2g55270	3.38336	-1.26615	0.4701	-2.69337	0.00707333	NA	0.0772114	no
Bradi1g42310	106.655	0.577268	0.214377	2.69277	0.00708616	0.0731717	0.0773029	no
Bradi5g18317	2.99387	-1.27216	0.472479	-2.69252	0.00709152	NA	0.0773128	no
Bradi3g36500	149.265	0.728432	0.270679	2.69113	0.00712101	0.0734759	0.0775857	no
Bradi2g53120	12.0539	1.3199	0.490716	2.68974	0.00715075	0.0736711	0.0777849	no
Bradi4g04504	1.72414	-1.24158	0.461614	-2.68965	0.00715272	NA	0.0777849	no
Bradi1g08260	109.144	0.632652	0.235183	2.69004	0.00714426	0.0736599	0.0777849	no
Bradi4g19043	5.40218	-1.28814	0.479054	-2.68893	0.00716825	NA	0.077876	no
Bradi1g44495	7.37919	-1.3149	0.489022	-2.68884	0.00717005	NA	0.077876	no
Bradi4g12350	3.08513	-1.26819	0.471803	-2.68797	0.00718879	NA	0.0779539	no
Bradi1g48370	26.1003	0.856834	0.318777	2.68788	0.00719067	0.0740264	0.0779539	no
Bradi1g72417	3.91511	-1.31786	0.490254	-2.68811	0.00718579	NA	0.0779539	no
Bradi1g16151	89.1917	0.619571	0.230538	2.6875	0.00719889	0.074055	0.0779944	no
Bradi5g15000	14.6478	1.21271	0.451303	2.68714	0.00720677	0.0740801	0.0780311	no
Bradi4g08667	195.765	0.77533	0.288635	2.6862	0.007227	0.0741762	0.0781529	no
Bradi3g01620	148.032	0.656466	0.24437	2.68636	0.00722345	0.0741762	0.0781529	no
Bradi1g78826	6.70119	-1.28722	0.479269	-2.68581	0.00723549	NA	0.078196	no
Bradi4g08523	3.57976	-1.29066	0.480615	-2.68544	0.00724334	NA	0.0782322	no
Bradi2g18940	15.9887	-1.00952	0.375974	-2.68508	0.0072512	0.0743685	0.0782685	no
Bradi3g29200	2.80826	-1.27161	0.47362	-2.68487	0.00725589	NA	0.0782706	no
Bradi2g24910	93.7025	0.732282	0.272854	2.68379	0.00727931	0.0745143	0.0784045	no
Bradi4g35250	150.457	0.528502	0.196932	2.68367	0.00728183	0.0745143	0.0784045	no
Bradi1g66150	139.546	0.468189	0.174445	2.68387	0.00727744	0.0745143	0.0784045	no
Bradi2g09102	3.54527	-1.29379	0.482289	-2.68259	0.00730538	NA	0.0785608	no
Bradi2g31937	136.756	-0.548487	0.204449	-2.68275	0.00730187	0.0746633	0.0785608	no
Bradi4g24390	54.4693	0.671656	0.250431	2.682	0.00731826	0.0747506	0.0786357	no
Bradi5g21260	155.642	-0.474003	0.176744	-2.68186	0.00732139	0.0747506	0.0786357	no
Bradi1g61240	126.981	0.552646	0.206109	2.68133	0.00733299	0.0748129	0.0786696	no
Bradi5g24480	2.92606	-1.26716	0.47259	-2.6813	0.0073336	NA	0.0786696	no
Bradi4g17960	154.805	0.437157	0.163141	2.67962	0.00737055	0.0749156	0.0788229	no
Bradi1g20170	62.6376	0.6411	0.239235	2.67979	0.0073669	0.0749156	0.0788229	no
Bradi1g66250	21.7446	1.02739	0.383306	2.68035	0.00735448	0.0749156	0.0788229	no
Bradi3g24750	41.8508	0.699038	0.260852	2.67983	0.00736601	0.0749156	0.0788229	no
Bradi3g40840	162.512	0.702797	0.262228	2.6801	0.00736009	0.0749156	0.0788229	no
Bradi2g48076	169.106	0.548134	0.204618	2.67882	0.00738814	0.0750384	0.0789624	no
Bradi2g15965	7.0742	-1.27682	0.476706	-2.67842	0.00739697	NA	0.0790083	no
Bradi2g56820	26.1108	-0.830019	0.310004	-2.67745	0.00741852	0.0751328	0.0790546	no
Bradi4g07430	17.371	1.09531	0.409092	2.6774	0.0074195	0.0751328	0.0790546	no
Bradi4g12750	876.782	0.560163	0.209209	2.67753	0.00741682	0.0751328	0.0790546	no
Bradi1g43830	223.74	0.441975	0.165068	2.67754	0.00741654	0.0751328	0.0790546	no
Bradi1g09760	265.901	-0.53507	0.19989	-2.67682	0.0074325	0.0751563	0.0791001	no
Bradi5g07840	14.6031	-1.00699	0.376193	-2.6768	0.00743286	0.0751563	0.0791001	no
Bradi3g23066	3.1561	-1.31109	0.489895	-2.67626	0.00744484	NA	0.0791791	no
Bradi2g02750	58.2105	-0.641677	0.239855	-2.67528	0.0074668	0.0754072	0.0793363	no
Bradi3g07637	168.504	0.402512	0.150461	2.67519	0.00746875	0.0754072	0.0793363	no
Bradi2g30695	7.7482	1.26576	0.473282	2.67443	0.00748566	NA	0.0793705	no
Bradi1g02560	26.5482	0.876529	0.327702	2.67478	0.00747788	0.0754435	0.0793705	no
Bradi1g50120	11.5319	1.21031	0.452526	2.67457	0.00748246	NA	0.0793705	no
Bradi3g43070	569.001	-0.540997	0.202332	-2.6738	0.00749964	0.075607	0.0794703	no
Bradi3g13250	37.478	0.973719	0.364416	2.672	0.00754009	0.0759586	0.0798502	no
Bradi1g41830	506.293	-0.452149	0.169243	-2.67159	0.00754921	0.0759943	0.0798982	no
Bradi1g20730	358.579	-0.468205	0.175298	-2.67091	0.00756465	0.0760935	0.0800129	no
Bradi1g12216	137.853	0.547354	0.205068	2.66913	0.00760472	0.0764401	0.0803878	no
Bradi4g45010	10.3001	1.29601	0.485622	2.66877	0.00761288	NA	0.0804035	no
Bradi1g04970	3.858	-1.30785	0.490114	-2.66846	0.00762	NA	0.0804035	no
Bradi1g74087	10.7189	-1.28871	0.482941	-2.66846	0.00762008	NA	0.0804035	no
Bradi4g08335	3.0416	-1.2906	0.483731	-2.668	0.00763038	NA	0.0804291	no
Bradi1g01870	50.6144	1.02938	0.385835	2.66794	0.00763175	0.0766552	0.0804291	no
Bradi1g31800	58.2866	0.687046	0.257727	2.66579	0.00768084	0.0770902	0.0808974	no
Bradi4g34022	45.8301	0.685581	0.257225	2.6653	0.00769204	0.0770902	0.0809173	no
Bradi1g64410	68.994	0.606184	0.227434	2.66532	0.00769144	0.0770902	0.0809173	no
Bradi2g12090	42.818	0.722028	0.271053	2.66379	0.00772659	0.0772844	0.0810657	no
Bradi4g07840	10.4636	1.30574	0.490156	2.66392	0.00772364	NA	0.0810657	no
Bradi4g11940	4.10489	-1.23971	0.465388	-2.66382	0.00772584	NA	0.0810657	no
Bradi1g34155	21.2302	-1.20217	0.451356	-2.66346	0.00773411	0.0772844	0.0810657	no
Bradi3g37650	92.2043	0.826157	0.310139	2.66383	0.0077257	0.0772844	0.0810657	no
Bradi3g56600	150.825	0.630678	0.23678	2.66356	0.00773195	0.0772844	0.0810657	no
Bradi3g56190	413.726	-0.629096	0.23624	-2.66296	0.00774576	0.0773289	0.0811389	no
Bradi3g34340	88.4088	0.6093	0.228843	2.66253	0.0077556	0.0773289	0.0811441	no
Bradi3g52690	558.162	-0.565539	0.212392	-2.66271	0.00775153	0.0773289	0.0811441	no
Bradi5g12800	151.117	-0.463886	0.174254	-2.66213	0.00776471	0.077343	0.0811801	no
Bradi3g50200	55.1953	1.19653	0.449488	2.66197	0.00776838	0.077343	0.0811801	no
Bradi2g41100	38.2884	0.786856	0.295671	2.66125	0.00778504	0.0774524	0.0813055	no
Bradi4g30100	22.3435	1.0875	0.408726	2.66071	0.00779752	0.0775199	0.0813869	no
Bradi1g45440	2.78282	-1.25758	0.472776	-2.65999	0.00781421	NA	0.0814633	no
Bradi3g21560	19.0382	-1.08754	0.408821	-2.66019	0.00780974	0.0775847	0.0814633	no
Bradi2g20325	118.164	-1.30386	0.49025	-2.65959	0.00782357	0.0776655	0.0814879	no
Bradi1g56817	8.35246	-1.24775	0.469175	-2.65945	0.00782674	NA	0.0814879	no
Bradi3g57680	4.11192	-1.28865	0.484586	-2.65929	0.00783063	NA	0.0814879	no
Bradi1g07495	6.35479	1.29997	0.489099	2.65788	0.00786328	NA	0.0817787	no
Bradi1g43455	7.51211	-1.29205	0.486268	-2.65707	0.0078824	NA	0.0818308	no
Bradi1g76260	68.6464	-0.568751	0.214036	-2.65727	0.00787771	0.0781188	0.0818308	no
Bradi3g02600	80.9018	0.89286	0.336023	2.65714	0.00788071	0.0781188	0.0818308	no
Bradi4g04945	7.02802	-1.26951	0.477878	-2.65655	0.00789449	NA	0.0818645	no
Bradi1g50230	46.3789	0.862503	0.324674	2.65652	0.00789507	0.0782043	0.0818645	no
Bradi1g37120	4.45727	-1.30061	0.489658	-2.65615	0.00790382	NA	0.0819064	no
Bradi2g37150	44.6569	0.903686	0.340293	2.65561	0.00791655	0.07836	0.0819895	no
Bradi2g18150	127.376	0.861307	0.324411	2.65499	0.00793118	0.0784479	0.0820433	no
Bradi1g38640	5.16709	-1.27708	0.480983	-2.65515	0.00792721	NA	0.0820433	no
Bradi5g09708	3.30934	-1.245	0.468965	-2.65478	0.00793605	NA	0.0820449	no
Bradi2g34950	62.5604	0.634461	0.239061	2.65398	0.00795495	0.0785081	0.0821006	no
Bradi4g03940	86.3355	0.629443	0.23719	2.65375	0.0079602	0.0785081	0.0821006	no
Bradi1g02400	306.79	-0.670771	0.252757	-2.65382	0.00795866	0.0785081	0.0821006	no
Bradi3g48497	22.7539	0.84278	0.317581	2.65375	0.00796033	0.0785081	0.0821006	no
Bradi2g49420	244.048	0.770987	0.290613	2.65297	0.0079788	0.0786334	0.0822424	no
Bradi1g15478	4.04809	-1.28401	0.484335	-2.65108	0.00802347	NA	0.0826049	no
Bradi1g76800	103.037	0.721189	0.272031	2.65113	0.00802226	0.0790045	0.0826049	no
Bradi3g42910	112.72	0.531818	0.200622	2.65084	0.00802913	0.079015	0.0826142	no
Bradi5g18853	17.6712	-0.996755	0.376095	-2.65027	0.00804264	0.0790908	0.0827043	no
Bradi3g56540	284.646	0.401831	0.151648	2.64977	0.00805465	0.0791518	0.0827789	no
Bradi4g11886	5.87224	-1.23986	0.467997	-2.64928	0.00806627	NA	0.0828492	no
Bradi2g38974	50.366	-0.731401	0.276096	-2.64908	0.00807105	0.0792557	0.0828494	no
Bradi2g37381	5.35984	-1.2836	0.484832	-2.64751	0.00810869	NA	0.0831376	no
Bradi3g42197	3.07108	-1.24486	0.4702	-2.64752	0.00810848	NA	0.0831376	no
Bradi5g15570	77.9776	0.85384	0.322602	2.64673	0.00812747	0.0797522	0.0832811	no
Bradi2g59127	125.035	0.618878	0.233921	2.64567	0.00815285	0.0799437	0.0834919	no
Bradi4g37480	5.52522	-1.26161	0.477111	-2.64427	0.00818675	NA	0.0837898	no
Bradi1g09350	10.1885	-1.18216	0.447146	-2.64379	0.00819823	NA	0.0838579	no
Bradi3g42820	712.986	-0.511195	0.193415	-2.64299	0.00821765	0.0805211	0.0840071	no
Bradi4g26627	66.5386	0.560859	0.212323	2.64154	0.00825303	0.0806697	0.0842063	no
Bradi1g41684	19.9438	-1.23534	0.467647	-2.64161	0.00825127	0.0806697	0.0842063	no
Bradi3g32100	1176.41	-0.674283	0.255264	-2.64152	0.00825361	0.0806697	0.0842063	no
Bradi3g41590	50.4586	0.702104	0.265808	2.6414	0.0082565	0.0806697	0.0842063	no
Bradi3g43210	3.87153	-1.25947	0.476916	-2.64086	0.00826964	NA	0.0842908	no
Bradi1g26810	121.288	-0.567711	0.215031	-2.64014	0.00828729	0.0809125	0.0844213	no
Bradi4g36845	4.80561	-1.29471	0.490505	-2.63954	0.00830194	NA	0.084521	no
Bradi1g16560	183.141	0.421677	0.159772	2.63924	0.00830917	0.081068	0.0845451	no
Bradi5g02170	68.3006	0.772967	0.292978	2.63831	0.00833205	0.081233	0.0847284	no
Bradi1g50890	2.83651	-1.27728	0.484333	-2.6372	0.0083594	NA	0.0849568	no
Bradi2g45470	5.29672	-1.28021	0.485709	-2.63576	0.00839489	NA	0.0852672	no
Bradi2g46590	134.313	-0.537434	0.203916	-2.63556	0.00839975	0.0818345	0.0852672	no
Bradi1g06680	19.4171	1.07944	0.409611	2.63529	0.0084065	0.0818417	0.0852859	no
Bradi4g26790	102.111	0.629086	0.238815	2.63419	0.00843375	0.0820484	0.0855125	no
Bradi1g30600	62.736	0.59231	0.224878	2.63391	0.00844066	0.082057	0.0855327	no
Bradi3g51020	165.978	0.584312	0.221876	2.63351	0.00845067	0.0820957	0.0855842	no
Bradi2g37240	782.281	-0.593636	0.225557	-2.63187	0.00849164	0.0823341	0.0858664	no
Bradi4g40870	19.1368	1.14961	0.436769	2.63209	0.00848617	0.0823341	0.0858664	no
Bradi3g30730	12.4569	-1.03074	0.39165	-2.6318	0.00849334	0.0823341	0.0858664	no
Bradi5g08760	40.2062	-1.03999	0.395283	-2.63099	0.00851373	0.082473	0.0860225	no
Bradi4g32870	82.0462	0.545379	0.207336	2.63041	0.0085282	0.0825544	0.0861186	no
Bradi2g50960	46.4172	0.734423	0.279291	2.6296	0.00854852	0.0826924	0.0862585	no
Bradi4g32350	9.4348	-1.20079	0.456669	-2.62946	0.00855197	NA	0.0862585	no
Bradi4g18891	11.4136	-1.06876	0.40657	-2.62872	0.00857069	NA	0.0863434	no
Bradi3g05430	2.84865	-1.2382	0.47106	-2.62854	0.00857513	NA	0.0863434	no
Bradi3g20790	138.479	0.466594	0.177511	2.62854	0.00857529	0.0828924	0.0863434	no
Bradi5g07355	3.87029	-1.28989	0.490932	-2.62742	0.00860349	NA	0.0865773	no
Bradi2g21217	250.062	0.599815	0.228372	2.62648	0.00862721	0.0833351	0.0867657	no
Bradi1g33680	3.69998	-1.2541	0.47759	-2.62588	0.00864248	NA	0.086869	no
Bradi2g05500	2.68958	-1.23977	0.472174	-2.62567	0.00864784	NA	0.0868727	no
Bradi2g39450	4.53877	-1.27541	0.48586	-2.62505	0.00866353	NA	0.0869299	no
Bradi1g12290	3.98532	-1.2185	0.464179	-2.62506	0.00866344	NA	0.0869299	no
Bradi4g34131	2.50919	-1.24235	0.473382	-2.62442	0.00867977	NA	0.0870426	no
Bradi1g25302	125.721	0.742642	0.283022	2.62398	0.00869099	0.0838918	0.0871049	no
Bradi4g10832	3.33567	-1.22608	0.467444	-2.62294	0.00871741	NA	0.0872691	no
Bradi3g55450	181.267	-0.671913	0.256154	-2.62308	0.00871379	0.0840523	0.0872691	no
Bradi2g15590	3.80461	-1.25022	0.476739	-2.62245	0.00872998	NA	0.0873446	no
Bradi2g03713	227.872	-0.451293	0.172129	-2.62183	0.00874599	0.0843032	0.0874546	no
Bradi2g05151	6.12773	-1.28624	0.490779	-2.62082	0.0087718	NA	0.0876118	no
Bradi4g08290	4.27858	-1.24156	0.47371	-2.62092	0.00876916	NA	0.0876118	no
Bradi1g28140	222.997	-0.541871	0.20678	-2.62052	0.0087795	0.0845663	0.0876384	no
Bradi4g28960	4.86511	-1.25549	0.479307	-2.61938	0.00880887	NA	0.0876799	no
Bradi1g02760	137.776	0.513186	0.195887	2.61981	0.00879788	0.0846835	0.0876799	no
Bradi1g18650	845.18	-0.555676	0.212134	-2.61945	0.00880708	0.0847122	0.0876799	no
Bradi1g70067	3.98137	-1.26743	0.483816	-2.61965	0.0088019	NA	0.0876799	no
Bradi5g22060	10.3031	1.28621	0.490901	2.6201	0.00879044	NA	0.0876799	no
Bradi1g17240	244.561	0.439613	0.167854	2.61902	0.00881817	0.084759	0.0876885	no
Bradi3g29450	5.0067	-1.28576	0.490979	-2.61877	0.00882486	NA	0.0876885	no
Bradi3g51083	6.22111	-1.26952	0.484745	-2.61894	0.00882036	NA	0.0876885	no
Bradi3g57763	48.0434	-0.629274	0.240342	-2.61824	0.00883842	0.0848937	0.0877731	no
Bradi1g05707	2072.46	-0.446122	0.170416	-2.61784	0.00884884	0.0849339	0.0878215	no
Bradi3g03200	3.91013	-1.24563	0.475855	-2.61766	0.0088534	NA	0.0878215	no
Bradi4g11360	102.555	-0.559761	0.213924	-2.61663	0.00888013	0.0849971	0.0878505	no
Bradi1g33240	651.805	-0.435916	0.16661	-2.61638	0.00888663	0.0849971	0.0878505	no
Bradi1g71200	167.427	0.788458	0.301245	2.61733	0.00886205	0.0849971	0.0878505	no
Bradi5g12982	9.48549	-1.12213	0.428795	-2.61694	0.00887229	NA	0.0878505	no
Bradi3g16170	224.955	0.666461	0.254715	2.6165	0.00888366	0.0849971	0.0878505	no
Bradi3g33930	291.945	-0.501913	0.191788	-2.61702	0.00886999	0.0849971	0.0878505	no
Bradi2g38040	3.64779	-1.27544	0.487525	-2.61616	0.00889237	NA	0.0878573	no
Bradi3g01340	198.138	0.441784	0.168923	2.6153	0.00891478	0.0852066	0.0880287	no
Bradi2g07630	84.8207	-0.553459	0.211732	-2.61396	0.00894984	0.0854817	0.0883247	no
Bradi1g28180	5.4933	-1.25577	0.480772	-2.61198	0.00900187	NA	0.0885973	no
Bradi1g32310	2426.54	-0.533937	0.204394	-2.61229	0.00899373	0.0857806	0.0885973	no
Bradi3g02340	252.838	-0.423003	0.16192	-2.61242	0.00899044	0.0857806	0.0885973	no
Bradi3g12650	3.89445	-1.2654	0.484466	-2.61194	0.00900294	NA	0.0885973	no
Bradi3g29030	3.39011	-1.21909	0.466691	-2.61221	0.00899592	NA	0.0885973	no
Bradi4g08720	203.467	0.429067	0.164287	2.61169	0.00900947	0.0858706	0.0886115	no
Bradi5g02510	243.394	-0.406308	0.155629	-2.61075	0.00903431	0.086047	0.0888055	no
Bradi3g35250	7.59924	-1.19345	0.457175	-2.61048	0.00904146	NA	0.0888256	no
Bradi2g46312	6.61656	-1.2286	0.470831	-2.60944	0.00906905	NA	0.0889961	no
Bradi1g45280	2.67385	-1.23043	0.471514	-2.60953	0.0090667	NA	0.0889961	no
Bradi4g39762	12.4687	-1.03036	0.394977	-2.60866	0.0090897	0.0865141	0.0891423	no
Bradi1g13030	2.84776	-1.22648	0.470197	-2.60844	0.00909555	NA	0.0891423	no
Bradi3g48447	98.7745	-0.616343	0.236301	-2.6083	0.00909932	0.0865452	0.0891423	no
Bradi1g12140	283.395	-0.427015	0.163735	-2.60796	0.00910836	0.0865707	0.0891805	no
Bradi2g21260	2.86113	-1.22531	0.469881	-2.6077	0.00911521	NA	0.0891974	no
Bradi1g69590	45.8987	0.71013	0.272497	2.60601	0.00916027	0.0870034	0.0895879	no
Bradi4g03160	64.9762	-0.802687	0.30814	-2.60494	0.00918909	0.0872164	0.0898193	no
Bradi3g55470	7.0781	-1.25264	0.480981	-2.60435	0.00920487	NA	0.089923	no
Bradi4g45370	3.97685	-1.23673	0.474969	-2.60382	0.00921918	NA	0.0900122	no
Bradi2g59420	155.646	-0.527621	0.202835	-2.60123	0.00928894	0.0880674	0.0905676	no
Bradi2g61850	24.0819	1.04986	0.403618	2.60113	0.0092917	0.0880674	0.0905676	no
Bradi5g09947	4.07422	-1.27421	0.489859	-2.60117	0.00929053	NA	0.0905676	no
Bradi3g23310	55.5069	0.927831	0.356782	2.60055	0.00930735	0.0881545	0.0906694	no
Bradi1g54510	176.743	0.487565	0.187512	2.60019	0.0093173	0.0881786	0.0907155	no
Bradi2g24680	37.8564	-0.941614	0.362266	-2.59923	0.00934324	0.0881786	0.090729	no
Bradi2g56260	3139.88	-0.509561	0.196031	-2.59939	0.00933904	0.0881786	0.090729	no
Bradi4g28340	19.5619	-0.964001	0.370942	-2.59879	0.00935521	0.0881786	0.090729	no
Bradi1g37760	84.8364	0.518103	0.199311	2.59947	0.00933691	0.0881786	0.090729	no
Bradi1g54390	477.13	-0.481042	0.185099	-2.59884	0.0093538	0.0881786	0.090729	no
Bradi1g65880	203.989	-0.661168	0.254369	-2.59924	0.00934295	0.0881786	0.090729	no
Bradi3g50360	3.003	-1.25259	0.481934	-2.59909	0.00934709	NA	0.090729	no
Bradi3g07580	19.9271	0.929981	0.357932	2.59821	0.00937119	0.088268	0.0908333	no
Bradi2g03437	7.99775	-1.15806	0.446023	-2.59641	0.00942046	NA	0.0910416	no
Bradi2g08420	4.27206	-1.25046	0.481577	-2.5966	0.00941504	NA	0.0910416	no
Bradi4g00865	2.63008	-1.264	0.486889	-2.59608	0.00942932	NA	0.0910416	no
Bradi4g36450	86.7361	0.570069	0.219542	2.59663	0.00941427	0.0885394	0.0910416	no
Bradi1g14540	3.83094	-1.23472	0.475603	-2.59611	0.00942849	NA	0.0910416	no
Bradi1g47890	122.837	-0.529002	0.203741	-2.59644	0.0094195	0.0885394	0.0910416	no
Bradi1g52750	66.4383	-0.646145	0.248844	-2.59659	0.00941547	0.0885394	0.0910416	no
Bradi1g46237	2.28174	-1.23222	0.474763	-2.59545	0.00944682	NA	0.0911599	no
Bradi4g08980	1.57809	-1.18755	0.457653	-2.59487	0.00946267	NA	0.0912622	no
Bradi1g21740	121.515	-0.458792	0.176922	-2.59319	0.00950904	0.0892473	0.0915571	no
Bradi1g36560	103.532	-0.462254	0.178243	-2.59339	0.00950336	0.0892473	0.0915571	no
Bradi1g53011	3.09741	-1.21275	0.467665	-2.59319	0.00950889	NA	0.0915571	no
Bradi1g05745	129.257	-0.616314	0.237684	-2.59299	0.00951447	0.0892473	0.0915586	no
Bradi1g75250	115.001	0.578524	0.223138	2.59267	0.00952333	0.0892689	0.0915932	no
Bradi3g18652	14.3586	-1.26046	0.486252	-2.59219	0.00953662	0.089332	0.0916703	no
Bradi3g22527	3.20293	-1.20989	0.466856	-2.59157	0.0095538	NA	0.0917847	no
Bradi3g55680	4.76432	-1.25863	0.485765	-2.59102	0.00956929	NA	0.0918827	no
Bradi3g15087	6.44849	1.24505	0.480568	2.5908	0.00957543	NA	0.091891	no
Bradi4g43137	67.3574	-0.759894	0.293355	-2.59036	0.00958752	0.0897471	0.0919563	no
Bradi2g62650	35.1863	0.770771	0.297613	2.58984	0.009602	0.0897592	0.0919936	no
Bradi1g54410	34.4042	0.795003	0.306963	2.5899	0.0096004	0.0897592	0.0919936	no
Bradi5g13860	176.671	0.526458	0.203358	2.58882	0.0096305	0.0899199	0.0921833	no
Bradi5g20073	18.1771	1.12198	0.433405	2.58875	0.00963239	0.0899199	0.0921833	no
Bradi1g03220	232.573	0.635837	0.245693	2.58793	0.00965546	0.0900735	0.0923024	no
Bradi1g57082	2.9515	-1.21233	0.468452	-2.58795	0.00965502	NA	0.0923024	no
Bradi1g64125	3.763	-1.26969	0.490887	-2.58652	0.00969502	NA	0.0923783	no
Bradi3g13480	265.101	0.468286	0.181046	2.58656	0.00969379	0.0901841	0.0923783	no
Bradi3g30710	85.8311	0.729855	0.282147	2.58679	0.00968741	0.0901841	0.0923783	no
Bradi3g34600	20.0896	-1.02458	0.396086	-2.58676	0.0096883	0.0901841	0.0923783	no
Bradi3g39620	1182.75	0.639566	0.247204	2.5872	0.00967605	0.0901841	0.0923783	no
Bradi3g47211	3.0307	-1.20982	0.467743	-2.58651	0.00969527	NA	0.0923783	no
Bradi2g38030	203.688	0.450306	0.174143	2.58584	0.00971426	0.0903128	0.0925086	no
Bradi2g35482	2.41523	-1.23085	0.476069	-2.58546	0.00972498	NA	0.0925093	no
Bradi3g01105	2.53101	-1.25616	0.485841	-2.58553	0.00972292	NA	0.0925093	no
Bradi2g55600	65.9847	1.01751	0.393597	2.58515	0.00973375	0.0904323	0.0925421	no
Bradi4g04190	10.7689	1.24867	0.483063	2.58491	0.00974043	NA	0.092555	no
Bradi2g34837	3.04386	-1.2074	0.467494	-2.58271	0.00980273	NA	0.0930454	no
Bradi2g50620	194.853	-0.566181	0.21922	-2.58271	0.00980274	0.0910111	0.0930454	no
Bradi4g35270	344.655	-0.531135	0.205684	-2.58229	0.00981482	0.0910612	0.0931093	no
Bradi3g17756	158.407	0.452878	0.175395	2.58205	0.00982156	0.0910617	0.0931224	no
Bradi2g12216	11.5929	1.19255	0.461981	2.58138	0.00984054	0.0911136	0.0932007	no
Bradi1g21310	56.5391	0.836885	0.3242	2.58139	0.00984046	0.0911136	0.0932007	no
Bradi4g17610	456.142	-0.906126	0.351133	-2.58058	0.00986351	0.0912606	0.0933674	no
Bradi2g13251	149.359	0.413132	0.160108	2.58034	0.00987027	0.0912606	0.0933805	no
Bradi4g13710	82.0312	0.539274	0.209011	2.58012	0.00987652	0.0912606	0.0933889	no
Bradi5g01797	91.8384	-1.05694	0.409684	-2.57988	0.0098834	0.0912623	0.0934031	no
Bradi2g59390	2.83282	-1.2097	0.468996	-2.57934	0.00989891	NA	0.0934688	no
Bradi3g44920	179.823	-0.441963	0.171352	-2.57926	0.0099011	0.0913638	0.0934688	no
Bradi4g28870	22.7953	1.24839	0.484141	2.57856	0.0099214	0.0914892	0.0936096	no
Bradi4g35977	238.46	0.415422	0.161141	2.57801	0.00993711	0.091572	0.093707	no
Bradi2g55940	326.31	0.613866	0.238161	2.57753	0.00995094	0.0916241	0.0937854	no
Bradi1g65510	18.0171	-0.857576	0.332736	-2.57735	0.00995621	0.0916241	0.0937854	no
Bradi4g29770	43.2818	1.11767	0.433798	2.57647	0.00998144	0.0917942	0.0939722	no
Bradi2g15526	96.9696	0.472421	0.183429	2.5755	0.0100095	0.0918311	0.0939755	no
Bradi2g25887	196.452	-0.537669	0.208826	-2.57472	0.0100322	0.0918505	0.0939755	no
Bradi2g26145	41.047	-0.896297	0.348193	-2.57414	0.010049	0.0918569	0.0939755	no
Bradi2g42006	2.93282	-1.26083	0.489771	-2.57433	0.0100435	NA	0.0939755	no
Bradi2g51980	148.754	0.457989	0.177804	2.57581	0.0100005	0.0918311	0.0939755	no
Bradi2g59480	483.111	0.590456	0.229288	2.57517	0.0100192	0.0918311	0.0939755	no
Bradi4g07167	183.001	0.441692	0.171632	2.57348	0.010068	0.0919664	0.0939755	no
Bradi4g13787	3.41768	-1.26398	0.490943	-2.5746	0.0100356	NA	0.0939755	no
Bradi4g20076	2.77055	-1.2078	0.469172	-2.57432	0.0100438	NA	0.0939755	no
Bradi4g33270	5.84563	-1.26362	0.490952	-2.57381	0.0100585	NA	0.0939755	no
Bradi1g02440	102.237	0.80974	0.314324	2.57613	0.00999116	0.0918216	0.0939755	no
Bradi1g32830	71.4188	0.91979	0.357308	2.57422	0.0100465	0.0918569	0.0939755	no
Bradi5g02957	8.7232	1.21059	0.47032	2.57397	0.0100539	NA	0.0939755	no
Bradi5g23330	109.312	0.559474	0.217303	2.57463	0.0100348	0.0918505	0.0939755	no
Bradi3g34780	188.31	-0.608441	0.236269	-2.57521	0.010018	0.0918311	0.0939755	no
Bradi3g48800	3.75421	1.23715	0.480729	2.57348	0.0100683	NA	0.0939755	no
Bradi1g78090	152.081	0.470498	0.182841	2.57326	0.0100744	0.0919664	0.0939826	no
Bradi1g10960	414.753	-0.573882	0.223095	-2.57236	0.0101007	0.0921446	0.0941773	no
Bradi4g06655	2.83514	-1.2607	0.490135	-2.57215	0.010107	NA	0.0941852	no
Bradi2g37720	37.5788	0.933122	0.363049	2.57024	0.0101628	0.0925251	0.0944293	no
Bradi2g60480	28.5034	0.995725	0.387342	2.57066	0.0101505	0.0924766	0.0944293	no
Bradi4g01280	4.99467	-1.2597	0.490148	-2.57003	0.010169	NA	0.0944293	no
Bradi1g08680	37.3559	-0.867858	0.337602	-2.57065	0.0101507	0.0924766	0.0944293	no
Bradi1g52860	5.36748	-1.26107	0.490698	-2.56995	0.0101712	NA	0.0944293	no
Bradi5g15390	3.85961	-1.24329	0.483732	-2.5702	0.0101639	NA	0.0944293	no
Bradi3g29287	3.51787	-1.2247	0.476383	-2.57083	0.0101455	NA	0.0944293	no
Bradi3g12770	85.6929	0.599545	0.233329	2.56953	0.0101837	0.0926532	0.0944949	no
Bradi2g17715	1.65205	-1.17084	0.455801	-2.56876	0.0102064	NA	0.0945546	no
Bradi4g17217	15.5631	-0.934856	0.363927	-2.5688	0.0102052	0.0927248	0.0945546	no
Bradi4g34750	180.393	0.717201	0.279162	2.56912	0.0101958	0.0927015	0.0945546	no
Bradi2g58180	52.137	-0.611356	0.238062	-2.56806	0.010227	0.0927993	0.0945939	no
Bradi1g29726	3.55004	-1.24804	0.485928	-2.56836	0.010218	NA	0.0945939	no
Bradi5g08680	122.411	0.454929	0.177141	2.56818	0.0102234	0.0927993	0.0945939	no
Bradi3g13540	6.57367	-1.24853	0.486251	-2.56767	0.0102385	NA	0.0946499	no
Bradi2g35015	2.8056	-1.203	0.468616	-2.56714	0.0102542	NA	0.0946944	no
Bradi1g36320	92.5304	-0.641696	0.249963	-2.56716	0.0102535	0.0929781	0.0946944	no
Bradi5g22100	225.73	0.437014	0.170256	2.5668	0.0102641	0.0930122	0.0947031	no
Bradi3g01740	9.44401	-1.22103	0.475726	-2.56667	0.0102681	NA	0.0947031	no
Bradi3g34890	60.4674	0.834578	0.325175	2.56655	0.0102715	0.093017	0.0947031	no
Bradi1g11540	128.401	0.449964	0.175353	2.56604	0.0102866	0.0930301	0.0947419	no
Bradi1g44942	53.6294	-0.676478	0.263618	-2.56613	0.0102841	0.0930301	0.0947419	no
Bradi3g05560	857.521	-0.496685	0.193613	-2.56534	0.0103074	0.0931564	0.0948833	no
Bradi3g46790	3.94207	-1.24268	0.484589	-2.5644	0.0103353	NA	0.0950898	no
Bradi1g09480	2.53331	-1.2431	0.484979	-2.5632	0.0103713	NA	0.0953702	no
Bradi4g45140	8.93911	-1.12052	0.437211	-2.56288	0.0103808	NA	0.0954074	no
Bradi2g51700	71.0752	0.565755	0.220779	2.56254	0.0103911	0.0938506	0.0954517	no
Bradi4g19497	357.684	-0.515411	0.201169	-2.56208	0.0104048	0.0939075	0.0955272	no
Bradi1g30830	31.8738	0.748047	0.291993	2.56186	0.0104112	0.0939075	0.0955353	no
Bradi4g04360	190.022	0.420926	0.164396	2.56043	0.0104542	0.094233	0.0958793	no
Bradi4g00740	763.749	0.293562	0.11467	2.56006	0.0104653	0.0942711	0.095931	no
Bradi4g43530	123.982	0.548332	0.214229	2.55956	0.0104804	0.0942818	0.0959675	no
Bradi1g06821	173.587	-0.460804	0.180031	-2.55958	0.0104799	0.0942818	0.0959675	no
Bradi2g55930	97.5826	0.779383	0.304585	2.55883	0.0105024	0.0944177	0.0961188	no
Bradi1g46831	263.389	-1.2553	0.490644	-2.55848	0.010513	0.0944505	0.096165	no
Bradi2g27720	6.50463	1.21488	0.474907	2.55814	0.0105233	NA	0.0962086	no
Bradi1g18050	2537.26	-0.45626	0.178418	-2.55724	0.0105505	0.094725	0.0964067	no
Bradi1g47767	307.764	0.786282	0.307508	2.55695	0.0105596	0.0947438	0.0964387	no
Bradi5g21630	167.925	0.746423	0.291971	2.55649	0.0105733	0.0948051	0.096514	no
Bradi2g50526	514.099	-0.474695	0.185747	-2.5556	0.0106003	0.0949847	0.0967097	no
Bradi1g05346	3.91837	-1.23396	0.483001	-2.55479	0.0106253	NA	0.0968026	no
Bradi1g30240	12.1296	-1.02537	0.401362	-2.55472	0.0106272	0.095163	0.0968026	no
Bradi3g04890	4.36288	-1.25415	0.490867	-2.55498	0.0106195	NA	0.0968026	no
Bradi3g22403	5.11011	-1.25292	0.49055	-2.55412	0.0106456	NA	0.0969194	no
Bradi3g00660	2580.47	-0.438277	0.171687	-2.55276	0.0106873	0.0956381	0.097248	no
Bradi4g20543	3.90925	-1.20772	0.473264	-2.5519	0.0107138	NA	0.0972853	no
Bradi1g36950	150.687	0.893102	0.349974	2.55191	0.0107134	0.0957453	0.0972853	no
Bradi5g01406	7.03116	-1.23488	0.483856	-2.55217	0.0107053	NA	0.0972853	no
Bradi5g21687	115.639	-0.519212	0.20342	-2.55241	0.0106979	0.0956704	0.0972853	no
Bradi2g34400	4.52157	-1.23904	0.485753	-2.55076	0.0107489	NA	0.0975532	no
Bradi2g47000	37.8958	0.785242	0.308105	2.54862	0.0108151	0.096591	0.0979362	no
Bradi1g07890	3.54035	-1.25116	0.490975	-2.54831	0.0108246	NA	0.0979362	no
Bradi1g22431	2.81876	-1.1918	0.467663	-2.54842	0.0108212	NA	0.0979362	no
Bradi3g17340	6.02794	-1.25126	0.490969	-2.54855	0.0108171	NA	0.0979362	no
Bradi3g47820	1.56315	-1.16022	0.455135	-2.54918	0.0107976	NA	0.0979362	no
Bradi3g51540	85.635	0.582293	0.228502	2.5483	0.0108249	0.0966154	0.0979362	no
Bradi1g02680	281.112	-0.453138	0.177857	-2.54776	0.0108417	0.0967016	0.0980368	no
Bradi3g35377	4.67	-1.21743	0.477886	-2.54753	0.0108489	NA	0.0980517	no
Bradi4g34927	75.9825	0.805781	0.31643	2.54648	0.0108817	0.0969952	0.0981946	no
Bradi1g36140	2.9343	-1.22479	0.480958	-2.54656	0.010879	NA	0.0981946	no
Bradi1g72517	4.80086	-1.21513	0.477137	-2.5467	0.0108746	NA	0.0981946	no
Bradi2g54210	87.799	0.761263	0.299142	2.54482	0.0109335	0.0973928	0.0986077	no
Bradi4g22520	4.81704	-1.24928	0.490966	-2.54454	0.0109423	NA	0.0986077	no
Bradi1g16595	2.56911	-1.19471	0.469661	-2.54378	0.0109661	NA	0.0986077	no
Bradi1g26540	354.983	-0.529275	0.208014	-2.54443	0.0109457	0.0974384	0.0986077	no
Bradi1g51177	4.76176	-1.24312	0.488698	-2.54374	0.0109672	NA	0.0986077	no
Bradi1g65368	2.56911	-1.19471	0.469661	-2.54378	0.0109661	NA	0.0986077	no
Bradi3g08530	2.57089	-1.19481	0.469659	-2.544	0.010959	NA	0.0986077	no
Bradi4g33910	20.0305	1.0517	0.413513	2.54333	0.0109801	0.0976807	0.0986731	no
Bradi4g13640	491.814	0.680841	0.267934	2.54108	0.0110511	0.0982364	0.0992597	no
Bradi1g21850	77.0641	0.834748	0.328555	2.54066	0.0110642	0.0982364	0.0992749	no
Bradi5g10470	25.354	-0.837843	0.32975	-2.54084	0.0110587	0.0982364	0.0992749	no
Bradi2g12427	119.073	0.681464	0.268347	2.53949	0.0111014	0.0983098	0.0993641	no
Bradi2g33560	244.869	-0.426804	0.168057	-2.53964	0.0110967	0.0983098	0.0993641	no
Bradi2g52050	7.283	1.22802	0.483576	2.53945	0.0111027	NA	0.0993641	no
Bradi1g36980	13.1869	-1.04604	0.411863	-2.53978	0.0110921	0.0983098	0.0993641	no
Bradi1g59600	12.25	-1.06477	0.419196	-2.54003	0.0110843	0.0983098	0.0993641	no
Bradi2g21426	4.62472	-1.18948	0.468505	-2.53888	0.0111208	NA	0.099402	no
Bradi4g27395	3.22926	-1.17818	0.46419	-2.53813	0.0111445	NA	0.099402	no
Bradi1g77952	3.27239	-1.24638	0.490941	-2.53876	0.0111245	NA	0.099402	no
Bradi3g23167	131.047	0.450962	0.177622	2.53889	0.0111205	0.0984157	0.099402	no
Bradi3g34331	3.22926	-1.17818	0.46419	-2.53813	0.0111445	NA	0.099402	no
Bradi3g35630	117.616	-0.638193	0.251416	-2.5384	0.0111361	0.0984896	0.099402	no
Bradi3g58113	2.73978	-1.18705	0.4677	-2.53806	0.011147	NA	0.099402	no
Bradi4g32270	31.5308	-0.789949	0.311285	-2.5377	0.0111584	0.0986226	0.0994287	no
Bradi1g22540	6.10948	-1.22547	0.482953	-2.53745	0.0111664	NA	0.0994287	no
Bradi1g30648	247.54	0.415444	0.163727	2.53743	0.0111671	0.0986357	0.0994287	no
Bradi2g16965	2.07247	-1.20458	0.474928	-2.53633	0.011202	NA	0.0995164	no
Bradi2g54090	2.73085	-1.18683	0.467911	-2.53643	0.0111988	NA	0.0995164	no
Bradi1g02800	62.7746	0.569019	0.22434	2.53641	0.0111995	0.0987937	0.0995164	no
Bradi1g31971	56.1808	0.684112	0.2697	2.53657	0.0111946	0.0987937	0.0995164	no
Bradi1g66330	2.82157	-1.22081	0.481352	-2.53622	0.0112056	NA	0.0995164	no
Bradi3g39060	3.74617	-1.16926	0.461091	-2.53585	0.0112175	NA	0.0995713	no
Bradi2g24987	6.15616	-1.24072	0.489424	-2.53506	0.0112428	NA	0.099617	no
Bradi4g17327	133.841	0.431627	0.170269	2.53497	0.0112456	0.0990074	0.099617	no
Bradi1g73890	11.9729	-1.07638	0.42457	-2.53523	0.0112373	0.0989983	0.099617	no
Bradi1g76970	12.9779	1.19509	0.471351	2.53545	0.0112304	0.0989983	0.099617	no
Bradi2g18576	4.72319	-1.24384	0.490966	-2.53345	0.0112946	NA	0.0999219	no
Bradi2g52955	2.18306	-1.19772	0.472763	-2.53344	0.011295	NA	0.0999219	no
Bradi4g45280	3.24098	-1.2158	0.479925	-2.53331	0.0112992	NA	0.0999219	no
Bradi1g20032	3.25007	-1.23387	0.487132	-2.53293	0.0113112	NA	0.0999219	no
Bradi1g38360	156.163	-0.520333	0.205435	-2.53283	0.0113144	0.0995496	0.0999219	no
Bradi3g48970	2.98645	-1.17805	0.465077	-2.53302	0.0113084	NA	0.0999219	no
Bradi1g62460	29.2211	-1.00493	0.396822	-2.53245	0.0113268	0.0995942	0.0999805	no
Bradi2g14500	26.5034	-0.782704	0.309112	-2.53211	0.0113379	0.0996252	0.0999913	no
Bradi1g38227	36.4929	0.94149	0.371853	2.53189	0.011345	0.0996252	0.0999913	no
Bradi3g55436	1.59658	-1.14934	0.453946	-2.53188	0.0113453	NA	0.0999913	no
Bradi2g50350	10.8516	-1.02943	0.406757	-2.53082	0.0113797	NA	0.100052	no
Bradi4g16280	10.8487	1.23738	0.488893	2.53099	0.0113741	NA	0.100052	no
Bradi1g13321	2.16217	-1.1981	0.473413	-2.53078	0.011381	NA	0.100052	no
Bradi1g46222	10.4389	-1.06583	0.421094	-2.53111	0.0113703	NA	0.100052	no
Bradi1g67975	4.48689	1.22962	0.485796	2.53114	0.0113692	NA	0.100052	no
Bradi2g12835	2.12553	-1.19983	0.474168	-2.5304	0.0113932	NA	0.100058	no
Bradi2g61640	152.454	0.405253	0.160151	2.53044	0.0113919	0.0999728	0.100058	no
Bradi1g71310	497.463	-0.401138	0.158544	-2.53013	0.011402	0.0999972	0.100085	no
Bradi1g39190	4.76178	-1.20419	0.476057	-2.52951	0.0114224	NA	0.100175	no
Bradi1g46460	1.68184	-1.14599	0.453056	-2.52946	0.0114238	NA	0.100175	no
Bradi4g17141	2.94747	-1.21443	0.480248	-2.52876	0.0114465	NA	0.100237	no
Bradi1g35730	15.6643	1.12043	0.443066	2.5288	0.0114454	0.100273	0.100237	no
Bradi3g44120	32.1769	-0.701163	0.277281	-2.52871	0.0114482	0.100273	0.100237	no
Bradi5g16210	3.68415	-1.19818	0.473908	-2.52829	0.011462	NA	0.100308	no
Bradi2g00417	4.55202	-1.2126	0.479732	-2.52766	0.0114827	NA	0.100338	no
Bradi4g23610	2.65969	-1.18293	0.467994	-2.52766	0.0114825	NA	0.100338	no
Bradi1g74840	94.4871	0.513236	0.203025	2.52794	0.0114734	0.100429	0.100338	no
Bradi1g64420	94.1704	0.647709	0.256281	2.52734	0.0114932	0.100538	0.100379	no
Bradi4g37500	2.62109	-1.18266	0.468192	-2.52602	0.0115363	NA	0.100613	no
Bradi5g11870	5.802	-1.22946	0.486723	-2.52599	0.0115373	NA	0.100613	no
Bradi3g21470	151.837	-0.541002	0.214157	-2.5262	0.0115305	0.1008	0.100613	no
Bradi1g71350	7.15282	-1.16314	0.460599	-2.52528	0.0115607	NA	0.100766	no
Bradi1g66450	17.1865	0.930884	0.368698	2.52478	0.0115769	0.10114	0.100857	no
Bradi2g26970	137.359	0.485675	0.192458	2.52353	0.0116182	0.101436	0.101166	no
Bradi2g14600	251.427	0.365841	0.144988	2.52325	0.0116275	0.101452	0.101172	no
[truncated: 23,041 more rows]

## Sheet: Data S1B
Supplemental Data Set 1B. Differential gene expression analysis between 35S:GUS and 35S:OsMIR390-AtL-Cad1 Brachypodium samples.
Gene ID	BaseMean	Log2FoldChange	LfcSE	Stat	pvalue	padj	qvalue	Significance
Bradi3g14470	72.488	-3.78168	0.266064	-14.2135	7.56047e-46	NA	1.74333e-41	yes
Bradi1g54680	49.8923	-2.18916	0.234715	-9.32686	1.09058e-20	NA	1.25736e-16	yes
Bradi1g42970	19.7674	-1.97559	0.294939	-6.6983	2.10857e-11	NA	1.62068e-07	yes
Bradi3g52360	300.525	-0.968401	0.145659	-6.64839	2.96311e-11	1.15769e-07	1.70812e-07	yes
Bradi3g06480	51.2166	-1.6623	0.28242	-5.88592	3.95848e-09	NA	1.82553e-05	yes
Bradi4g19722	233.713	-1.06487	0.196188	-5.42778	5.70595e-08	8.19778e-05	0.000207352	yes
Bradi1g37600	1207.91	-0.859734	0.158909	-5.41022	6.29469e-08	8.19778e-05	0.000207352	yes
Bradi1g72650	239.194	0.739718	0.143071	5.17028	2.3374e-07	0.000228305	0.000673711	yes
Bradi3g04750	29.0172	-1.3078	0.255696	-5.11467	3.14288e-07	NA	0.000805223	yes
Bradi2g21184	678.684	0.705073	0.143269	4.9213	8.59699e-07	0.000653091	0.00198234	yes
Bradi3g31130	99.4324	-0.932204	0.190593	-4.89106	1.00295e-06	0.000653091	0.00210242	yes
Bradi2g21186	376.295	0.672738	0.138934	4.84215	1.28445e-06	0.000716906	0.00246812	yes
Bradi2g03624	320.699	-1.25251	0.274899	-4.55627	5.20696e-06	0.00186302	0.00785375	yes
Bradi2g16960	145.105	0.793242	0.175454	4.52108	6.15251e-06	0.00186302	0.00785375	yes
Bradi2g48450	137.662	-0.999274	0.2226	-4.4891	7.15263e-06	0.00186302	0.00785375	yes
Bradi2g62520	1627.06	-0.680076	0.151193	-4.49805	6.85787e-06	0.00186302	0.00785375	yes
Bradi1g25860	653.724	0.678982	0.15065	4.50701	6.57481e-06	0.00186302	0.00785375	yes
Bradi1g30130	693.528	-0.7367	0.163597	-4.50313	6.6959e-06	0.00186302	0.00785375	yes
Bradi1g69670	178.896	0.678341	0.150693	4.50148	6.74829e-06	0.00186302	0.00785375	yes
Bradi5g17230	45.1205	1.12148	0.24947	4.49543	6.94285e-06	NA	0.00785375	yes
Bradi3g03330	338.377	0.633913	0.141046	4.49439	6.97704e-06	0.00186302	0.00785375	yes
Bradi1g05795	67.1338	1.28473	0.293095	4.38333	1.16879e-05	NA	0.0122502	no
Bradi1g52750	54.377	-0.944541	0.219596	-4.30126	1.69833e-05	NA	0.0170265	no
Bradi4g02557	16.9151	-1.20788	0.282746	-4.27196	1.93762e-05	NA	0.0183016	no
Bradi4g29010	211.069	0.737764	0.172914	4.26665	1.98426e-05	0.00480959	0.0183016	no
Bradi1g15560	129.67	0.697711	0.165487	4.2161	2.48561e-05	0.00480959	0.0197636	no
Bradi1g19650	1426.42	0.569125	0.13474	4.22387	2.4014e-05	0.00480959	0.0197636	no
Bradi5g13070	136.262	0.650312	0.153647	4.23252	2.31086e-05	0.00480959	0.0197636	no
Bradi3g03317	137.372	0.664687	0.157399	4.22294	2.41132e-05	0.00480959	0.0197636	no
Bradi3g53790	165.975	0.857145	0.203731	4.20724	2.58514e-05	0.00480959	0.0198698	no
Bradi2g00540	22.343	-1.23381	0.295758	-4.17167	3.0237e-05	NA	0.0224909	no
Bradi1g24100	489.048	0.525434	0.126949	4.13894	3.48921e-05	0.00619652	0.0251425	no
Bradi3g16660	184.194	0.733518	0.178348	4.11284	3.9082e-05	0.00636223	0.0265051	no
Bradi3g40640	101.527	0.837598	0.203525	4.11546	3.86416e-05	0.00636223	0.0265051	no
Bradi4g07997	1156.01	0.59003	0.145433	4.05705	4.96966e-05	0.00719129	0.030156	no
Bradi1g25530	23.8632	-1.12567	0.276976	-4.06416	4.82059e-05	NA	0.030156	no
Bradi1g47180	196.707	-0.95887	0.235578	-4.07029	4.69545e-05	0.00719129	0.030156	no
Bradi1g62400	342.61	-0.83213	0.204849	-4.06216	4.86208e-05	0.00719129	0.030156	no
Bradi1g03947	26.4763	-1.17684	0.291608	-4.0357	5.44396e-05	NA	0.0313824	no
Bradi3g34450	333.487	0.503881	0.124676	4.04152	5.31054e-05	0.0074101	0.0313824	no
Bradi1g30330	245.264	0.560379	0.139637	4.01311	5.99244e-05	0.00807326	0.0337016	no
Bradi1g77637	126.318	-0.70784	0.176895	-4.00147	6.29495e-05	0.00819813	0.03456	no
Bradi1g43410	63.7997	-0.829346	0.208465	-3.97835	6.93953e-05	NA	0.0363671	no
Bradi1g75610	115.302	-0.747818	0.187881	-3.98028	6.88339e-05	0.00867529	0.0363671	no
Bradi5g17100	85.5447	0.737135	0.187317	3.93523	8.3118e-05	NA	0.0416738	no
Bradi3g34200	110.34	0.730082	0.185527	3.93517	8.31362e-05	0.0101504	0.0416738	no
Bradi1g09410	43.6221	-1.12556	0.290035	-3.88075	0.000104135	NA	0.0505874	no
Bradi5g08790	104.414	-0.889485	0.229365	-3.87803	0.000105306	0.0124676	0.0505874	no
Bradi1g03250	301.816	0.601356	0.155833	3.85899	0.000113857	0.0127097	0.0525075	no
Bradi1g52140	210.816	0.604156	0.156484	3.86082	0.000113008	0.0127097	0.0525075	no
Bradi4g13210	27.2485	0.971833	0.252329	3.85145	0.000117419	NA	0.0530881	no
Bradi3g05296	16.5663	-1.13453	0.295452	-3.83998	0.000123042	NA	0.0545608	no
Bradi2g59480	422.209	0.507299	0.132593	3.826	0.000130243	0.014135	0.0553979	no
Bradi1g72485	25.9128	-0.952649	0.248678	-3.83085	0.000127703	NA	0.0553979	no
Bradi3g30540	48.2247	-0.885006	0.231529	-3.82244	0.000132137	NA	0.0553979	no
Bradi4g18280	8.67365	-1.12905	0.296417	-3.809	0.000139528	NA	0.0564438	no
Bradi3g17900	48.2753	0.972006	0.254937	3.81273	0.00013744	NA	0.0564438	no
Bradi1g11310	1548.68	-0.577055	0.151732	-3.80312	0.000142888	0.0150882	0.0568064	no
Bradi5g24937	97.6458	0.72389	0.191756	3.77506	0.000159969	0.0164473	0.0625194	no
Bradi3g15040	81.4236	-1.06879	0.283465	-3.77046	0.000162948	NA	0.0626224	no
Bradi1g63780	443.475	0.478549	0.127223	3.76151	0.00016889	0.0169193	0.0638417	no
Bradi1g45535	66.1184	0.849078	0.230272	3.68728	0.000226666	NA	0.0842998	no
Bradi2g24790	155.575	0.611902	0.167154	3.66071	0.000251519	0.0239679	0.0870286	no
Bradi2g33110	42.4889	0.890542	0.245761	3.62361	0.000290516	NA	0.0870286	no
Bradi2g37320	170.926	0.643214	0.177321	3.62739	0.000286296	0.0248568	0.0870286	no
Bradi2g38160	384.742	0.474036	0.130154	3.64212	0.000270398	0.0245685	0.0870286	no
Bradi2g61710	59.5964	0.809049	0.221839	3.64702	0.000265304	NA	0.0870286	no
Bradi4g36077	81.8691	0.833018	0.228818	3.64052	0.000272085	NA	0.0870286	no
Bradi4g44390	78.9535	-1.02762	0.280792	-3.65973	0.000252479	NA	0.0870286	no
Bradi1g02800	65.2445	0.776362	0.214006	3.62775	0.000285897	NA	0.0870286	no
Bradi1g30260	180.257	0.527545	0.145298	3.63078	0.000282561	0.0248568	0.0870286	no
Bradi1g54730	80.6621	0.651234	0.1783	3.65246	0.000259735	NA	0.0870286	no
Bradi1g56137	52.6256	0.848596	0.231345	3.66809	0.000244367	NA	0.0870286	no
Bradi1g66480	362.288	0.528983	0.144083	3.67138	0.000241245	0.0235636	0.0870286	no
Bradi5g04030	81.2818	-0.693741	0.191455	-3.62352	0.000290618	NA	0.0870286	no
Bradi3g05940	14.7627	-1.03485	0.283054	-3.65602	0.000256163	NA	0.0870286	no
Bradi3g52951	141.321	0.616369	0.169228	3.64224	0.000270281	0.0245685	0.0870286	no
Bradi1g10447	300.299	0.523086	0.146038	3.58184	0.000341185	0.0289785	0.100862	no
Bradi2g22210	254.817	-0.655973	0.183686	-3.57116	0.000355399	0.029479	0.10293	no
Bradi1g42587	4.84359	-0.953542	0.267106	-3.56991	0.000357108	NA	0.10293	no
Bradi4g25930	127.219	0.661952	0.185617	3.56622	0.000362169	0.029479	0.1031	no
Bradi2g06910	39.4937	0.822185	0.231046	3.55854	0.000372921	NA	0.103602	no
Bradi1g49537	43.1272	-0.870966	0.244678	-3.55964	0.000371362	NA	0.103602	no
Bradi1g43607	131.577	0.538987	0.151829	3.54995	0.000385304	0.0303949	0.105768	no
Bradi5g01180	187.964	-0.730504	0.206227	-3.54223	0.00039676	0.0303949	0.10638	no
Bradi3g47990	208.817	0.525474	0.148227	3.54506	0.000392524	0.0303949	0.10638	no
Bradi4g40600	81.703	0.626443	0.177099	3.53725	0.000404313	NA	0.106381	no
Bradi3g43070	529.791	-0.453474	0.128239	-3.53616	0.00040599	0.0305039	0.106381	no
Bradi2g59090	115.964	-0.820931	0.233177	-3.52064	0.000430509	0.0316689	0.111538	no
Bradi2g25350	141.568	0.596004	0.1695	3.51624	0.000437706	0.0316689	0.112143	no
Bradi2g28007	517.911	0.497118	0.141974	3.50148	0.000462684	0.0322805	0.115965	no
Bradi3g53870	342.905	0.40222	0.114839	3.50248	0.000460954	0.0322805	0.115965	no
Bradi5g25460	480.895	0.554535	0.158616	3.49608	0.000472149	0.0323629	0.117065	no
Bradi1g33300	20.3105	-0.946593	0.271376	-3.48813	0.000486418	NA	0.11932	no
Bradi4g45140	7.28131	-1.0262	0.295317	-3.4749	0.000511036	NA	0.120242	no
Bradi4g45310	120.539	0.606826	0.174482	3.47788	0.000505402	0.0330793	0.120242	no
Bradi1g35630	220.355	0.520304	0.149683	3.47605	0.000508853	0.0330793	0.120242	no
Bradi5g26017	299.223	0.514221	0.147788	3.47945	0.00050245	0.0330793	0.120242	no
Bradi4g31440	543.488	0.598808	0.172464	3.47207	0.000516466	0.0330793	0.120292	no
Bradi2g56000	34.3502	0.901784	0.260953	3.45574	0.000548788	NA	0.121675	no
Bradi1g03840	59.9381	-0.943487	0.273014	-3.45582	0.000548628	NA	0.121675	no
Bradi1g15400	269.492	0.665249	0.192425	3.45718	0.000545853	0.0333226	0.121675	no
Bradi3g14490	520.61	-0.714447	0.206585	-3.45837	0.000543454	0.0333226	0.121675	no
Bradi3g15300	116.262	0.751507	0.21693	3.46428	0.000531649	0.0333226	0.121675	no
Bradi3g01640	8.71161	-1.01783	0.296115	-3.43728	0.000587592	NA	0.129038	no
Bradi3g46880	67.4624	-0.730079	0.213213	-3.42418	0.000616663	NA	0.134145	no
Bradi2g08702	70.0272	0.724375	0.212061	3.41588	0.000635761	NA	0.135738	no
Bradi1g09737	58.9515	0.770089	0.225385	3.41678	0.000633673	NA	0.135738	no
Bradi1g26607	119.945	0.551328	0.161624	3.41118	0.000646833	0.0388797	0.136835	no
Bradi1g46230	125.186	0.622197	0.182693	3.40569	0.000659969	0.0390682	0.138345	no
Bradi2g21951	40.8049	-1.00085	0.294742	-3.39568	0.000684587	NA	0.142212	no
Bradi2g14375	281.219	0.446793	0.131732	3.39168	0.000694647	0.0405073	0.143014	no
Bradi2g41270	318.759	0.869143	0.256887	3.38337	0.00071602	0.0410728	0.144189	no
Bradi1g63080	30.6859	0.878097	0.259398	3.38513	0.00071144	NA	0.144189	no
Bradi5g17480	56.7039	0.890739	0.263493	3.3805	0.000723541	NA	0.144189	no
Bradi3g25620	100.676	0.596358	0.176447	3.37981	0.000725371	0.0410728	0.144189	no
Bradi2g20415	278.724	0.469414	0.139484	3.36535	0.000764475	0.0417813	0.147887	no
Bradi2g53210	100.049	0.672043	0.199613	3.36673	0.000760655	0.0417813	0.147887	no
Bradi1g57147	84.5762	0.699843	0.207831	3.36737	0.000758882	NA	0.147887	no
Bradi3g15410	353.013	0.463163	0.137708	3.36337	0.000769966	0.0417813	0.147887	no
Bradi3g58830	55.2813	-0.735377	0.218784	-3.3612	0.00077604	NA	0.147887	no
Bradi5g15830	174.998	-0.789714	0.235322	-3.35588	0.000791118	0.0423193	0.149524	no
Bradi2g41720	285.695	0.470728	0.140484	3.35076	0.000805902	0.0423193	0.149862	no
Bradi1g59587	7.47595	-0.958434	0.285858	-3.35284	0.000799878	NA	0.149862	no
Bradi2g02600	41.9077	0.723959	0.217194	3.33324	0.000858396	NA	0.149949	no
Bradi4g16970	88.8926	0.636838	0.190359	3.34547	0.000821441	0.0423193	0.149949	no
Bradi1g48264	1231.78	0.468742	0.140589	3.33412	0.000855702	0.0423193	0.149949	no
Bradi1g76340	154.156	0.56574	0.169524	3.33722	0.000846215	0.0423193	0.149949	no
Bradi5g19430	97.2808	0.676338	0.202746	3.33588	0.0008503	0.0423193	0.149949	no
Bradi3g28210	10.6209	-0.877666	0.262859	-3.33892	0.000841054	NA	0.149949	no
Bradi3g36437	190.893	0.42809	0.128333	3.33578	0.000850604	0.0423193	0.149949	no
Bradi3g36990	8.89218	-0.989969	0.295893	-3.3457	0.000820745	NA	0.149949	no
Bradi2g18750	37.6754	-0.750352	0.226295	-3.31582	0.000913752	NA	0.152053	no
Bradi2g20540	45.8682	-0.858018	0.258393	-3.32059	0.000898281	NA	0.152053	no
Bradi2g49420	219.944	0.706436	0.212974	3.317	0.000909886	0.0431462	0.152053	no
Bradi5g18853	15.0102	-0.953395	0.287225	-3.31933	0.000902337	NA	0.152053	no
Bradi5g18880	263.857	0.49758	0.149813	3.32134	0.000895858	0.0431462	0.152053	no
Bradi3g44130	387.097	0.563386	0.169342	3.32692	0.000878115	0.042885	0.152053	no
Bradi3g53100	120.261	-0.595671	0.179692	-3.31495	0.000916595	0.0431462	0.152053	no
Bradi1g07027	79.9596	0.648066	0.195679	3.31189	0.00092669	NA	0.152629	no
Bradi3g52505	192.238	-0.577338	0.174971	-3.29962	0.000968165	0.0450312	0.158329	no
Bradi4g27830	42.4661	-0.766949	0.232892	-3.29315	0.000990715	NA	0.160876	no
Bradi1g34700	110.683	0.629814	0.191487	3.28907	0.0010052	0.0456664	0.160961	no
Bradi3g55840	342.507	0.432067	0.131296	3.29079	0.000999049	0.0456664	0.160961	no
Bradi2g34090	19.5127	-0.914909	0.278537	-3.28469	0.00102096	NA	0.162357	no
Bradi2g14860	25.7157	-0.821786	0.250517	-3.28037	0.00103673	NA	0.162851	no
Bradi1g61010	40.4904	0.92639	0.282439	3.27997	0.00103819	NA	0.162851	no
Bradi4g06680	3.32356	-0.867927	0.264931	-3.27605	0.00105269	NA	0.164009	no
Bradi4g27600	66.3621	0.614284	0.18768	3.27304	0.00106396	NA	0.164327	no
Bradi1g06861	251.942	0.544607	0.166459	3.27171	0.00106898	0.0480057	0.164327	no
Bradi2g28680	84.2808	0.652178	0.199863	3.26312	0.00110195	NA	0.166073	no
Bradi4g35780	22.0536	-0.865412	0.265008	-3.26561	0.00109229	NA	0.166073	no
Bradi3g49170	60.3771	0.731893	0.224237	3.26393	0.0010988	NA	0.166073	no
Bradi2g34986	11.0164	-0.965721	0.296459	-3.25751	0.00112392	NA	0.167897	no
Bradi1g71470	398.229	-0.770228	0.236665	-3.25451	0.00113589	0.0498644	0.167897	no
Bradi3g52560	174.968	-0.508954	0.156383	-3.25453	0.00113581	0.0498644	0.167897	no
Bradi4g33270	4.7924	-0.858313	0.264586	-3.24398	0.0011787	NA	0.173115	no
Bradi3g57620	60.2437	0.629248	0.194398	3.2369	0.00120835	NA	0.176346	no
Bradi1g32620	3.79633	-0.884415	0.273787	-3.2303	0.00123661	NA	0.179335	no
Bradi1g59940	120.559	0.625444	0.194016	3.22367	0.00126558	0.0549403	0.18239	no
Bradi3g43290	399.644	0.40415	0.12552	3.21979	0.00128282	0.0550768	0.183727	no
Bradi5g07152	61.8853	0.68492	0.212948	3.21637	0.00129825	NA	0.184789	no
Bradi2g03280	1998.38	-0.458403	0.142868	-3.20858	0.00133394	0.0561761	0.187116	no
Bradi4g14556	75.9188	0.764649	0.238199	3.21012	0.00132677	NA	0.187116	no
Bradi4g43314	810.614	0.544612	0.169885	3.20576	0.00134706	0.0561761	0.187116	no
Bradi1g67740	76.9799	0.570673	0.177994	3.20613	0.00134533	NA	0.187116	no
Bradi2g00980	134.87	0.678361	0.211788	3.20302	0.00135995	0.0561761	0.187224	no
Bradi2g60340	45.1435	0.924406	0.288853	3.20027	0.001373	NA	0.187224	no
Bradi1g02270	508.951	0.475211	0.148562	3.19874	0.00138032	0.0561761	0.187224	no
Bradi1g21177	216.182	0.543007	0.169633	3.20108	0.00136915	0.0561761	0.187224	no
Bradi2g41070	21.8426	-0.847935	0.265525	-3.19342	0.00140596	NA	0.189587	no
Bradi1g60500	472.854	0.484242	0.15183	3.18938	0.00142578	0.0574283	0.191142	no
Bradi1g64410	64.9938	0.633674	0.198828	3.18704	0.00143736	NA	0.19158	no
Bradi1g25002	426.616	0.410327	0.129114	3.17801	0.00148287	0.0591182	0.196511	no
Bradi1g66720	19.0491	-0.929221	0.292834	-3.1732	0.00150768	NA	0.197527	no
Bradi5g16060	33.5375	0.779577	0.245635	3.17372	0.00150498	NA	0.197527	no
Bradi1g77950	149.529	-0.588402	0.185601	-3.17025	0.00152308	0.0601078	0.198418	no
Bradi2g56096	15.7804	-0.902567	0.285386	-3.16261	0.0015636	NA	0.20142	no
Bradi3g39800	157.917	-0.600423	0.189849	-3.16264	0.00156344	0.0610836	0.20142	no
Bradi3g21280	188.742	-0.435836	0.138028	-3.15759	0.00159081	0.0615375	0.203787	no
Bradi2g37450	73.4586	0.690639	0.219077	3.15249	0.00161882	NA	0.203976	no
Bradi1g45410	29.8506	-0.783682	0.24852	-3.15339	0.00161384	NA	0.203976	no
Bradi1g47510	205.198	0.551801	0.174983	3.15345	0.00161351	0.0618037	0.203976	no
Bradi3g57013	10.6395	-0.927107	0.294687	-3.14608	0.00165477	NA	0.207373	no
Bradi4g08240	28.7493	-0.834276	0.26551	-3.14217	0.00167702	NA	0.209025	no
Bradi1g12216	128.476	0.572641	0.182337	3.14057	0.00168619	0.0639605	0.209037	no
Bradi4g10998	60.6124	0.78119	0.249405	3.13222	0.00173491	NA	0.213928	no
Bradi4g04400	200.764	0.522923	0.167359	3.12456	0.00178073	0.0668972	0.218409	no
Bradi2g45437	98.8757	0.508051	0.162895	3.11889	0.00181534	0.0675479	0.221476	no
Bradi2g08980	98.0788	0.561213	0.180131	3.11559	0.00183578	0.067664	0.221624	no
Bradi2g15877	5.51649	-0.883158	0.283371	-3.11661	0.00182945	NA	0.221624	no
Bradi2g36417	60.7267	0.609504	0.19613	3.10765	0.00188583	NA	0.226481	no
Bradi4g28640	95.5738	0.600314	0.193284	3.10586	0.00189725	0.0692761	0.226672	no
Bradi2g20660	48.0246	-0.720736	0.232647	-3.09799	0.00194841	NA	0.228058	no
Bradi2g27230	157.118	0.44184	0.142533	3.0999	0.00193585	0.0693887	0.228058	no
Bradi4g02570	23.4909	0.799007	0.257812	3.09918	0.00194057	NA	0.228058	no
Bradi5g16720	239.975	0.58642	0.189064	3.10169	0.00192419	0.0693887	0.228058	no
Bradi4g13580	15.656	-0.917431	0.296449	-3.09473	0.00196992	NA	0.228438	no
Bradi1g30648	232.558	0.475492	0.153657	3.0945	0.00197147	0.070023	0.228438	no
Bradi4g03303	31.9327	0.789405	0.255562	3.0889	0.00200896	NA	0.231618	no
Bradi4g44496	5.16352	-0.847343	0.274563	-3.08616	0.00202763	NA	0.232607	no
Bradi2g03061	138.346	0.491343	0.159595	3.07869	0.00207915	0.0717673	0.236168	no
Bradi4g28300	56.1002	0.641584	0.208367	3.07911	0.00207623	NA	0.236168	no
Bradi3g31590	23.9917	0.788924	0.256428	3.07659	0.00209383	NA	0.236669	no
Bradi4g15130	248.615	0.421305	0.137396	3.06635	0.00216689	0.0717673	0.240021	no
Bradi4g35977	216.527	0.405988	0.132436	3.06555	0.00217272	0.0717673	0.240021	no
Bradi1g41947	242.186	0.453844	0.148017	3.06617	0.00216822	0.0717673	0.240021	no
Bradi5g26720	120.392	0.622198	0.202777	3.06838	0.0021522	0.0717673	0.240021	no
Bradi3g03690	218.356	0.420436	0.137166	3.06516	0.00217553	0.0717673	0.240021	no
Bradi0011s00100	312.252	0.565876	0.184968	3.05932	0.00221839	0.0717673	0.241441	no
Bradi2g35587	366.236	0.533864	0.174835	3.05353	0.00226169	0.0717673	0.241441	no
Bradi4g37870	258.562	-0.5347	0.175042	-3.0547	0.00225286	0.0717673	0.241441	no
Bradi1g06310	149.641	0.535426	0.175273	3.05481	0.00225202	0.0717673	0.241441	no
Bradi1g17510	131.747	0.519543	0.169822	3.05934	0.00221827	0.0717673	0.241441	no
Bradi1g29669	89.8327	0.637251	0.208365	3.05833	0.00222571	0.0717673	0.241441	no
Bradi5g04567	233.168	0.410305	0.134336	3.05432	0.0022557	0.0717673	0.241441	no
Bradi3g49280	20.2441	-0.903631	0.296327	-3.04944	0.00229271	NA	0.243624	no
Bradi1g78550	142.37	0.531692	0.174455	3.04774	0.00230573	0.0717673	0.243884	no
Bradi2g19230	222.023	-0.45644	0.150095	-3.04102	0.00235781	0.0717673	0.245297	no
Bradi2g26970	127.959	0.51072	0.167763	3.0443	0.00233222	0.0717673	0.245297	no
Bradi2g51600	33.1486	0.740065	0.24351	3.03915	0.00237245	NA	0.245297	no
Bradi1g18607	191.615	0.463669	0.152632	3.03783	0.00238292	0.0717673	0.245297	no
Bradi3g12902	160.862	0.442061	0.145403	3.04024	0.0023639	0.0717673	0.245297	no
Bradi3g59970	194.738	0.476259	0.156644	3.04038	0.00236277	0.0717673	0.245297	no
Bradi2g40052	218.462	0.414694	0.136602	3.03579	0.00239904	0.0717673	0.245514	no
Bradi3g55830	132.243	0.508482	0.167546	3.03488	0.00240633	0.0717673	0.245514	no
Bradi5g10961	746.497	-0.675116	0.222723	-3.0312	0.00243587	0.072098	0.247434	no
Bradi1g39198	38530.5	0.519016	0.171421	3.02772	0.00246406	0.072384	0.2492	no
Bradi2g48570	116.762	0.525567	0.173799	3.02399	0.00249467	0.0727363	0.250008	no
Bradi2g62510	83.8582	-0.598652	0.198125	-3.02159	0.0025145	NA	0.250008	no
Bradi1g57590	8.02723	-0.881176	0.291371	-3.02424	0.00249261	NA	0.250008	no
Bradi1g75300	6.52156	-0.826599	0.273662	-3.02051	0.0025235	NA	0.250008	no
Bradi3g33740	510.197	0.407185	0.134821	3.02018	0.00252627	0.0731121	0.250008	no
Bradi2g43330	35.1703	-0.880598	0.292405	-3.01157	0.00259899	NA	0.256051	no
Bradi1g34155	19.5886	-0.887683	0.294878	-3.01034	0.00260954	NA	0.256051	no
Bradi1g76880	116.616	0.696262	0.231607	3.00623	0.00264512	0.0754341	0.257352	no
Bradi3g57260	224.099	0.391364	0.130172	3.00651	0.00264262	0.0754341	0.257352	no
Bradi5g02280	6.6821	-0.854127	0.284498	-3.00223	0.00268013	NA	0.259663	no
Bradi2g53750	75.8288	-0.769005	0.256463	-2.9985	0.00271314	NA	0.261376	no
Bradi5g09090	11.0243	-0.875284	0.291988	-2.99767	0.00272049	NA	0.261376	no
Bradi5g03860	189.745	-0.622072	0.208117	-2.98906	0.0027984	0.0792272	0.267746	no
Bradi1g45200	173.316	-0.571655	0.191714	-2.98181	0.00286553	0.080544	0.273036	no
Bradi2g11320	3.79285	-0.816822	0.274172	-2.97923	0.00288975	NA	0.273087	no
Bradi2g55560	45.3351	0.667874	0.224094	2.98033	0.00287936	NA	0.273087	no
Bradi2g01440	190.942	-0.451838	0.151855	-2.97546	0.00292549	0.0816419	0.275336	no
Bradi2g46400	7.76566	-0.864103	0.290953	-2.96991	0.00297889	NA	0.278508	no
Bradi1g74922	385.634	0.390742	0.131587	2.96945	0.00298335	0.0822264	0.278508	no
Bradi4g26750	168.456	0.613424	0.206727	2.96731	0.00300413	0.0822264	0.278699	no
Bradi1g31780	267.496	-0.508363	0.171353	-2.96676	0.00300957	0.0822264	0.278699	no
Bradi1g45530	213.047	0.472952	0.159607	2.96324	0.00304423	0.0825959	0.280781	no
Bradi2g46010	130.759	0.511568	0.172995	2.95713	0.00310517	0.0836681	0.285261	no
Bradi1g57760	269.489	0.548638	0.185681	2.95473	0.00312945	0.083745	0.286351	no
Bradi1g12950	14.4238	-0.851312	0.288471	-2.95112	0.00316628	NA	0.288575	no
Bradi1g11730	135.903	0.496291	0.168334	2.94825	0.00319574	0.0849371	0.290114	no
Bradi5g24027	526.869	0.378139	0.128474	2.94332	0.00324709	0.0857189	0.29362	no
Bradi2g61980	73.4458	0.685689	0.233254	2.93966	0.00328571	NA	0.295657	no
Bradi1g22270	391.476	0.430871	0.146616	2.93876	0.00329526	0.0864066	0.295657	no
Bradi3g14980	36.5038	0.720941	0.245485	2.9368	0.00331617	NA	0.29638	no
Bradi1g29690	217.248	0.418058	0.142541	2.9329	0.00335816	0.0868896	0.296683	no
Bradi1g36830	95.46	0.483735	0.164922	2.93311	0.00335581	0.0868896	0.296683	no
Bradi1g54290	61.7384	0.598	0.20384	2.93367	0.00334977	NA	0.296683	no
Bradi2g07810	72.8489	-0.630561	0.215628	-2.9243	0.00345233	NA	0.300531	no
Bradi4g30710	44.1886	0.697767	0.238423	2.9266	0.00342695	NA	0.300531	no
Bradi1g73890	10.6022	-0.860927	0.294419	-2.92416	0.00345385	NA	0.300531	no
Bradi5g18540	235.244	0.520361	0.177866	2.92559	0.00343806	0.0883717	0.300531	no
Bradi2g49690	117.803	-0.534486	0.183072	-2.91954	0.00350554	0.0893742	0.303881	no
Bradi2g03701	134.183	0.4995	0.171297	2.91598	0.00354569	0.0893742	0.305068	no
Bradi1g08917	288.848	0.458234	0.157108	2.91669	0.00353772	0.0893742	0.305068	no
Bradi4g07717	165.31	0.481392	0.165553	2.90779	0.00363994	0.0911617	0.312013	no
Bradi2g37970	40.4698	-0.754108	0.259468	-2.90637	0.00365654	NA	0.312275	no
Bradi1g41907	188.49	0.551146	0.189818	2.90355	0.00368959	0.0912356	0.312781	no
Bradi1g44177	1263.96	0.44747	0.154099	2.90379	0.00368678	0.0912356	0.312781	no
Bradi4g11731	28.999	0.721419	0.248697	2.9008	0.00372215	NA	0.314019	no
Bradi3g15060	52.829	-0.669149	0.23074	-2.90002	0.00373143	NA	0.314019	no
Bradi1g06387	138.526	0.465057	0.160677	2.89435	0.00379942	0.0933606	0.315385	no
Bradi5g09517	32.5304	-0.767009	0.265127	-2.89298	0.00381605	NA	0.315385	no
Bradi5g18680	6.5432	-0.841578	0.290618	-2.89582	0.00378169	NA	0.315385	no
Bradi5g21290	11.8062	-0.855647	0.295757	-2.89308	0.00381488	NA	0.315385	no
Bradi5g26600	17.7446	-0.813474	0.280974	-2.89519	0.00378928	NA	0.315385	no
Bradi3g07750	63.3411	-0.633966	0.219351	-2.8902	0.00385001	NA	0.317055	no
Bradi4g16370	4.41222	-0.81347	0.282102	-2.8836	0.00393156	NA	0.322618	no
Bradi1g42377	45.6997	0.613864	0.21321	2.87915	0.00398746	NA	0.323849	no
Bradi3g04840	269.406	0.374288	0.129912	2.88109	0.00396299	0.0967712	0.323849	no
Bradi3g58750	165.589	-0.472241	0.164026	-2.87906	0.00398868	0.0967937	0.323849	no
Bradi1g63210	269.798	0.401215	0.139469	2.87673	0.00401816	0.0969071	0.325097	no
Bradi5g14600	817.735	-0.416466	0.144984	-2.8725	0.00407236	0.0976116	0.327877	no
Bradi3g07385	19.7297	0.793395	0.276268	2.87184	0.00408096	NA	0.327877	no
Bradi3g07130	391.271	-0.427731	0.149017	-2.87035	0.00410022	0.0976802	0.328281	no
Bradi3g43390	12.3023	-0.822344	0.286874	-2.86657	0.00414941	NA	0.331069	no
Bradi1g15430	154.192	0.544293	0.190104	2.86313	0.00419475	0.0993266	0.333533	no
Bradi1g51830	16.4883	-0.817769	0.285791	-2.86142	0.00421744	NA	0.334185	no
Bradi1g19850	24.4953	-0.749945	0.262466	-2.85731	0.0042725	NA	0.337388	no
Bradi2g62526	4.0184	-0.752471	0.263606	-2.85452	0.00431015	NA	0.3392	no
Bradi2g41500	16.3583	0.795859	0.27906	2.85193	0.00434553	NA	0.340821	no
Bradi1g48360	54.3795	0.578909	0.203476	2.8451	0.00443972	NA	0.345855	no
Bradi3g00350	253.177	0.513144	0.180335	2.84551	0.00443405	0.10436	0.345855	no
Bradi2g05226	125.233	0.620061	0.218571	2.83689	0.00455552	0.106577	0.353681	no
Bradi3g12450	58.1703	0.71794	0.253269	2.83469	0.00458698	NA	0.354929	no
Bradi2g00560	41.3549	-0.614888	0.217487	-2.82724	0.00469507	NA	0.362077	no
Bradi2g12810	52.8757	0.642619	0.227442	2.82542	0.00472188	NA	0.362557	no
Bradi3g46930	32.9226	-0.697972	0.247098	-2.82468	0.00473273	NA	0.362557	no
Bradi2g57537	647.949	-0.516353	0.182917	-2.82288	0.00475949	0.110686	0.363399	no
Bradi2g09434	16.8877	0.809765	0.28715	2.82	0.00480231	NA	0.365459	no
Bradi5g03410	58.8766	-0.682807	0.242229	-2.81885	0.00481958	NA	0.365566	no
Bradi2g29341	92.6813	-0.672105	0.238678	-2.81595	0.00486335	0.112433	0.367046	no
Bradi3g33217	23.376	-0.783557	0.278306	-2.81545	0.00487092	NA	0.367046	no
Bradi2g06730	514.537	-0.490809	0.174629	-2.81059	0.00494508	0.113193	0.370213	no
Bradi5g27340	192.908	-0.799504	0.284567	-2.80955	0.00496111	0.113193	0.370213	no
Bradi3g60530	73.7993	0.541486	0.192613	2.81127	0.00493468	NA	0.370213	no
Bradi1g50208	12.3987	0.818235	0.291382	2.80812	0.00498322	NA	0.370296	no
Bradi3g07830	93.0459	0.551682	0.19659	2.80625	0.00501212	0.113193	0.370296	no
Bradi3g34721	61.7151	0.82998	0.295858	2.80533	0.00502646	NA	0.370296	no
Bradi3g59560	509.233	0.32584	0.116103	2.80647	0.00500878	0.113193	0.370296	no
Bradi4g21000	169.084	-0.518465	0.185068	-2.80148	0.00508688	0.113971	0.373553	no
Bradi1g18910	206.026	0.366064	0.130721	2.80034	0.00510492	0.113971	0.373688	no
Bradi3g02910	533.663	0.545968	0.195137	2.79788	0.00514399	0.114191	0.375356	no
Bradi2g44936	25.0582	-0.752115	0.268933	-2.79666	0.00516337	NA	0.375582	no
Bradi4g31140	212.174	-0.420611	0.150596	-2.79298	0.00522251	0.114631	0.377502	no
Bradi4g35810	212.991	0.422095	0.151113	2.79325	0.00521812	0.114631	0.377502	no
Bradi1g00410	66.5397	0.609452	0.218447	2.78993	0.00527192	NA	0.379883	no
Bradi2g48960	73.597	0.579329	0.208388	2.78005	0.00543509	NA	0.384764	no
Bradi4g02150	253.056	0.350262	0.125782	2.78468	0.00535799	0.116948	0.384764	no
Bradi1g17840	36.2188	-0.638735	0.229613	-2.78179	0.00540602	NA	0.384764	no
Bradi1g72963	46.7178	-0.615094	0.221275	-2.77977	0.00543978	NA	0.384764	no
Bradi3g33650	10.893	-0.81649	0.293648	-2.78051	0.00542736	NA	0.384764	no
Bradi3g59577	572.967	0.349628	0.12576	2.78012	0.00543396	0.117947	0.384764	no
Bradi4g07120	80.3622	0.498835	0.179595	2.77756	0.00547683	NA	0.3862	no
Bradi4g08830	18.2043	-0.784126	0.283144	-2.76935	0.00561677	NA	0.390103	no
Bradi4g44760	75.2003	0.632495	0.228336	2.77002	0.00560521	NA	0.390103	no
Bradi1g26420	464.338	0.369631	0.133372	2.77143	0.00558099	0.119961	0.390103	no
Bradi1g38360	140.411	-0.514868	0.185805	-2.77102	0.00558815	0.119961	0.390103	no
Bradi5g24450	50.1365	-0.580686	0.209473	-2.77213	0.00556906	NA	0.390103	no
Bradi1g68500	72.0973	0.520907	0.188221	2.76754	0.00564819	NA	0.391107	no
Bradi2g53220	104.495	0.532565	0.192574	2.76551	0.0056834	0.121339	0.391526	no
Bradi4g41030	59.9992	0.598515	0.216443	2.76523	0.00568819	NA	0.391526	no
Bradi2g27180	56.6858	-0.610668	0.220926	-2.76413	0.00570745	NA	0.391682	no
Bradi1g26940	274.238	0.464105	0.16805	2.7617	0.00575006	0.122095	0.393435	no
Bradi1g29247	199.679	0.435884	0.158094	2.75711	0.00583141	0.123153	0.397821	no
Bradi2g19940	69.6278	0.553771	0.201049	2.75441	0.00587985	NA	0.399943	no
Bradi2g16396	5.18087	-0.783704	0.284756	-2.7522	0.00591972	NA	0.40147	no
Bradi1g70390	241.543	0.421308	0.153282	2.74858	0.00598542	0.125726	0.404735	no
Bradi5g10963	6.43148	-0.810442	0.295474	-2.74286	0.00609072	NA	0.410651	no
Bradi3g09720	224.578	0.416184	0.152013	2.73783	0.00618462	0.129216	0.415767	no
Bradi3g19010	29.5833	-0.750944	0.274611	-2.73457	0.0062462	NA	0.418663	no
Bradi3g42320	146.232	-0.416468	0.15235	-2.73363	0.00626401	0.130178	0.418663	no
Bradi4g11590	37.9395	-0.676826	0.247693	-2.73252	0.0062852	NA	0.418865	no
Bradi4g39617	3.26371	-0.696905	0.255554	-2.72704	0.00639061	NA	0.422229	no
Bradi1g50590	209.47	0.46514	0.170553	2.72724	0.00638666	0.132025	0.422229	no
Bradi3g51490	68.1335	0.603812	0.22137	2.72762	0.00637938	NA	0.422229	no
Bradi2g09080	646.809	0.359979	0.132117	2.72471	0.0064358	0.13234	0.422906	no
Bradi5g10920	67.9279	0.647089	0.237579	2.72368	0.00645588	NA	0.422906	no
Bradi3g02100	37.7698	0.635802	0.233391	2.7242	0.0064458	NA	0.422906	no
Bradi5g03110	10.7651	-0.804168	0.295371	-2.72257	0.00647764	NA	0.423129	no
Bradi1g51010	138.845	0.513617	0.188805	2.72036	0.00652106	0.132697	0.423566	no
Bradi5g16257	138.439	0.406654	0.149466	2.72071	0.00651419	0.132697	0.423566	no
Bradi2g06111	204.234	-0.508199	0.187023	-2.71731	0.00658146	0.132713	0.426288	no
Bradi2g30490	96.2081	-0.689512	0.254026	-2.71434	0.00664077	0.132713	0.426435	no
Bradi1g03180	759.927	0.454347	0.16744	2.7135	0.0066577	0.132713	0.426435	no
Bradi1g10540	482.924	-0.706262	0.260271	-2.71357	0.0066563	0.132713	0.426435	no
Bradi3g06065	59.2083	0.628518	0.231467	2.71537	0.00662012	NA	0.426435	no
Bradi2g39648	68.2159	0.546701	0.202102	2.70508	0.00682879	NA	0.431402	no
Bradi4g26118	3.68076	-0.740017	0.273422	-2.7065	0.00679959	NA	0.431402	no
Bradi1g67120	61.2038	0.669332	0.247391	2.70557	0.00681879	NA	0.431402	no
Bradi1g71360	169.834	-0.600848	0.221833	-2.70857	0.00675748	0.134018	0.431402	no
Bradi3g37690	189.686	-0.501346	0.185245	-2.70639	0.00680196	0.134218	0.431402	no
Bradi4g42890	219.665	0.662795	0.245153	2.7036	0.00685929	0.13467	0.432145	no
Bradi4g37580	50.6161	-0.64073	0.237507	-2.69774	0.00698127	NA	0.436446	no
Bradi3g20200	260.582	0.380395	0.140932	2.69914	0.00695185	0.135307	0.436446	no
Bradi3g59430	1056.34	0.381285	0.141343	2.69759	0.00698435	0.135307	0.436446	no
Bradi2g41480	202.07	0.524532	0.194577	2.69575	0.00702295	0.135307	0.436678	no
Bradi3g14690	2.22069	-0.627416	0.232755	-2.69561	0.00702594	NA	0.436678	no
Bradi2g11950	9.14939	-0.79612	0.296378	-2.68616	0.0072278	NA	0.438055	no
Bradi2g48076	147.515	0.441381	0.164307	2.68632	0.00722449	0.135307	0.438055	no
Bradi4g31930	82.3171	0.509156	0.189365	2.68876	0.00717188	NA	0.438055	no
Bradi1g08988	120.227	0.636662	0.23664	2.69042	0.00713612	0.135307	0.438055	no
Bradi1g33347	163.21	0.479581	0.178054	2.69346	0.00707141	0.135307	0.438055	no
Bradi1g78076	173769	0.557596	0.20758	2.68617	0.00722764	0.135307	0.438055	no
Bradi5g04080	569.881	-0.72612	0.270302	-2.68633	0.0072242	0.135307	0.438055	no
Bradi5g22100	205.977	0.429968	0.160096	2.68569	0.00723806	0.135307	0.438055	no
Bradi3g14340	203.131	0.431477	0.160634	2.68608	0.00722953	0.135307	0.438055	no
Bradi3g45560	3.08643	-0.654758	0.243405	-2.68999	0.00714533	NA	0.438055	no
Bradi4g04120	324.163	0.476413	0.177778	2.67983	0.00736605	0.137044	0.440099	no
Bradi4g04420	11.8539	-0.791132	0.295224	-2.67977	0.00736727	NA	0.440099	no
Bradi1g39282	16.7386	-0.734965	0.274113	-2.68125	0.00733474	NA	0.440099	no
Bradi5g19390	4.76177	-0.731016	0.272595	-2.68169	0.00732505	NA	0.440099	no
Bradi3g06710	36.2148	0.605841	0.225875	2.68219	0.00731409	NA	0.440099	no
Bradi5g10959	14.3171	0.793142	0.29607	2.6789	0.00738652	NA	0.440109	no
Bradi1g04963	3.01419	-0.684752	0.255697	-2.67798	0.00740668	NA	0.440172	no
Bradi4g39762	11.1822	-0.782144	0.292236	-2.67641	0.00744159	NA	0.44111	no
Bradi2g05760	181.14	-0.404017	0.151156	-2.67285	0.0075209	0.138604	0.441566	no
Bradi2g15950	24.0248	-0.683331	0.255625	-2.67317	0.00751371	NA	0.441566	no
Bradi1g55370	239.362	-0.514285	0.192339	-2.67384	0.00749882	0.138604	0.441566	no
Bradi3g30470	6.98801	-0.78664	0.294332	-2.67263	0.00752588	NA	0.441566	no
Bradi1g77160	123.399	0.530481	0.198733	2.66931	0.00760071	0.139418	0.443699	no
Bradi3g41960	58.3983	0.634973	0.237861	2.66951	0.00759617	NA	0.443699	no
Bradi3g13460	80.6895	0.531129	0.199264	2.66545	0.00768855	NA	0.447693	no
Bradi4g22090	233.953	-0.452723	0.16996	-2.6637	0.00772873	0.140956	0.448899	no
Bradi2g42430	338.364	0.396112	0.148776	2.66248	0.00775671	0.140956	0.449392	no
Bradi2g45670	50.4535	0.615352	0.231236	2.66114	0.00778759	NA	0.450051	no
Bradi3g01290	2.50346	-0.651765	0.245113	-2.65904	0.00783636	NA	0.451736	no
Bradi1g67200	154.088	0.450889	0.169629	2.6581	0.00785835	0.142141	0.451874	no
Bradi2g00766	4.12888	-0.710729	0.268393	-2.64809	0.00809489	NA	0.456254	no
Bradi2g02490	2.24032	-0.611059	0.23044	-2.65171	0.00800862	NA	0.456254	no
Bradi2g08177	219.443	0.413132	0.156156	2.64563	0.00815382	0.144214	0.456254	no
Bradi2g09070	86.4179	-0.485514	0.183618	-2.64416	0.0081894	NA	0.456254	no
Bradi2g09441	7.26583	-0.773738	0.291579	-2.65361	0.00796351	NA	0.456254	no
Bradi2g32900	168.253	-0.470245	0.177688	-2.64647	0.00813373	0.144214	0.456254	no
Bradi2g54320	65.5263	0.62339	0.23568	2.64507	0.00816734	NA	0.456254	no
Bradi1g61790	96.0646	-0.594409	0.224948	-2.64243	0.00823131	0.144214	0.456254	no
Bradi1g69550	49.172	-0.602995	0.227593	-2.64945	0.00806239	NA	0.456254	no
Bradi5g13400	118.334	0.43849	0.165919	2.64281	0.00822223	0.144214	0.456254	no
Bradi5g26820	178.866	0.389889	0.147314	2.64665	0.0081294	0.144214	0.456254	no
Bradi3g02806	90.7898	-0.512506	0.193899	-2.64316	0.00821356	0.144214	0.456254	no
Bradi3g05900	42.22	0.591274	0.223264	2.64832	0.00808941	NA	0.456254	no
Bradi3g28200	121.317	0.518709	0.195596	2.65194	0.00800301	0.144091	0.456254	no
Bradi3g57400	37.4977	-0.609037	0.230023	-2.64772	0.00810362	NA	0.456254	no
Bradi4g33310	169.43	0.394828	0.149587	2.63945	0.00830396	0.144837	0.459177	no
Bradi4g00720	9.97676	-0.77712	0.294754	-2.6365	0.00837656	NA	0.459269	no
Bradi4g07150	11.277	-0.77751	0.295032	-2.63534	0.00840521	NA	0.459269	no
Bradi1g11837	128.063	0.564216	0.21404	2.63604	0.00838808	0.145654	0.459269	no
Bradi1g63927	38.0865	-0.705409	0.267483	-2.63721	0.00835902	NA	0.459269	no
Bradi3g15660	39.5518	0.622877	0.236296	2.636	0.00838887	NA	0.459269	no
Bradi1g00887	186.462	0.438081	0.166506	2.63102	0.00851302	0.146521	0.460792	no
Bradi1g19370	153.762	0.416968	0.15837	2.63288	0.00846639	0.146364	0.460792	no
Bradi3g10600	25.7582	0.77203	0.293391	2.63141	0.00850321	NA	0.460792	no
Bradi3g30730	11.0666	-0.778286	0.295785	-2.63125	0.00850707	NA	0.460792	no
Bradi1g55350	49.1286	0.608051	0.231196	2.63003	0.00853784	NA	0.461053	no
Bradi3g41067	2.91919	-0.667728	0.253979	-2.62907	0.00856195	NA	0.461275	no
Bradi2g46840	150.696	0.472508	0.17987	2.62694	0.00861571	0.147267	0.463089	no
Bradi1g12470	45.1432	0.583613	0.222363	2.6246	0.00867504	NA	0.463712	no
Bradi1g60890	184.816	0.415755	0.158395	2.62479	0.00867015	0.147267	0.463712	no
Bradi1g75250	103.8	0.518011	0.197464	2.62332	0.00870773	0.147267	0.463712	no
Bradi5g03065	4.49718	-0.72955	0.278039	-2.62391	0.00869262	NA	0.463712	no
Bradi2g02090	266.1	-0.498573	0.190317	-2.6197	0.00880083	0.147267	0.46446	no
Bradi2g46091	98.2306	-0.571841	0.218169	-2.62109	0.00876486	0.147267	0.46446	no
Bradi2g52920	124.434	0.595246	0.227074	2.62137	0.00875763	0.147267	0.46446	no
Bradi3g00980	568.033	0.420116	0.160414	2.61895	0.0088202	0.147267	0.46446	no
Bradi3g60100	5.37345	-0.745935	0.284832	-2.61886	0.00882249	NA	0.46446	no
Bradi2g56440	66.3229	0.484712	0.185519	2.61273	0.00898222	NA	0.469857	no
Bradi1g10530	210.112	0.461644	0.176655	2.61325	0.00896859	0.148767	0.469857	no
Bradi3g44480	151.004	0.418677	0.160254	2.61258	0.00898615	0.148767	0.469857	no
Bradi2g37570	151.425	0.495237	0.19019	2.60391	0.00921672	0.148801	0.473048	no
Bradi2g43150	137.969	0.662559	0.254445	2.60394	0.00921589	0.148801	0.473048	no
Bradi4g08567	1222.49	0.438859	0.168476	2.60488	0.00919078	0.148801	0.473048	no
Bradi4g27190	173.595	0.365685	0.140265	2.60711	0.00913105	0.148801	0.473048	no
Bradi1g35600	5.90682	-0.733609	0.281593	-2.60521	0.0091817	NA	0.473048	no
Bradi1g63330	42.0896	0.642368	0.246747	2.60335	0.00923181	NA	0.473048	no
Bradi1g74870	162.659	0.48468	0.185795	2.60868	0.00908926	0.148801	0.473048	no
Bradi3g35027	3.46026	-0.614325	0.235953	-2.60359	0.0092254	NA	0.473048	no
Bradi3g53920	180.162	-0.417317	0.159957	-2.60894	0.00908243	0.148801	0.473048	no
Bradi2g07250	14.8565	-0.746527	0.28708	-2.60041	0.00931125	NA	0.475948	no
Bradi1g77940	46.7879	-0.636701	0.24491	-2.59973	0.00932969	NA	0.475948	no
Bradi2g30960	795.175	-0.601604	0.231588	-2.59773	0.00938419	0.150881	0.476751	no
Bradi1g71210	8.03028	-0.763305	0.293846	-2.59764	0.00938678	NA	0.476751	no
Bradi2g31107	137.878	0.572985	0.220701	2.5962	0.00942606	0.150933	0.477694	no
Bradi1g74470	89.8982	0.530508	0.204468	2.59457	0.00947084	0.151031	0.478911	no
Bradi4g17287	53.2126	0.562554	0.217037	2.59197	0.00954285	NA	0.481496	no
Bradi1g08130	19.3525	-0.763257	0.294634	-2.59053	0.00958295	NA	0.482381	no
Bradi1g18320	227.74	0.487294	0.188156	2.58983	0.00960223	0.152393	0.482381	no
Bradi2g51860	49.8425	0.541483	0.209267	2.58752	0.00966701	NA	0.482482	no
Bradi1g37112	4.07541	-0.675749	0.261136	-2.58773	0.00966109	NA	0.482482	no
Bradi3g43020	151.521	0.381588	0.147406	2.58869	0.00963425	0.152393	0.482482	no
Bradi3g08385	41.1573	0.608321	0.235189	2.58652	0.00969509	NA	0.482838	no
Bradi2g59247	298.602	0.414958	0.160747	2.58143	0.00983916	0.154589	0.486776	no
Bradi1g65480	87.7813	-0.48771	0.189113	-2.57893	0.00991061	NA	0.486776	no
Bradi1g77760	181.803	0.399995	0.155062	2.57959	0.00989181	0.154589	0.486776	no
Bradi5g19130	119.688	-0.537115	0.208205	-2.57974	0.00988758	0.154589	0.486776	no
Bradi3g33420	11.8002	-0.749129	0.290525	-2.57854	0.00992193	NA	0.486776	no
Bradi3g39580	27.4697	0.673923	0.261089	2.5812	0.00984565	NA	0.486776	no
Bradi3g52350	82.6365	-0.599989	0.232381	-2.58192	0.00982534	NA	0.486776	no
Bradi2g09380	56.5786	0.535913	0.208007	2.57643	0.00998278	NA	0.487686	no
Bradi1g04191	6.7811	-0.757844	0.294111	-2.57672	0.00997415	NA	0.487686	no
Bradi2g31883	6.4345	-0.747419	0.29101	-2.56836	0.0102181	NA	0.498128	no
Bradi2g12914	36.4292	0.589526	0.2296	2.56762	0.01024	NA	0.498139	no
Bradi2g39860	2.6998	-0.652437	0.254406	-2.56455	0.0103309	NA	0.499402	no
Bradi4g07527	103.722	-0.49233	0.191951	-2.56488	0.0103213	0.160658	0.499402	no
Bradi4g08880	45.8942	0.623451	0.243023	2.5654	0.0103057	NA	0.499402	no
Bradi2g09470	42.6928	0.58096	0.22722	2.55681	0.0105636	NA	0.501459	no
Bradi2g14690	3.82525	-0.648617	0.253434	-2.55931	0.010488	NA	0.501459	no
Bradi2g54570	14.7341	-0.74416	0.290638	-2.56043	0.0104541	NA	0.501459	no
Bradi4g09886	150.263	0.374207	0.146137	2.56066	0.0104475	0.161135	0.501459	no
Bradi1g58030	248.929	0.3405	0.133092	2.55838	0.0105162	0.161135	0.501459	no
Bradi5g05230	96.292	0.513961	0.20104	2.55652	0.0105725	0.161135	0.501459	no
Bradi5g10770	776.229	0.403018	0.157648	2.55645	0.0105747	0.161135	0.501459	no
Bradi5g22770	27.6254	-0.630799	0.246283	-2.56127	0.0104289	NA	0.501459	no
Bradi5g27020	31.2891	0.706988	0.276651	2.55552	0.0106029	NA	0.501459	no
Bradi3g43345	510.107	0.38175	0.149401	2.5552	0.0106127	0.161135	0.501459	no
Bradi3g47860	157.41	0.443642	0.173431	2.55804	0.0105264	0.161135	0.501459	no
Bradi3g31460	128.67	0.39003	0.152703	2.55418	0.0106439	0.161135	0.501906	no
Bradi3g33240	939.356	0.364122	0.142628	2.55294	0.0106818	0.161135	0.502667	no
Bradi2g47130	119.643	0.414967	0.162749	2.54973	0.0107806	0.161934	0.504684	no
Bradi2g47600	3.93624	-0.666113	0.261263	-2.54959	0.0107849	NA	0.504684	no
Bradi4g37670	16.6467	-0.725903	0.284733	-2.54942	0.0107904	NA	0.504684	no
Bradi2g13089	2606.74	-0.75382	0.295882	-2.5477	0.0108435	0.161934	0.504975	no
Bradi4g16700	101.381	0.454355	0.178379	2.54713	0.0108612	0.161934	0.504975	no
Bradi1g27290	15.8653	-0.742117	0.291502	-2.54584	0.0109016	NA	0.504975	no
Bradi3g49350	11.6188	-0.735372	0.288869	-2.54569	0.0109061	NA	0.504975	no
Bradi3g54210	182.475	0.382073	0.150076	2.54587	0.0109006	0.161934	0.504975	no
Bradi2g27160	93.3638	0.455292	0.179035	2.54304	0.0109892	0.162632	0.505779	no
Bradi1g09030	75.9286	0.522106	0.205251	2.54375	0.0109671	NA	0.505779	no
Bradi3g15720	10.3614	-0.748281	0.294216	-2.5433	0.010981	NA	0.505779	no
Bradi1g01630	64.4296	-0.532381	0.209627	-2.53966	0.0110961	NA	0.509679	no
Bradi4g13222	47.5722	0.563053	0.221884	2.53759	0.0111617	NA	0.511675	no
Bradi2g45200	80.717	-0.488335	0.19266	-2.5347	0.0112543	NA	0.513249	no
Bradi2g45380	182.293	0.360546	0.142259	2.53444	0.0112628	0.165428	0.513249	no
Bradi1g75220	312.967	0.383269	0.151184	2.53512	0.011241	0.165428	0.513249	no
Bradi1g29410	142.458	0.373575	0.147485	2.53298	0.0113098	0.165496	0.514373	no
Bradi1g02930	41.7801	-0.594657	0.234919	-2.53132	0.0113633	NA	0.515787	no
Bradi1g26661	5.8426	-0.728162	0.287801	-2.53009	0.0114032	NA	0.516584	no
Bradi4g02910	359.266	0.353327	0.139783	2.52768	0.0114818	0.166402	0.517787	no
Bradi5g22600	3.92795	-0.697077	0.275876	-2.52678	0.0115115	NA	0.517787	no
Bradi3g01470	386.069	0.654377	0.259006	2.52649	0.0115208	0.166402	0.517787	no
Bradi3g17630	97.7214	0.446414	0.176739	2.52584	0.0115421	0.166402	0.517787	no
Bradi3g53567	128.629	0.478658	0.189489	2.52604	0.0115355	0.166402	0.517787	no
Bradi4g28430	83.1059	0.50909	0.201714	2.52382	0.0116087	NA	0.519763	no
Bradi4g08410	22.9201	-0.680744	0.269858	-2.5226	0.0116492	NA	0.520567	no
Bradi1g39030	8.45913	-0.747406	0.296459	-2.52111	0.0116986	NA	0.520713	no
Bradi1g46670	316.021	0.377995	0.149927	2.52119	0.0116959	0.167999	0.520713	no
Bradi3g18920	47.9126	0.559336	0.221918	2.52046	0.0117202	NA	0.520713	no
Bradi1g49657	17.9281	0.719996	0.285856	2.51874	0.0117776	NA	0.522258	no
Bradi1g43350	17.9758	0.67823	0.269556	2.5161	0.0118662	NA	0.525176	no
Bradi1g36530	104.361	0.591738	0.235362	2.51416	0.0119315	0.170755	0.527053	no
Bradi2g61270	2.36251	-0.600719	0.239044	-2.513	0.0119709	NA	0.527331	no
Bradi4g44667	288.589	0.347598	0.13834	2.51263	0.0119835	0.170837	0.527331	no
Bradi2g12530	108.202	0.432528	0.172224	2.51142	0.0120246	0.170837	0.528132	no
Bradi2g00390	521.347	-0.613855	0.244878	-2.50678	0.0121835	0.172467	0.532518	no
Bradi2g52530	2.58023	-0.633769	0.253138	-2.50365	0.0122921	NA	0.532518	no
Bradi4g04945	6.25869	-0.694122	0.277173	-2.50429	0.0122698	NA	0.532518	no
Bradi4g17390	47.5865	-0.561177	0.224188	-2.50315	0.0123092	NA	0.532518	no
Bradi1g22180	85.0933	-0.529381	0.211291	-2.50545	0.0122294	NA	0.532518	no
Bradi1g50057	22.8391	-0.672752	0.268549	-2.50514	0.0122403	NA	0.532518	no
Bradi5g18490	28.8044	0.669092	0.267034	2.50565	0.0122228	NA	0.532518	no
Bradi3g60540	3.85449	-0.685586	0.273663	-2.50522	0.0122375	NA	0.532518	no
Bradi5g15320	37.6943	0.579741	0.231696	2.50216	0.0123438	NA	0.533016	no
Bradi3g41160	22.6247	-0.705631	0.282087	-2.50146	0.0123682	NA	0.533069	no
Bradi2g45987	57.6887	0.516215	0.206712	2.49727	0.0125153	NA	0.534416	no
Bradi1g62840	96.7953	0.483353	0.193369	2.49964	0.012432	0.175003	0.534416	no
Bradi5g03460	10.7485	-0.740275	0.296229	-2.49899	0.0124547	NA	0.534416	no
Bradi3g13450	276.787	0.347952	0.139304	2.49779	0.012497	0.175003	0.534416	no
Bradi3g58937	99.7164	0.410308	0.16423	2.49838	0.0124762	0.175003	0.534416	no
Bradi4g26180	3.32767	-0.638989	0.25617	-2.4944	0.0126171	NA	0.534799	no
Bradi1g17220	58.9442	0.516463	0.207046	2.49443	0.0126159	NA	0.534799	no
Bradi1g30740	470.267	-0.297429	0.119184	-2.49554	0.0125765	0.17523	0.534799	no
Bradi3g03790	342.957	0.334344	0.134017	2.4948	0.012603	0.17523	0.534799	no
Bradi2g06390	68.8719	0.498216	0.200277	2.48763	0.0128597	NA	0.541822	no
Bradi4g08130	71.8367	-0.461066	0.185256	-2.4888	0.0128176	NA	0.541822	no
Bradi1g09840	58.0228	-0.582381	0.234102	-2.48772	0.0128565	NA	0.541822	no
Bradi5g27260	132.683	-0.503242	0.202336	-2.48716	0.0128767	0.178402	0.541822	no
Bradi2g23540	74.9336	0.60348	0.243071	2.48273	0.0130378	NA	0.543713	no
Bradi1g71170	33.4901	0.639256	0.257345	2.48405	0.0129899	NA	0.543713	no
Bradi3g09460	50.5099	0.584107	0.235272	2.48269	0.0130396	NA	0.543713	no
Bradi3g27266	5257.38	0.48633	0.195755	2.48438	0.0129777	0.179166	0.543713	no
Bradi3g47350	53.1188	-0.54549	0.219698	-2.48291	0.0130313	NA	0.543713	no
Bradi1g26350	1203.59	0.430928	0.173668	2.48134	0.0130889	0.180065	0.544785	no
Bradi3g30820	16.0257	-0.706184	0.284722	-2.48025	0.0131289	NA	0.545463	no
Bradi3g44600	138.595	0.490759	0.198003	2.47855	0.0131918	0.180738	0.547094	no
Bradi3g51090	77.4843	0.57336	0.231413	2.47765	0.0132251	NA	0.547489	no
Bradi4g44870	316.236	0.659472	0.266253	2.47686	0.0132544	0.180738	0.547655	no
Bradi5g23330	97.6027	0.484742	0.195756	2.47626	0.0132766	0.180738	0.547655	no
Bradi2g34632	16.5043	-0.688897	0.278735	-2.47151	0.0134544	NA	0.549581	no
Bradi2g62315	14237	-0.215615	0.0872515	-2.47119	0.0134663	0.182684	0.549581	no
Bradi1g53680	9.86433	0.732122	0.296142	2.4722	0.0134285	NA	0.549581	no
Bradi1g54280	17.9504	0.687456	0.277998	2.47288	0.013403	NA	0.549581	no
Bradi1g74300	50.3723	-0.572512	0.231613	-2.47184	0.0134418	NA	0.549581	no
Bradi3g17340	5.48856	-0.662462	0.26802	-2.47169	0.0134476	NA	0.549581	no
Bradi4g41580	65.2566	0.505333	0.20456	2.47035	0.0134982	NA	0.54991	no
Bradi2g03180	378.871	0.31847	0.129211	2.46473	0.0137115	0.184727	0.556632	no
Bradi1g69540	115.738	-0.402118	0.163131	-2.46501	0.0137011	0.184727	0.556632	no
Bradi2g56320	120.77	0.469501	0.190768	2.46111	0.0138506	0.184912	0.560306	no
Bradi3g46060	476.515	0.342604	0.139193	2.46136	0.0138413	0.184912	0.560306	no
Bradi4g31970	115.601	-0.498145	0.202643	-2.45824	0.0139619	0.184912	0.56185	no
Bradi4g41696	93.2872	0.414267	0.168499	2.45858	0.0139489	0.184912	0.56185	no
Bradi1g55560	450.656	-0.728651	0.296288	-2.45926	0.0139222	0.184912	0.56185	no
Bradi4g19726	63.2837	0.72661	0.295824	2.45622	0.0140405	NA	0.564031	no
Bradi1g53020	2.60968	-0.614353	0.250305	-2.45442	0.0141111	NA	0.565881	no
Bradi2g02310	7.34495	-0.722151	0.294377	-2.45315	0.0141611	NA	0.565915	no
Bradi3g29710	8.94925	-0.720069	0.293468	-2.45365	0.0141414	NA	0.565915	no
Bradi1g77650	47.3188	-0.527401	0.21532	-2.44939	0.0143098	NA	0.570871	no
Bradi4g35950	450.255	-0.34856	0.142447	-2.44695	0.0144071	0.189524	0.57093	no
Bradi1g21300	51.0693	-0.623419	0.254782	-2.44687	0.0144104	NA	0.57093	no
Bradi1g34830	25.1704	0.708476	0.28946	2.44758	0.014382	NA	0.57093	no
Bradi1g77247	221.486	0.328548	0.134198	2.44822	0.0143562	0.189492	0.57093	no
Bradi4g20980	28.767	-0.663783	0.271384	-2.44592	0.0144482	NA	0.571447	no
Bradi1g66450	6.14765	-0.704116	0.287977	-2.44504	0.0144836	NA	0.571868	no
Bradi1g49650	94.1952	0.481095	0.196879	2.4436	0.0145414	0.190648	0.572459	no
Bradi1g57560	3.98333	-0.587839	0.240579	-2.44343	0.0145483	NA	0.572459	no
Bradi3g55540	109.059	0.44975	0.184155	2.44224	0.0145965	0.19073	0.573377	no
Bradi2g24400	15.6428	-0.694228	0.284375	-2.44124	0.0146368	NA	0.573552	no
Bradi1g34980	85.0194	0.453919	0.185964	2.4409	0.0146506	NA	0.573552	no
Bradi2g43917	79.7027	0.6473	0.265303	2.43985	0.0146933	NA	0.574248	no
Bradi3g58590	13.8403	-0.707666	0.290206	-2.43849	0.0147486	NA	0.575433	no
Bradi2g35760	174.183	-0.445206	0.182677	-2.43712	0.0148047	0.192806	0.576645	no
Bradi1g17830	27.4244	0.657643	0.269959	2.43608	0.0148473	NA	0.577328	no
Bradi2g05270	20.5804	-0.667503	0.274118	-2.43509	0.014888	NA	0.577674	no
Bradi2g53730	112.423	-0.398661	0.163745	-2.43465	0.0149063	0.193484	0.577674	no
Bradi2g02426	73.0378	0.452291	0.186085	2.43055	0.0150757	NA	0.578805	no
Bradi2g36030	156.442	0.457287	0.188026	2.43204	0.0150139	0.19358	0.578805	no
Bradi4g00530	258.349	0.415823	0.171226	2.4285	0.0151614	0.19358	0.578805	no
Bradi1g38390	13.2854	-0.716549	0.294583	-2.43241	0.0149985	NA	0.578805	no
Bradi1g48826	67.8436	-0.502304	0.206749	-2.42954	0.015118	NA	0.578805	no
Bradi1g67160	158.917	0.397612	0.16363	2.42995	0.0151011	0.19358	0.578805	no
Bradi1g67800	255.166	0.367925	0.15148	2.42887	0.0151458	0.19358	0.578805	no
Bradi3g06240	143.437	-0.544253	0.223688	-2.43309	0.0149705	0.19358	0.578805	no
Bradi3g24690	7.04449	-0.685272	0.281984	-2.43018	0.0150912	NA	0.578805	no
Bradi5g22820	62.4463	0.606506	0.24993	2.4267	0.0152369	NA	0.580727	no
Bradi2g39610	69.2424	-0.52756	0.217713	-2.42318	0.0153851	NA	0.582489	no
Bradi4g03867	52.269	0.563394	0.232614	2.42202	0.0154347	NA	0.582489	no
Bradi4g24197	81.2628	0.463174	0.191057	2.42427	0.0153391	NA	0.582489	no
Bradi4g38500	150.853	0.408834	0.168774	2.42237	0.0154195	0.196234	0.582489	no
Bradi1g05050	75.372	0.461731	0.190584	2.42272	0.015405	NA	0.582489	no
Bradi1g31380	82.5085	0.428495	0.17686	2.42278	0.0154021	NA	0.582489	no
Bradi2g48657	284.585	0.433886	0.179387	2.41871	0.0155757	0.197578	0.586849	no
Bradi2g07677	11.7845	-0.711995	0.295007	-2.41349	0.0158008	NA	0.589663	no
Bradi2g37740	88.3146	0.436322	0.180834	2.41283	0.0158292	0.19886	0.589663	no
Bradi4g28970	441.924	-0.422114	0.174808	-2.41473	0.0157468	0.19886	0.589663	no
Bradi4g41300	2.09696	-0.572208	0.237101	-2.41335	0.0158067	NA	0.589663	no
Bradi1g67560	3.4205	-0.547768	0.226736	-2.41589	0.015697	NA	0.589663	no
Bradi3g58190	8.56989	-0.716023	0.296463	-2.41522	0.0157259	NA	0.589663	no
Bradi3g58250	109.992	-0.431975	0.179033	-2.41283	0.0158294	0.19886	0.589663	no
Bradi2g35080	68.5152	0.512376	0.212511	2.41105	0.0159067	NA	0.590903	no
Bradi1g55510	128.937	0.544553	0.225977	2.40977	0.0159627	0.199891	0.590903	no
Bradi3g52650	30.4452	0.597028	0.247759	2.40971	0.0159652	NA	0.590903	no
Bradi3g55850	5.5266	0.655373	0.271858	2.41072	0.0159209	NA	0.590903	no
Bradi4g28660	220.496	-0.415986	0.172765	-2.40782	0.0160483	0.200322	0.592079	no
Bradi1g69185	2.40194	-0.605649	0.251482	-2.40832	0.0160261	NA	0.592079	no
Bradi3g47580	914.827	0.391446	0.162692	2.40605	0.0161261	0.200652	0.594001	no
Bradi3g56185	27.4689	0.655835	0.272701	2.40496	0.016174	NA	0.594814	no
Bradi1g23531	3.65339	-0.554161	0.230638	-2.40274	0.0162729	NA	0.59676	no
Bradi5g25440	38.885	0.603126	0.251084	2.40209	0.0163019	NA	0.59676	no
Bradi3g48447	94.2906	-0.443567	0.184664	-2.40203	0.0163046	0.202228	0.59676	no
Bradi3g52030	98.2223	-0.519527	0.216577	-2.39881	0.0164484	0.203367	0.601072	no
Bradi1g57580	4.69108	-0.673288	0.280786	-2.39787	0.0164907	NA	0.601664	no
Bradi1g36770	155.21	0.430399	0.179566	2.39689	0.016535	0.203793	0.602327	no
Bradi4g27100	7.23512	-0.683195	0.2853	-2.39465	0.0166361	NA	0.604404	no
Bradi1g19210	273.878	0.368186	0.153774	2.39432	0.016651	0.204177	0.604404	no
Bradi3g35540	180.727	-0.4482	0.187226	-2.39389	0.0166707	0.204177	0.604404	no
Bradi2g14190	60.3641	-0.503983	0.210744	-2.39145	0.0167818	NA	0.605577	no
Bradi2g40632	2.98197	-0.615658	0.257328	-2.3925	0.0167339	NA	0.605577	no
Bradi5g10177	23.3486	-0.602906	0.252061	-2.39191	0.0167611	NA	0.605577	no
Bradi1g54960	5.79554	-0.679919	0.284388	-2.39081	0.016811	NA	0.605684	no
Bradi1g15126	2.68269	-0.599588	0.251018	-2.38863	0.0169113	NA	0.606454	no
Bradi1g61240	110.237	0.42364	0.177337	2.3889	0.0168987	0.206323	0.606454	no
Bradi5g09947	3.59607	-0.58782	0.246059	-2.38894	0.016897	NA	0.606454	no
Bradi3g48960	4.05194	-0.55371	0.231973	-2.38696	0.0169883	NA	0.608269	no
Bradi2g46770	8.93571	-0.702953	0.294762	-2.38481	0.0170878	NA	0.609212	no
Bradi4g03230	812.529	0.436676	0.183067	2.38534	0.0170635	0.207686	0.609212	no
Bradi1g34820	53.6059	0.502415	0.210785	2.38355	0.0171468	NA	0.609212	no
Bradi1g42760	18.3626	-0.678829	0.284739	-2.38404	0.0171237	NA	0.609212	no
Bradi1g66890	39.3875	-0.535116	0.224485	-2.38375	0.0171373	NA	0.609212	no
Bradi2g19867	63.9932	-0.479683	0.201642	-2.37889	0.0173649	NA	0.610378	no
Bradi4g28367	14.7568	-0.688	0.28896	-2.38095	0.0172682	NA	0.610378	no
Bradi1g19740	32.9551	0.574144	0.241039	2.38195	0.0172211	NA	0.610378	no
Bradi1g31570	40.822	0.527235	0.221566	2.37959	0.0173321	NA	0.610378	no
Bradi1g44510	276.736	-0.367352	0.154405	-2.37915	0.0173526	0.20932	0.610378	no
Bradi1g62660	413.331	0.436675	0.183552	2.37902	0.0173585	0.20932	0.610378	no
Bradi3g38410	126.869	-0.54103	0.22725	-2.38077	0.0172765	0.20932	0.610378	no
Bradi3g27800	210.425	-0.392321	0.165067	-2.37674	0.0174664	0.209973	0.613012	no
Bradi5g24387	66.1591	0.468592	0.197318	2.37481	0.0175582	NA	0.615296	no
Bradi3g40420	5.93563	-0.687058	0.28957	-2.37268	0.0176595	NA	0.61791	no
Bradi3g11600	2.1081	-0.555123	0.234083	-2.37148	0.0177171	NA	0.618984	no
Bradi1g28580	33.807	-0.581502	0.245326	-2.37032	0.0177725	NA	0.619044	no
Bradi3g54740	148.491	0.372026	0.15692	2.3708	0.0177496	0.212723	0.619044	no
Bradi3g01440	53.0511	-0.604422	0.255204	-2.36839	0.0178656	NA	0.619494	no
Bradi3g21560	18.8201	-0.662082	0.27946	-2.36915	0.0178292	NA	0.619494	no
Bradi3g36240	71.3099	0.506648	0.213921	2.36838	0.017866	NA	0.619494	no
Bradi1g08977	93.1495	0.42462	0.17941	2.36676	0.0179446	0.214402	0.621284	no
Bradi4g17217	14.1288	-0.689573	0.291528	-2.36538	0.0180117	NA	0.622672	no
Bradi1g14460	24.8094	-0.606033	0.256293	-2.36461	0.018049	NA	0.623029	no
Bradi2g51150	187.267	-0.501927	0.212382	-2.36332	0.0181118	0.215741	0.624262	no
Bradi2g00860	291.403	0.330885	0.14063	2.35287	0.0186293	0.216831	0.627847	no
Bradi2g05050	159.448	-0.574227	0.243497	-2.35825	0.0183615	0.216831	0.627847	no
Bradi2g05640	98.1564	-0.551296	0.233774	-2.35825	0.0183616	0.216831	0.627847	no
Bradi2g09130	57.8079	-0.530689	0.225536	-2.35301	0.0186222	NA	0.627847	no
Bradi2g51500	496.137	0.330081	0.1404	2.35101	0.0187227	0.216831	0.627847	no
Bradi2g51727	295.911	0.323768	0.137885	2.3481	0.0188693	0.216831	0.627847	no
Bradi2g55780	7.18234	-0.69418	0.294436	-2.35766	0.0183906	NA	0.627847	no
Bradi2g62360	118.251	-0.479038	0.203974	-2.34852	0.0188482	0.216831	0.627847	no
Bradi4g45240	173.497	0.415318	0.17687	2.34815	0.0188671	0.216831	0.627847	no
Bradi1g14350	22.7774	-0.643797	0.273261	-2.35598	0.018474	NA	0.627847	no
Bradi1g20870	99.6682	-0.433354	0.184312	-2.35119	0.0187132	0.216831	0.627847	no
Bradi1g23750	96.1598	0.489371	0.208323	2.3491	0.0188187	0.216831	0.627847	no
Bradi1g27320	14.648	-0.666836	0.283755	-2.35004	0.0187712	NA	0.627847	no
Bradi1g51870	5.7525	-0.653126	0.277464	-2.35391	0.018577	NA	0.627847	no
Bradi1g54210	301.875	-0.545882	0.231762	-2.35536	0.0185046	0.216831	0.627847	no
Bradi1g76500	324.255	0.495277	0.210895	2.34846	0.0188513	0.216831	0.627847	no
Bradi5g04010	1.92715	-0.506991	0.215628	-2.35123	0.0187115	NA	0.627847	no
Bradi5g04577	85.1646	0.460938	0.19553	2.35738	0.0184043	NA	0.627847	no
Bradi5g04760	17.992	-0.661135	0.280862	-2.35395	0.0185752	NA	0.627847	no
Bradi5g22630	12.7804	-0.687509	0.292134	-2.35341	0.0186022	NA	0.627847	no
Bradi3g14450	2.83052	-0.604396	0.256569	-2.35569	0.0184883	NA	0.627847	no
Bradi3g30152	12.7259	0.676678	0.286708	2.36017	0.0182668	NA	0.627847	no
Bradi3g33341	132.944	-0.465423	0.19751	-2.35645	0.0184507	0.216831	0.627847	no
Bradi3g35250	6.90777	-0.678761	0.288693	-2.35115	0.0187155	NA	0.627847	no
Bradi3g54460	54.7254	0.51087	0.217763	2.346	0.0189763	NA	0.630498	no
Bradi1g64687	7.29889	-0.692667	0.295474	-2.34425	0.0190652	NA	0.632539	no
Bradi4g32830	13.9688	-0.692329	0.295419	-2.34355	0.0191012	NA	0.632823	no
Bradi2g31690	22.5388	-0.687363	0.293388	-2.34285	0.0191372	NA	0.633106	no
Bradi1g05776	5227.54	-0.372972	0.159294	-2.34141	0.0192113	0.220113	0.633738	no
Bradi3g27050	41.621	0.538393	0.229935	2.3415	0.0192064	NA	0.633738	no
Bradi2g09850	126.667	0.430205	0.18449	2.33187	0.0197078	0.221259	0.634713	no
Bradi2g10190	4.13703	-0.623813	0.267699	-2.33028	0.0197914	NA	0.634713	no
Bradi2g11664	92.2301	0.442804	0.189695	2.3343	0.0195802	0.221259	0.634713	no
Bradi2g11800	64.4549	-0.492386	0.210501	-2.33911	0.0193297	NA	0.634713	no
Bradi2g13120	4.17559	-0.660174	0.282396	-2.33776	0.0193997	NA	0.634713	no
Bradi2g38237	185.819	-0.37696	0.161509	-2.33399	0.0195962	0.221259	0.634713	no
Bradi4g21690	15.1318	-0.675139	0.289134	-2.33504	0.0195413	NA	0.634713	no
Bradi4g34410	68.9293	-0.438317	0.187725	-2.33489	0.0195494	NA	0.634713	no
Bradi4g35250	127.765	0.354997	0.152236	2.33188	0.0197068	0.221259	0.634713	no
Bradi1g05510	87.3147	0.478364	0.205035	2.33308	0.0196439	NA	0.634713	no
Bradi1g20360	77.5289	-0.464051	0.199026	-2.33161	0.0197211	NA	0.634713	no
Bradi1g32410	42.1231	0.569665	0.243933	2.33533	0.0195261	NA	0.634713	no
Bradi1g49790	72.2522	0.525374	0.224873	2.33631	0.0194748	NA	0.634713	no
Bradi1g56807	6.55247	-0.670291	0.28737	-2.3325	0.0196743	NA	0.634713	no
Bradi1g70724	161796	0.514461	0.220735	2.33067	0.0197707	0.22133	0.634713	no
Bradi1g70761	401.187	-0.39932	0.171098	-2.33387	0.0196024	0.221259	0.634713	no
Bradi3g01477	138.672	-0.521736	0.223507	-2.33432	0.0195792	0.221259	0.634713	no
Bradi3g07960	22.7745	-0.692424	0.296235	-2.33741	0.0194177	NA	0.634713	no
Bradi3g34000	230.992	0.29115	0.124743	2.334	0.0195955	0.221259	0.634713	no
Bradi3g60400	6.85024	-0.682755	0.292951	-2.33062	0.0197736	NA	0.634713	no
Bradi4g39167	115.627	0.41387	0.177676	2.32935	0.0198403	0.221474	0.635398	no
Bradi1g44230	7.08328	-0.685735	0.294655	-2.32725	0.0199522	NA	0.638097	no
Bradi2g53650	21.8408	-0.6279	0.270011	-2.32546	0.0200473	NA	0.63848	no
Bradi1g61810	173.239	-0.366183	0.157401	-2.32643	0.0199954	0.222395	0.63848	no
Bradi1g70080	283.331	0.349645	0.150342	2.32566	0.0200367	0.222395	0.63848	no
Bradi2g33682	176.979	-0.416961	0.179467	-2.32333	0.0201613	0.223145	0.640342	no
Bradi2g40600	2.36326	-0.575104	0.247493	-2.32372	0.0201403	NA	0.640342	no
Bradi3g60697	13.4085	-0.677623	0.291751	-2.32261	0.0202002	NA	0.640697	no
Bradi1g78772	12.9332	0.672015	0.289457	2.32164	0.0202525	NA	0.641472	no
Bradi1g19810	335.781	-0.379781	0.16363	-2.32098	0.0202881	0.223914	0.64172	no
Bradi4g13208	31.7214	0.622998	0.268599	2.31943	0.0203717	NA	0.641722	no
Bradi1g21095	10.858	0.68447	0.295093	2.31951	0.0203677	NA	0.641722	no
Bradi1g43690	54.1294	0.488366	0.210481	2.32025	0.0203276	NA	0.641722	no
Bradi2g14210	229.756	-0.414598	0.179303	-2.31228	0.0207625	0.224937	0.642971	no
Bradi2g21280	274.427	-0.358992	0.154977	-2.31642	0.0205352	0.224937	0.642971	no
Bradi2g32510	3.56949	-0.509383	0.220438	-2.31078	0.020845	NA	0.642971	no
Bradi2g44520	136.259	0.441282	0.191117	2.30896	0.0209457	0.224937	0.642971	no
Bradi2g46360	84.6482	0.430877	0.186088	2.31545	0.0205881	NA	0.642971	no
Bradi2g50840	3.93118	-0.530427	0.228891	-2.31738	0.0204833	NA	0.642971	no
Bradi2g59750	4.2427	-0.624565	0.270006	-2.31315	0.0207142	NA	0.642971	no
Bradi2g61050	33.1081	-0.663965	0.286936	-2.31399	0.0206684	NA	0.642971	no
Bradi4g20960	18.9041	-0.661325	0.285393	-2.31725	0.0204903	NA	0.642971	no
Bradi4g44690	25.165	0.630577	0.27315	2.30854	0.020969	NA	0.642971	no
Bradi1g07570	104.886	0.462038	0.199802	2.31247	0.0207516	0.224937	0.642971	no
Bradi1g18650	792.595	-0.419406	0.181535	-2.31033	0.02087	0.224937	0.642971	no
Bradi1g30690	104.314	-0.62373	0.270157	-2.30877	0.0209565	0.224937	0.642971	no
Bradi1g51817	154.727	0.376807	0.163112	2.31011	0.0208822	0.224937	0.642971	no
Bradi1g61497	80.2786	-0.513411	0.222154	-2.31106	0.0208298	NA	0.642971	no
Bradi5g24565	17.9337	-0.634698	0.274588	-2.31145	0.0208078	NA	0.642971	no
Bradi3g02810	228.527	-0.68486	0.296472	-2.31003	0.0208865	0.224937	0.642971	no
Bradi3g20790	123.344	0.389192	0.168345	2.31188	0.0207845	0.224937	0.642971	no
Bradi3g32040	168.38	-0.357649	0.154779	-2.31071	0.020849	0.224937	0.642971	no
Bradi3g60550	69.449	0.498716	0.215804	2.31097	0.0208347	NA	0.642971	no
Bradi1g01900	18.1914	0.639984	0.277285	2.30803	0.0209973	NA	0.642982	no
Bradi2g42870	158.553	0.457673	0.198377	2.30708	0.0210502	0.225324	0.643749	no
Bradi2g20220	81.429	0.561717	0.24369	2.30505	0.0211639	NA	0.644819	no
Bradi1g66172	3.47824	-0.533372	0.231323	-2.30574	0.0211249	NA	0.644819	no
Bradi3g31550	60.0786	-0.520251	0.22571	-2.30495	0.0211691	NA	0.644819	no
Bradi1g36980	12.1288	-0.681971	0.296275	-2.30181	0.0213456	NA	0.649111	no
Bradi1g64460	80.6983	0.420133	0.182551	2.30145	0.0213663	NA	0.649111	no
Bradi1g43661	2.6148	-0.597104	0.259536	-2.30066	0.0214107	NA	0.649604	no
Bradi1g00980	222.332	0.417401	0.181647	2.29787	0.0215694	0.228287	0.65069	no
Bradi1g10110	340.704	0.390275	0.169821	2.29815	0.021553	0.228287	0.65069	no
Bradi1g36320	87.6581	-0.458308	0.199477	-2.29755	0.0215876	NA	0.65069	no
Bradi1g74850	135.101	0.378996	0.164931	2.2979	0.0215674	0.228287	0.65069	no
Bradi3g09210	122.585	0.478572	0.208203	2.29858	0.0215287	0.228287	0.65069	no
Bradi2g43230	6.04565	-0.629818	0.274375	-2.29547	0.0217065	NA	0.650869	no
Bradi4g23800	3118.85	-0.598157	0.260547	-2.29577	0.0216891	0.228287	0.650869	no
Bradi1g57470	25.6547	0.651461	0.283695	2.29635	0.0216561	NA	0.650869	no
Bradi1g67980	534.118	-0.387348	0.168647	-2.2968	0.0216302	0.228287	0.650869	no
Bradi3g40520	104.703	0.478303	0.208416	2.29495	0.0217361	0.228287	0.650911	no
Bradi1g67930	11.2327	-0.670331	0.292179	-2.29424	0.0217766	NA	0.651277	no
Bradi2g12840	2.63582	-0.51439	0.22436	-2.2927	0.0218651	NA	0.653077	no
Bradi2g07050	57.0881	0.481898	0.210552	2.28874	0.0220947	NA	0.654446	no
Bradi4g28570	23.8009	0.602752	0.263533	2.2872	0.0221841	NA	0.654446	no
Bradi4g28792	57.2092	0.474457	0.2074	2.28764	0.0221587	NA	0.654446	no
Bradi1g07340	94.5414	0.464685	0.203067	2.28833	0.022118	0.230013	0.654446	no
Bradi1g09000	58.9968	0.622478	0.271969	2.28879	0.0220918	NA	0.654446	no
Bradi1g31670	60.811	-0.605351	0.26469	-2.28702	0.0221947	NA	0.654446	no
Bradi1g34170	330.225	0.387204	0.169266	2.28755	0.0221635	0.230013	0.654446	no
Bradi1g54400	152.354	0.398725	0.174096	2.29026	0.022006	0.230013	0.654446	no
Bradi5g04817	9.0807	-0.678342	0.296426	-2.2884	0.0221141	NA	0.654446	no
Bradi5g26060	290.379	-0.38775	0.169533	-2.28716	0.0221863	0.230013	0.654446	no
Bradi2g16680	361.341	0.428548	0.187426	2.28649	0.0222255	0.230013	0.65451	no
Bradi4g43300	168.761	0.364955	0.159647	2.28601	0.0222537	0.230013	0.65451	no
Bradi1g00370	95.9928	0.496248	0.217201	2.28474	0.0223278	0.230171	0.655855	no
Bradi1g65580	424.761	0.339189	0.148587	2.28277	0.022444	0.23076	0.658428	no
Bradi4g38690	19.7959	0.618459	0.271584	2.27723	0.0227725	NA	0.665524	no
Bradi1g05788	506.933	-0.675264	0.296476	-2.27763	0.0227486	0.232667	0.665524	no
Bradi3g36887	241.696	-0.428366	0.188063	-2.27777	0.0227402	0.232667	0.665524	no
Bradi2g42017	203.244	0.360649	0.158588	2.27413	0.0229583	0.233818	0.666284	no
Bradi2g46312	6.2498	-0.6619	0.290923	-2.27517	0.0228958	NA	0.666284	no
Bradi1g10930	9.53349	-0.672639	0.295747	-2.27437	0.0229435	NA	0.666284	no
Bradi1g45440	2.53717	-0.510153	0.224164	-2.2758	0.0228582	NA	0.666284	no
Bradi1g65310	45.0698	-0.537086	0.236031	-2.2755	0.0228762	NA	0.666284	no
Bradi3g01297	505.432	0.287922	0.126629	2.27375	0.0229809	0.233818	0.666284	no
Bradi3g08361	2.63704	-0.507509	0.223236	-2.27342	0.0230007	NA	0.666284	no
Bradi1g00740	47.1177	-0.53863	0.23706	-2.27212	0.0230793	NA	0.667477	no
Bradi1g24340	64.7535	-0.617223	0.271692	-2.27178	0.0230998	NA	0.667477	no
Bradi2g01511	49.5415	-0.461039	0.203289	-2.2679	0.0233352	NA	0.668032	no
Bradi2g08350	44.8462	0.550386	0.242951	2.26542	0.0234871	NA	0.668032	no
Bradi2g34750	92.3204	0.399972	0.176249	2.26935	0.0232469	0.2353	0.668032	no
Bradi2g50650	6.79721	-0.666804	0.293931	-2.26857	0.0232946	NA	0.668032	no
Bradi4g44410	2535.33	-0.555073	0.244578	-2.26952	0.0232369	0.2353	0.668032	no
Bradi1g03450	71.1288	0.53529	0.235736	2.27071	0.0231643	NA	0.668032	no
Bradi1g07300	3.4416	-0.546606	0.241218	-2.26603	0.0234496	NA	0.668032	no
Bradi1g09100	29.9302	0.542689	0.239591	2.26507	0.0235087	NA	0.668032	no
Bradi1g11780	16.0873	0.638162	0.281267	2.26889	0.0232753	NA	0.668032	no
Bradi1g43830	194.13	0.319848	0.141114	2.2666	0.0234146	0.236176	0.668032	no
Bradi1g59887	13.519	0.654416	0.288578	2.26772	0.0233461	NA	0.668032	no
Bradi1g74000	195.277	0.336084	0.148319	2.26595	0.0234544	0.236176	0.668032	no
Bradi5g12260	15.1884	-0.657003	0.289834	-2.26682	0.0234009	NA	0.668032	no
Bradi3g55890	433.984	-0.390945	0.172617	-2.26481	0.0235246	0.236274	0.668032	no
Bradi1g56260	7.32725	-0.654658	0.289118	-2.26433	0.0235537	NA	0.668036	no
Bradi2g48101	2.57828	-0.50492	0.223146	-2.26273	0.0236521	NA	0.66935	no
Bradi4g13697	2.85432	-0.530447	0.234812	-2.25903	0.0238814	NA	0.66935	no
Bradi4g17230	160.843	-0.667087	0.29483	-2.26262	0.0236593	0.237018	0.66935	no
Bradi4g25540	7.74849	-0.662141	0.293037	-2.25959	0.023847	NA	0.66935	no
Bradi4g34005	7.49453	-0.669699	0.296387	-2.25954	0.0238497	NA	0.66935	no
Bradi4g42560	81.1003	-0.459899	0.203357	-2.26153	0.0237263	NA	0.66935	no
Bradi1g08400	160.181	0.378873	0.167725	2.25889	0.0238903	0.238111	0.66935	no
Bradi1g20275	3.01801	-0.556919	0.246497	-2.25933	0.0238626	NA	0.66935	no
Bradi5g14970	89.5163	-0.420456	0.186101	-2.25929	0.0238651	0.238111	0.66935	no
Bradi5g23660	81.7492	-0.418226	0.184882	-2.26212	0.02369	NA	0.66935	no
Bradi2g08300	10.1201	0.667885	0.296065	2.25587	0.0240789	NA	0.670981	no
Bradi2g27810	40.857	-0.494653	0.21944	-2.25416	0.0241859	NA	0.670981	no
Bradi2g48240	8.87137	-0.66676	0.295963	-2.25285	0.0242686	NA	0.670981	no
Bradi2g53580	9.27776	-0.667554	0.296136	-2.25421	0.0241828	NA	0.670981	no
Bradi2g57100	64.4224	0.575612	0.255163	2.25586	0.0240791	NA	0.670981	no
Bradi4g01360	29.1592	-0.570923	0.25332	-2.25376	0.0242112	NA	0.670981	no
Bradi4g35730	3.35748	-0.5167	0.229291	-2.25347	0.0242295	NA	0.670981	no
Bradi1g59180	7.25336	-0.667215	0.296164	-2.25286	0.024268	NA	0.670981	no
Bradi1g74570	349.564	-0.396651	0.1759	-2.25498	0.0241345	0.239068	0.670981	no
Bradi3g14630	416.027	-0.387596	0.171927	-2.25442	0.0241699	0.239068	0.670981	no
Bradi3g53960	151.243	0.322674	0.143111	2.25471	0.0241516	0.239068	0.670981	no
Bradi2g17280	4.66537	-0.609815	0.270886	-2.25119	0.0243738	NA	0.671107	no
Bradi1g16580	437.951	0.468864	0.208293	2.25098	0.0243866	0.240602	0.671107	no
Bradi1g54420	8.15921	-0.652963	0.290085	-2.25094	0.0243896	NA	0.671107	no
Bradi5g22510	77.6356	-0.493417	0.219163	-2.25137	0.0243621	NA	0.671107	no
Bradi2g13110	67.7485	-0.568483	0.253071	-2.24634	0.0246824	NA	0.677419	no
Bradi1g52407	67.1966	0.459609	0.204572	2.24669	0.0246601	NA	0.677419	no
Bradi5g13028	2.12835	-0.512263	0.228083	-2.24595	0.0247072	NA	0.677419	no
Bradi2g21250	27.0895	0.579793	0.258246	2.24512	0.0247606	NA	0.678079	no
Bradi2g27847	11.0609	-0.665048	0.296284	-2.24463	0.0247917	NA	0.678124	no
Bradi2g35767	301.586	0.308658	0.137546	2.24404	0.0248299	0.244359	0.678364	no
Bradi1g24830	15.004	-0.621515	0.277233	-2.24185	0.024971	NA	0.679803	no
Bradi5g15130	126.742	-0.481063	0.214581	-2.24187	0.0249696	0.244502	0.679803	no
Bradi5g15360	509.764	-0.293386	0.130815	-2.24275	0.0249129	0.244502	0.679803	no
Bradi3g16420	23.1626	-0.595147	0.265645	-2.24038	0.0250661	NA	0.681589	no
Bradi3g18257	10.1406	-0.658481	0.293984	-2.23986	0.0251002	NA	0.681712	no
Bradi2g35740	164.755	0.32897	0.146905	2.23933	0.0251342	0.245498	0.681832	no
Bradi5g23890	884.02	0.317689	0.141939	2.23821	0.0252072	0.245598	0.683009	no
Bradi4g07100	2.59309	-0.530256	0.236965	-2.2377	0.0252408	NA	0.683116	no
Bradi4g03720	25.6256	-0.621095	0.277653	-2.23695	0.0252897	NA	0.683636	no
Bradi2g11890	5.82752	-0.642411	0.28757	-2.23393	0.0254878	NA	0.683785	no
Bradi2g14540	15.3205	0.641546	0.287956	2.22793	0.025885	NA	0.683785	no
Bradi2g15590	3.59372	-0.532039	0.238395	-2.23176	0.0256311	NA	0.683785	no
Bradi2g16490	23.3924	0.596579	0.267115	2.23342	0.0255214	NA	0.683785	no
Bradi2g19480	18.9014	-0.63329	0.283911	-2.2306	0.0257079	NA	0.683785	no
Bradi2g40942	78.9814	0.456682	0.20494	2.22837	0.0258558	NA	0.683785	no
Bradi2g52260	152.717	-0.479131	0.215326	-2.22515	0.0260714	0.250889	0.683785	no
Bradi2g55010	63.8118	0.480783	0.215958	2.22628	0.0259952	NA	0.683785	no
Bradi4g39160	2.78629	-0.523379	0.234925	-2.22786	0.02589	NA	0.683785	no
Bradi1g07780	3.86545	-0.584272	0.262425	-2.22643	0.0259854	NA	0.683785	no
Bradi1g19930	88.2172	-0.44356	0.199275	-2.22586	0.0260234	NA	0.683785	no
Bradi1g30230	42.459	-0.541518	0.243277	-2.22593	0.026019	NA	0.683785	no
Bradi1g38740	1.79053	-0.515798	0.230779	-2.23503	0.0254153	NA	0.683785	no
Bradi1g49460	5.69275	-0.63299	0.283825	-2.23022	0.0257332	NA	0.683785	no
Bradi1g65860	54.2393	0.47201	0.21144	2.23237	0.0255908	NA	0.683785	no
Bradi1g67270	305.111	0.342242	0.153782	2.2255	0.0260475	0.250889	0.683785	no
Bradi5g08760	41.5483	-0.571739	0.256068	-2.23277	0.0255644	NA	0.683785	no
Bradi3g08930	5.42551	-0.630297	0.282001	-2.23509	0.0254113	NA	0.683785	no
Bradi3g14950	333.202	0.340761	0.152855	2.22931	0.0257931	0.250058	0.683785	no
Bradi3g17060	35.811	0.574383	0.256917	2.23568	0.0253729	NA	0.683785	no
Bradi3g27240	15.0799	-0.624604	0.280364	-2.22784	0.0258915	NA	0.683785	no
Bradi3g30510	151.212	0.454664	0.203873	2.23014	0.0257383	0.250058	0.683785	no
Bradi3g34090	8.15681	-0.659628	0.296005	-2.22844	0.0258512	NA	0.683785	no
Bradi3g37140	139.671	-0.389419	0.174857	-2.22707	0.0259427	0.250887	0.683785	no
Bradi3g40830	1.88991	-0.508104	0.228384	-2.22478	0.0260958	NA	0.683785	no
Bradi3g44290	14.1	0.660882	0.295726	2.23478	0.025432	NA	0.683785	no
Bradi3g55277	4.76421	-0.550978	0.246778	-2.23268	0.0255698	NA	0.683785	no
Bradi2g18080	38.2996	0.513994	0.231668	2.21866	0.0265098	NA	0.685257	no
Bradi2g26547	80.8498	0.500745	0.226046	2.21524	0.0267438	NA	0.685257	no
Bradi4g24650	1147.7	-0.426988	0.192076	-2.22302	0.0262142	0.251027	0.685257	no
Bradi4g33010	6.96517	-0.650992	0.293665	-2.21679	0.0266378	NA	0.685257	no
Bradi1g05768	43.3622	-0.652135	0.293875	-2.21909	0.0264809	NA	0.685257	no
Bradi1g17810	204.674	-0.435269	0.196094	-2.2197	0.0264392	0.251946	0.685257	no
Bradi1g20596	2.70976	-0.556678	0.251128	-2.21671	0.026643	NA	0.685257	no
Bradi1g21787	33.0502	0.567176	0.256038	2.2152	0.0267464	NA	0.685257	no
Bradi1g23270	124.7	-0.433893	0.195688	-2.21728	0.0266042	0.252902	0.685257	no
Bradi1g60470	2.46803	-0.494514	0.222874	-2.2188	0.0265	NA	0.685257	no
Bradi1g68487	11.9287	-0.649209	0.29305	-2.21535	0.0267358	NA	0.685257	no
Bradi1g69260	40.9723	-0.533731	0.240584	-2.21848	0.0265221	NA	0.685257	no
Bradi1g73210	68.6328	0.419153	0.189199	2.21541	0.0267316	NA	0.685257	no
Bradi5g12334	5.00644	-0.619036	0.278847	-2.21998	0.02642	NA	0.685257	no
Bradi5g20073	14.9489	0.658821	0.296461	2.22229	0.0262639	NA	0.685257	no
Bradi3g01340	176.693	0.373138	0.167841	2.22316	0.0262051	0.251027	0.685257	no
Bradi3g17857	106.391	0.40847	0.183964	2.22038	0.0263932	0.251946	0.685257	no
Bradi3g19860	5.13453	-0.537102	0.242341	-2.21631	0.0266704	NA	0.685257	no
Bradi3g26780	101.233	0.405765	0.183115	2.2159	0.0266984	0.253182	0.685257	no
Bradi3g34720	81.9103	0.650585	0.293422	2.21724	0.0266069	NA	0.685257	no
Bradi4g23107	9.73399	-0.652092	0.294523	-2.21406	0.0268247	NA	0.685739	no
Bradi3g27285	4525.54	-0.555043	0.250678	-2.21416	0.0268175	0.253695	0.685739	no
Bradi2g11120	26.0318	-0.615133	0.27794	-2.21318	0.0268851	NA	0.686522	no
Bradi1g31170	25.8495	0.546452	0.247152	2.211	0.0270362	NA	0.689617	no
Bradi1g39270	240.357	-0.343349	0.155454	-2.20869	0.0271963	0.256657	0.692934	no
Bradi1g47950	70.0245	0.441285	0.199899	2.20754	0.0272766	NA	0.694214	no
Bradi2g48790	2.44463	-0.487327	0.220849	-2.20661	0.0273412	NA	0.694759	no
Bradi4g26877	213.364	0.337751	0.15311	2.20594	0.0273884	0.257847	0.694759	no
Bradi1g27757	9.00073	-0.642	0.290985	-2.2063	0.0273632	NA	0.694759	no
Bradi1g15140	142.871	0.385289	0.174786	2.20434	0.0275002	0.258278	0.696064	no
Bradi1g41430	49.9871	0.482896	0.219026	2.20474	0.0274725	NA	0.696064	no
Bradi2g52770	62.1461	0.431595	0.196111	2.20076	0.0277528	NA	0.697815	no
Bradi1g66790	31.0804	-0.547273	0.248688	-2.20064	0.0277617	NA	0.697815	no
Bradi1g71700	104.938	-0.399591	0.181565	-2.20081	0.0277492	0.259369	0.697815	no
Bradi5g17540	155.36	0.343376	0.155993	2.20123	0.0277198	0.259369	0.697815	no
Bradi3g31420	6.44602	-0.644196	0.292708	-2.20081	0.0277495	NA	0.697815	no
Bradi3g50377	7.62089	-0.645942	0.293294	-2.20237	0.0276394	NA	0.697815	no
Bradi3g54220	47.3228	0.520032	0.23634	2.20036	0.0277813	NA	0.697815	no
Bradi2g08540	12.9892	-0.638672	0.29033	-2.19982	0.02782	NA	0.697908	no
Bradi4g06520	5.66769	-0.616279	0.280196	-2.19946	0.0278455	NA	0.697908	no
Bradi2g32250	22.3359	0.598667	0.272439	2.19743	0.0279896	NA	0.698483	no
Bradi4g44977	488.842	0.372243	0.169385	2.19761	0.0279767	0.26025	0.698483	no
Bradi1g44030	17.9846	-0.651484	0.296374	-2.19818	0.027936	NA	0.698483	no
Bradi1g66980	106.783	-0.622934	0.283403	-2.19805	0.0279455	0.26025	0.698483	no
Bradi3g13480	233.331	0.371509	0.169143	2.19641	0.0280624	0.260427	0.699542	no
Bradi2g26640	12.8138	-0.647776	0.295089	-2.19519	0.0281503	NA	0.700749	no
Bradi4g36845	4.51073	-0.565984	0.257879	-2.19476	0.0281806	NA	0.700749	no
Bradi1g28880	5.2468	-0.622931	0.283865	-2.19447	0.028202	NA	0.700749	no
Bradi1g00227	4.99072	-0.574364	0.261877	-2.19326	0.0282889	NA	0.701397	no
Bradi3g26870	114.728	-0.467114	0.212949	-2.19355	0.0282677	0.261711	0.701397	no
Bradi4g34250	3.27965	-0.591306	0.269728	-2.19223	0.0283626	NA	0.70247	no
Bradi4g07420	35.0747	0.505844	0.231037	2.18945	0.0285645	NA	0.704443	no
Bradi1g11050	14.9778	-0.641031	0.292739	-2.18977	0.0285411	NA	0.704443	no
Bradi3g16293	74.4121	-0.565752	0.258288	-2.19039	0.028496	NA	0.704443	no
Bradi3g42350	47.0102	0.551911	0.252058	2.18962	0.0285517	NA	0.704443	no
Bradi2g55940	283.048	0.462545	0.211343	2.1886	0.0286259	0.2644	0.704915	no
Bradi3g10140	52.3518	0.462908	0.211534	2.18834	0.0286448	NA	0.704915	no
Bradi4g00740	690.602	0.272971	0.124891	2.18568	0.028839	0.265741	0.708656	no
Bradi1g32160	27.0044	0.601505	0.275236	2.18542	0.0288583	NA	0.708656	no
Bradi2g27020	190.623	0.494003	0.226511	2.18092	0.0291893	0.266455	0.709233	no
Bradi4g14449	8.03102	-0.646731	0.296457	-2.18153	0.0291441	NA	0.709233	no
Bradi4g18361	5.19945	0.630479	0.288684	2.18398	0.0289639	NA	0.709233	no
Bradi4g35150	118.693	0.362158	0.165828	2.18394	0.0289667	0.266289	0.709233	no
Bradi1g14186	4.08864	-0.525973	0.240866	-2.18368	0.028986	NA	0.709233	no
Bradi1g51660	249.492	-0.368287	0.16872	-2.18283	0.0290487	0.266416	0.709233	no
Bradi5g23515	58.2132	-0.5161	0.236489	-2.18234	0.0290843	NA	0.709233	no
Bradi5g27530	55.1	-0.495739	0.227296	-2.18102	0.0291817	NA	0.709233	no
Bradi3g09480	3.57342	-0.490628	0.224724	-2.18325	0.0290175	NA	0.709233	no
Bradi3g13980	117.118	0.34902	0.159967	2.18183	0.0291224	0.266455	0.709233	no
Bradi5g17270	80.3727	0.416713	0.191121	2.18037	0.0292302	NA	0.709478	no
Bradi4g31830	88.3191	-0.509217	0.233692	-2.17901	0.0293311	0.266784	0.710431	no
Bradi3g22387	63.6469	0.485358	0.222713	2.1793	0.0293091	NA	0.710431	no
Bradi4g17960	135.823	0.332768	0.152745	2.17859	0.029362	0.266784	0.710433	no
Bradi2g37790	47.7021	0.528015	0.242454	2.17779	0.0294213	NA	0.711123	no
Bradi2g44810	5.35171	-0.535465	0.245978	-2.17688	0.0294891	NA	0.711333	no
Bradi4g25745	16.2338	-0.62263	0.286078	-2.17644	0.0295226	NA	0.711333	no
Bradi3g40337	76.3474	-0.431192	0.198098	-2.17665	0.0295064	NA	0.711333	no
Bradi2g51517	149.976	0.348347	0.160197	2.17449	0.0296687	0.268323	0.711863	no
Bradi4g17160	122.221	0.383631	0.176399	2.17479	0.0296461	0.268323	0.711863	no
Bradi1g03920	30.2865	-0.567425	0.260983	-2.17418	0.0296914	NA	0.711863	no
Bradi1g45125	72.6517	-0.481533	0.221333	-2.1756	0.0295849	NA	0.711863	no
Bradi3g52307	2.84627	-0.501749	0.230787	-2.17408	0.0296989	NA	0.711863	no
Bradi2g04900	35.7103	-0.514834	0.237007	-2.17224	0.0298379	NA	0.712407	no
Bradi2g50050	69.1724	0.424776	0.195652	2.17108	0.029925	NA	0.712407	no
Bradi1g21510	12.6713	0.642129	0.295788	2.17091	0.0299379	NA	0.712407	no
Bradi1g36340	84.0828	0.39217	0.180563	2.17193	0.0298613	NA	0.712407	no
Bradi1g37130	100.99	0.398301	0.183453	2.17113	0.0299213	0.269361	0.712407	no
Bradi1g48250	15.0893	-0.640767	0.295009	-2.17203	0.0298537	NA	0.712407	no
Bradi1g76400	88.7058	0.443203	0.204091	2.1716	0.0298857	0.269361	0.712407	no
Bradi4g15160	15.5806	-0.639494	0.294711	-2.16991	0.0300139	NA	0.71299	no
Bradi5g05173	11.353	-0.633902	0.292171	-2.16963	0.0300351	NA	0.71299	no
Bradi3g33431	54.1918	0.436911	0.201401	2.16936	0.0300551	NA	0.71299	no
Bradi2g42023	4.80907	-0.60679	0.279995	-2.16714	0.0302238	NA	0.714053	no
Bradi1g37642	3.52058	-0.48329	0.222973	-2.16748	0.0301983	NA	0.714053	no
Bradi5g21130	3.76998	-0.566131	0.261168	-2.16769	0.0301826	NA	0.714053	no
Bradi3g34220	2.85048	-0.467476	0.215648	-2.16778	0.0301757	NA	0.714053	no
Bradi3g41377	5.58877	-0.611681	0.28235	-2.16639	0.0302813	NA	0.714679	no
Bradi4g32310	2.41955	-0.508963	0.235028	-2.16554	0.0303462	NA	0.715479	no
Bradi2g03687	74.3867	0.435377	0.201144	2.1645	0.0304258	NA	0.716009	no
Bradi1g75270	172.1	0.336555	0.155493	2.16444	0.0304308	0.273318	0.716009	no
Bradi1g53050	50.2072	-0.511442	0.236425	-2.16323	0.0305236	NA	0.71746	no
Bradi4g13626	521.517	0.485048	0.224306	2.16244	0.0305846	0.274069	0.718161	no
Bradi4g24967	12.2807	0.631452	0.292216	2.16091	0.0307026	NA	0.720199	no
Bradi1g52170	225.917	0.343566	0.159034	2.16033	0.0307468	0.274892	0.720504	no
Bradi2g50317	4.28321	-0.579131	0.268199	-2.15934	0.0308242	NA	0.721583	no
Bradi2g01570	81.1703	0.462744	0.215829	2.14403	0.0320303	NA	0.721976	no
Bradi2g02100	202.618	0.315366	0.147045	2.14468	0.0319782	0.278537	0.721976	no
Bradi2g09450	7.3027	-0.628523	0.292422	-2.14937	0.0316049	NA	0.721976	no
Bradi2g09580	69.6306	-0.481929	0.224935	-2.14252	0.0321514	NA	0.721976	no
Bradi2g10758	6.59868	-0.624523	0.290693	-2.1484	0.0316823	NA	0.721976	no
Bradi2g21217	210.188	0.402522	0.186962	2.15297	0.0313213	0.277756	0.721976	no
Bradi2g22320	14.3165	-0.615032	0.287331	-2.1405	0.0323146	NA	0.721976	no
Bradi2g25677	172.123	0.373748	0.174255	2.14484	0.031966	0.278537	0.721976	no
Bradi2g33350	41.5826	-0.502084	0.234388	-2.14211	0.0321847	NA	0.721976	no
Bradi2g39720	14.708	0.631036	0.293355	2.1511	0.0314682	NA	0.721976	no
Bradi2g46590	127.691	-0.3692	0.171324	-2.15498	0.0311634	0.277347	0.721976	no
Bradi2g50990	293.888	0.37922	0.177174	2.14039	0.0323236	0.278537	0.721976	no
Bradi2g51377	120.996	0.392943	0.183682	2.13926	0.0324146	0.278537	0.721976	no
Bradi2g55640	73.0298	0.405238	0.188233	2.15285	0.0313305	NA	0.721976	no
Bradi2g56110	36.0424	0.503907	0.233801	2.15528	0.0311401	NA	0.721976	no
Bradi4g03050	14.673	-0.638749	0.296472	-2.1545	0.0312012	NA	0.721976	no
Bradi4g04228	16.5198	0.593726	0.277061	2.14294	0.0321176	NA	0.721976	no
Bradi4g07760	66.6213	0.410339	0.191414	2.14372	0.0320552	NA	0.721976	no
Bradi4g33315	4.06093	-0.513105	0.23907	-2.14625	0.031853	NA	0.721976	no
Bradi4g33370	70.8901	0.46161	0.215682	2.14024	0.0323355	NA	0.721976	no
Bradi4g33740	5.77465	-0.485358	0.225342	-2.15388	0.0312498	NA	0.721976	no
Bradi1g08480	102.555	-0.413476	0.192288	-2.1503	0.0315317	0.278537	0.721976	no
Bradi1g12440	1.81145	-0.485223	0.225304	-2.15364	0.0312681	NA	0.721976	no
Bradi1g14660	58.6112	-0.483753	0.225766	-2.14272	0.0321357	NA	0.721976	no
Bradi1g19530	75.8291	-0.423515	0.196332	-2.15714	0.030995	NA	0.721976	no
Bradi1g19690	117.343	0.372524	0.173059	2.15258	0.0313515	0.277756	0.721976	no
Bradi1g21820	75.9541	0.449124	0.208505	2.15402	0.0312384	NA	0.721976	no
Bradi1g22370	310.801	-0.387085	0.180259	-2.14739	0.0317623	0.278537	0.721976	no
Bradi1g33590	3.47281	-0.580646	0.271191	-2.1411	0.0322661	NA	0.721976	no
Bradi1g43440	411.927	0.268987	0.125372	2.14552	0.0319117	0.278537	0.721976	no
Bradi1g43570	29.0605	-0.534601	0.249857	-2.13962	0.0323851	NA	0.721976	no
Bradi1g46804	72.8889	0.437487	0.202923	2.15592	0.0310895	NA	0.721976	no
Bradi1g59920	104.506	0.402272	0.188044	2.13924	0.032416	0.278537	0.721976	no
Bradi1g60710	189.796	-0.393949	0.184177	-2.13897	0.0324378	0.278537	0.721976	no
Bradi1g65637	2.87168	-0.536744	0.249611	-2.15032	0.0315297	NA	0.721976	no
Bradi1g78082	81335.3	0.46372	0.216791	2.13902	0.032434	0.278537	0.721976	no
Bradi5g07131	5.78629	-0.630063	0.293215	-2.14881	0.0316497	NA	0.721976	no
Bradi5g08840	51.9187	-0.526315	0.245936	-2.14005	0.032351	NA	0.721976	no
Bradi5g18180	150.498	0.362767	0.169316	2.14254	0.0321503	0.278537	0.721976	no
Bradi5g23166	68.8274	0.54676	0.254841	2.14549	0.0319134	NA	0.721976	no
Bradi3g09690	4.35971	-0.542209	0.251569	-2.15531	0.0311375	NA	0.721976	no
Bradi3g13440	9.10788	-0.636744	0.295938	-2.15161	0.0314278	NA	0.721976	no
Bradi3g14000	165.721	0.428129	0.199725	2.14359	0.0320654	0.278537	0.721976	no
Bradi3g17000	1.93466	-0.478406	0.222918	-2.1461	0.0318647	NA	0.721976	no
Bradi3g27750	146.68	0.353636	0.164036	2.15585	0.0310954	0.277347	0.721976	no
Bradi3g29440	100.88	0.388918	0.181672	2.14077	0.0322924	0.278537	0.721976	no
Bradi3g29980	57.0314	0.441913	0.206531	2.13969	0.0323796	NA	0.721976	no
Bradi3g33277	5.15781	-0.53511	0.24974	-2.14267	0.0321394	NA	0.721976	no
Bradi3g33690	84.2805	-0.506035	0.236463	-2.14001	0.0323536	NA	0.721976	no
Bradi3g49360	332.577	-0.553836	0.258147	-2.14543	0.0319188	0.278537	0.721976	no
Bradi3g55100	4.65193	-0.52151	0.242734	-2.14848	0.0316755	NA	0.721976	no
Bradi4g02473	2.34843	-0.465188	0.217521	-2.13858	0.0324694	NA	0.721982	no
Bradi1g76170	1.75626	-0.480822	0.224899	-2.13795	0.0325207	NA	0.722427	no
Bradi1g57180	4.98454	-0.61553	0.287993	-2.13731	0.0325731	NA	0.722894	no
Bradi1g66940	147.339	0.365323	0.171016	2.13619	0.0326641	0.279866	0.724217	no
Bradi3g04920	47.2644	0.501606	0.234944	2.135	0.0327608	NA	0.725661	no
Bradi2g44160	2.64726	-0.526949	0.24699	-2.13349	0.0328849	NA	0.727015	no
Bradi2g60441	19.5762	-0.63154	0.295983	-2.13371	0.0328667	NA	0.727015	no
Bradi3g49230	327.582	-0.376671	0.176588	-2.13305	0.0329203	0.281443	0.7271	no
Bradi4g37410	344.59	-0.277419	0.130129	-2.13188	0.0330168	0.281652	0.728535	no
Bradi2g49870	77.2717	0.405493	0.190356	2.13018	0.0331565	NA	0.730917	no
Bradi1g03207	77.3514	-0.4095	0.192351	-2.12892	0.0332608	NA	0.732516	no
Bradi1g43603	15.311	-0.612984	0.288056	-2.128	0.0333367	NA	0.733222	no
Bradi3g02870	58.6909	0.483752	0.227393	2.12738	0.0333883	NA	0.733222	no
Bradi3g43930	376.474	0.521743	0.245221	2.12764	0.033367	0.284019	0.733222	no
Bradi2g60490	7.40283	-0.624926	0.294121	-2.12473	0.0336094	NA	0.734141	no
Bradi2g61870	11.719	-0.628463	0.295951	-2.12354	0.0337088	NA	0.734141	no
Bradi4g31016	218.064	0.299325	0.140911	2.12421	0.0336527	0.284877	0.734141	no
Bradi1g58470	60.5128	0.426998	0.200859	2.12586	0.0335151	NA	0.734141	no
Bradi5g19980	96.5846	0.363628	0.171169	2.12438	0.0336384	0.284877	0.734141	no
Bradi5g26770	7.99245	-0.629378	0.296395	-2.12344	0.0337167	NA	0.734141	no
Bradi3g28760	91.5381	0.39474	0.185865	2.1238	0.0336865	0.284877	0.734141	no
Bradi3g33760	4.72794	-0.57233	0.269319	-2.1251	0.0335779	NA	0.734141	no
Bradi3g40350	53.0605	0.486472	0.228767	2.12649	0.0334623	NA	0.734141	no
Bradi4g05973	45.5468	0.475735	0.224116	2.12272	0.0337776	NA	0.734773	no
Bradi1g25727	33.913	0.557309	0.262647	2.12189	0.033847	NA	0.73559	no
Bradi3g44335	492.269	0.325373	0.153419	2.12081	0.033938	0.286384	0.736872	no
Bradi2g19430	70.1607	0.44778	0.211221	2.11996	0.0340095	NA	0.73773	no
Bradi2g23460	3.84887	-0.54449	0.256929	-2.11922	0.0340717	NA	0.738384	no
Bradi2g21407	75.6939	0.408556	0.192946	2.11746	0.0342208	NA	0.740224	no
Bradi1g18790	93.0388	0.423329	0.199901	2.11769	0.0342014	0.287985	0.740224	no
Bradi1g45070	6.03718	-0.615164	0.290683	-2.11627	0.0343218	NA	0.741714	no
Bradi4g32733	2.99207	-0.554355	0.262136	-2.11476	0.0344505	NA	0.743798	no
Bradi3g31450	4.68509	-0.587703	0.278048	-2.11368	0.034543	NA	0.745098	no
Bradi3g56917	6.23388	-0.612968	0.290136	-2.1127	0.0346268	NA	0.746208	no
Bradi1g26388	2.32821	-0.456216	0.215989	-2.11222	0.0346677	NA	0.746392	no
Bradi2g51440	386.541	-0.528992	0.250537	-2.11143	0.0347353	0.291851	0.746453	no
Bradi4g20741	4.96145	0.601836	0.284999	2.11171	0.0347113	NA	0.746453	no
Bradi2g38350	74.6828	-0.434883	0.206094	-2.11012	0.0348481	NA	0.747643	no
Bradi4g18891	11.2942	-0.61237	0.290322	-2.10928	0.0349204	NA	0.747643	no
Bradi1g32547	157.724	0.350618	0.166212	2.10946	0.0349047	0.292103	0.747643	no
Bradi1g38280	133.564	-0.533504	0.252924	-2.10934	0.0349149	0.292103	0.747643	no
Bradi1g27130	30.5524	-0.505749	0.239924	-2.10795	0.0350352	NA	0.749404	no
Bradi3g13757	244.756	0.285911	0.135945	2.10313	0.035454	0.29598	0.757661	no
Bradi1g24730	31.868	0.528069	0.251197	2.10221	0.0355352	NA	0.758692	no
Bradi4g21540	341.28	0.337567	0.160698	2.10063	0.0356732	0.297176	0.758832	no
Bradi1g20250	13.9537	-0.622098	0.296129	-2.10077	0.0356615	NA	0.758832	no
Bradi1g47940	81.8713	-0.408368	0.194359	-2.10111	0.0356315	NA	0.758832	no
Bradi1g69780	83.7975	0.417345	0.198676	2.10063	0.0356733	NA	0.758832	no
Bradi1g02540	12.0881	0.609638	0.290331	2.0998	0.0357465	NA	0.759686	no
Bradi3g34350	17.1047	0.586955	0.279616	2.09915	0.0358039	NA	0.760207	no
Bradi2g04280	61.093	0.427477	0.203788	2.09765	0.0359358	NA	0.760208	no
Bradi4g26782	3.44665	-0.501119	0.238827	-2.09825	0.0358829	NA	0.760208	no
Bradi1g08210	52.7965	0.44928	0.214097	2.09849	0.0358619	NA	0.760208	no
Bradi3g16250	232.562	0.308622	0.147109	2.09792	0.0359122	0.29853	0.760208	no
Bradi3g21440	239.566	0.268267	0.127953	2.09661	0.0360283	0.298859	0.761466	no
Bradi1g09350	9.77779	-0.617463	0.294671	-2.09543	0.0361328	NA	0.761564	no
Bradi1g12820	49.6884	0.446672	0.213298	2.09412	0.0362494	NA	0.761564	no
Bradi1g13321	2.05482	-0.474281	0.2265	-2.09395	0.0362642	NA	0.761564	no
Bradi1g13910	33.0564	-0.52468	0.250474	-2.09475	0.0361933	NA	0.761564	no
Bradi1g27027	209.229	0.364342	0.17395	2.09451	0.0362141	0.29913	0.761564	no
Bradi1g34760	49.1513	-0.498832	0.238001	-2.09592	0.0360891	NA	0.761564	no
Bradi3g16040	212.721	0.31971	0.152629	2.09468	0.0361993	0.29913	0.761564	no
Bradi2g02830	4.21053	-0.567443	0.271791	-2.08779	0.0368164	NA	0.761572	no
Bradi2g50111	3.17919	-0.460952	0.220801	-2.08764	0.0368306	NA	0.761572	no
Bradi2g51700	61.9768	0.419952	0.201082	2.08846	0.0367563	NA	0.761572	no
Bradi2g57657	393.451	0.301027	0.144142	2.08841	0.0367606	0.300468	0.761572	no
Bradi4g26790	85.6013	0.414329	0.198381	2.08855	0.0367485	NA	0.761572	no
Bradi1g02306	5.25696	0.607665	0.290765	2.08988	0.0366284	NA	0.761572	no
Bradi1g08710	110.724	0.470409	0.224924	2.09141	0.0364909	0.300147	0.761572	no
Bradi1g12080	7.32382	0.619331	0.296333	2.08999	0.0366191	NA	0.761572	no
Bradi1g35080	154.623	-0.39562	0.189347	-2.0894	0.0366721	0.300468	0.761572	no
Bradi1g37010	58.4755	-0.509071	0.243231	-2.09295	0.0363534	NA	0.761572	no
Bradi1g37620	6.67403	-0.597153	0.285832	-2.08917	0.0366921	NA	0.761572	no
Bradi1g47890	113.918	-0.412218	0.197528	-2.08688	0.0368989	0.300555	0.761572	no
Bradi1g54180	37.1235	-0.473929	0.227073	-2.08712	0.0368774	NA	0.761572	no
Bradi1g55460	61.1431	-0.446039	0.213741	-2.08682	0.0369047	NA	0.761572	no
Bradi1g70407	163.192	0.31975	0.15324	2.08659	0.0369251	0.300555	0.761572	no
Bradi1g78400	78.9548	0.389305	0.186566	2.08668	0.0369167	NA	0.761572	no
Bradi5g24268	177.944	0.365706	0.17506	2.08904	0.0367044	0.300468	0.761572	no
Bradi3g01320	75.6114	0.45284	0.216923	2.08755	0.036838	NA	0.761572	no
Bradi3g45910	76.141	0.420868	0.201637	2.08725	0.0368651	NA	0.761572	no
Bradi3g53047	248.233	0.397173	0.189802	2.09257	0.0363878	0.299931	0.761572	no
Bradi1g75390	62.2964	0.432227	0.20719	2.08614	0.0369664	NA	0.761742	no
Bradi2g14360	10.7348	-0.551327	0.264592	-2.08369	0.0371887	NA	0.76317	no
Bradi2g28427	111.306	0.381707	0.183264	2.08282	0.0372674	0.301363	0.76317	no
Bradi4g22170	60.9208	-0.499624	0.239822	-2.08331	0.0372227	NA	0.76317	no
Bradi1g43220	25.8961	0.520682	0.249789	2.08448	0.0371164	NA	0.76317	no
Bradi1g68010	54.3413	0.44712	0.214666	2.08286	0.0372638	NA	0.76317	no
Bradi1g70460	99.7577	0.370528	0.177881	2.08301	0.0372503	0.301363	0.76317	no
Bradi1g71120	354.173	-0.381215	0.183021	-2.0829	0.0372601	0.301363	0.76317	no
Bradi2g53540	5.93347	-0.517176	0.248566	-2.08064	0.0374666	NA	0.763556	no
Bradi4g22770	277.587	0.260794	0.125255	2.0821	0.037333	0.301363	0.763556	no
Bradi4g34860	24.2781	-0.536859	0.258004	-2.08082	0.0374507	NA	0.763556	no
Bradi1g12480	27.8665	-0.600764	0.28865	-2.08129	0.0374077	NA	0.763556	no
Bradi1g57000	67.7016	-0.432691	0.207961	-2.08064	0.0374671	NA	0.763556	no
Bradi1g57552	9.43231	-0.612196	0.294262	-2.08044	0.0374849	NA	0.763556	no
Bradi2g14520	33.4223	0.532031	0.255876	2.07925	0.0375942	NA	0.763604	no
Bradi2g34785	9.09018	-0.608215	0.292593	-2.07871	0.0376441	NA	0.763604	no
Bradi1g04700	3983.68	0.308915	0.148615	2.07862	0.0376521	0.303313	0.763604	no
Bradi1g23580	31.8182	0.524315	0.252242	2.07861	0.0376528	NA	0.763604	no
Bradi1g63630	51.4437	0.442982	0.213111	2.07864	0.0376503	NA	0.763604	no
Bradi2g06060	99.0859	0.338169	0.162909	2.07582	0.0379106	0.303518	0.764695	no
Bradi2g47480	9.35792	-0.615173	0.296304	-2.07616	0.0378796	NA	0.764695	no
Bradi1g01310	3.15332	-0.560394	0.269727	-2.07763	0.0377434	NA	0.764695	no
Bradi1g04907	2.81649	-0.527249	0.253997	-2.07581	0.0379117	NA	0.764695	no
Bradi3g48180	236.528	0.295715	0.142439	2.07608	0.0378862	0.303518	0.764695	no
Bradi3g50457	60.2745	0.410577	0.197819	2.07552	0.0379388	NA	0.764695	no
Bradi3g54140	179.206	0.350552	0.168835	2.0763	0.0378658	0.303518	0.764695	no
Bradi4g01990	6.11477	-0.566963	0.273235	-2.075	0.0379867	NA	0.764991	no
Bradi2g01726	2.07868	-0.445774	0.215597	-2.06763	0.0386752	NA	0.765472	no
Bradi2g10950	95.9433	0.376304	0.181807	2.0698	0.0384711	0.304882	0.765472	no
Bradi2g25040	25.0085	-0.549619	0.266004	-2.06621	0.0388089	NA	0.765472	no
Bradi2g56620	10.6063	-0.612372	0.295871	-2.06972	0.0384785	NA	0.765472	no
Bradi2g59937	105.647	0.340481	0.164821	2.06577	0.0388505	0.306026	0.765472	no
Bradi4g05990	52.3732	0.438089	0.211378	2.07254	0.0382152	NA	0.765472	no
Bradi4g07580	3.79895	-0.467442	0.22546	-2.07328	0.0381461	NA	0.765472	no
Bradi1g05070	81.3214	0.431921	0.208978	2.06683	0.0387502	NA	0.765472	no
Bradi1g17250	108.995	-0.519847	0.2515	-2.06699	0.0387352	0.305735	0.765472	no
Bradi1g22020	118.225	0.372826	0.18035	2.06723	0.0387122	0.305735	0.765472	no
Bradi1g22717	56.9562	0.471713	0.228105	2.06796	0.0386435	NA	0.765472	no
Bradi1g29800	101.208	0.338433	0.163365	2.07163	0.0382995	0.304882	0.765472	no
Bradi1g30900	82.6291	0.453401	0.21874	2.07278	0.0381928	NA	0.765472	no
Bradi1g42895	2.08791	-0.445807	0.215554	-2.06819	0.0386218	NA	0.765472	no
Bradi1g47696	3.53916	-0.483529	0.23416	-2.06495	0.0389276	NA	0.765472	no
Bradi1g48220	34.0895	0.500614	0.241861	2.06984	0.0384669	NA	0.765472	no
Bradi1g78280	3.49725	-0.44916	0.217028	-2.0696	0.03849	NA	0.765472	no
Bradi5g07850	113.332	0.398021	0.192282	2.06999	0.0384537	0.304882	0.765472	no
Bradi5g20310	2.29588	-0.497999	0.241126	-2.06531	0.0388937	NA	0.765472	no
Bradi5g22950	42.0833	0.578149	0.279639	2.06748	0.0386887	NA	0.765472	no
Bradi5g27367	54.8071	0.421691	0.203974	2.06737	0.0386989	NA	0.765472	no
Bradi3g07580	17.1594	0.598222	0.289721	2.06482	0.03894	NA	0.765472	no
Bradi3g19947	85.6317	0.448434	0.217015	2.06637	0.0387933	NA	0.765472	no
Bradi3g29847	4.93487	-0.512603	0.248072	-2.06635	0.0387955	NA	0.765472	no
Bradi3g37210	18.0951	-0.590819	0.284956	-2.07337	0.0381381	NA	0.765472	no
Bradi3g38400	95.6931	0.349363	0.168728	2.07057	0.0383988	0.304882	0.765472	no
Bradi3g54247	42.9408	0.45951	0.221932	2.0705	0.0384056	NA	0.765472	no
Bradi3g56080	244.069	0.3277	0.158127	2.07239	0.0382294	0.304882	0.765472	no
Bradi4g44750	13.3237	-0.604137	0.29264	-2.06444	0.0389762	NA	0.76553	no
Bradi4g04504	1.66977	-0.457349	0.221662	-2.06327	0.0390867	NA	0.766801	no
Bradi4g21274	2.38343	-0.438157	0.212407	-2.06281	0.0391302	NA	0.766801	no
Bradi1g49290	2.94912	-0.430123	0.208524	-2.06271	0.0391407	NA	0.766801	no
Bradi2g53100	192.588	0.37342	0.181077	2.06221	0.0391876	0.30806	0.767068	no
Bradi2g48457	1.60053	-0.45974	0.223208	-2.05969	0.0394282	NA	0.767614	no
Bradi1g24667	22.9262	-0.541869	0.26311	-2.05948	0.0394485	NA	0.767614	no
Bradi1g72620	33.3102	0.483256	0.234525	2.06057	0.0393443	NA	0.767614	no
Bradi5g14830	58.1932	0.411212	0.199492	2.0613	0.0392747	NA	0.767614	no
Bradi5g18080	41.2828	0.469921	0.228137	2.05982	0.0394158	NA	0.767614	no
Bradi3g46747	119.189	0.381546	0.185195	2.06024	0.0393758	0.308918	0.767614	no
Bradi3g55650	2.79962	-0.544613	0.264386	-2.05992	0.0394065	NA	0.767614	no
Bradi5g16493	16.412	-0.609838	0.296252	-2.05851	0.0395414	NA	0.768772	no
Bradi1g45710	11.1813	-0.594909	0.28919	-2.05716	0.0396712	NA	0.770534	no
Bradi5g10416	1.63427	-0.455902	0.221648	-2.05687	0.0396988	NA	0.770534	no
Bradi5g01060	29.2545	-0.594654	0.289204	-2.05617	0.0397657	NA	0.771184	no
Bradi4g14920	10.0802	-0.607049	0.295368	-2.05523	0.0398572	NA	0.772308	no
Bradi2g41060	118.454	-0.468958	0.228258	-2.05451	0.0399266	0.312612	0.773004	no
Bradi2g57567	10.8025	-0.608002	0.296141	-2.05309	0.0400641	NA	0.775015	no
Bradi1g09650	67.9474	0.436848	0.21282	2.05266	0.0401055	NA	0.775166	no
Bradi3g46855	3.04554	-0.450719	0.219701	-2.05151	0.0402172	NA	0.77617	no
Bradi3g61220	2.16077	-0.438075	0.213546	-2.05143	0.0402248	NA	0.77617	no
Bradi3g14036	1.55459	-0.457747	0.223207	-2.05077	0.0402891	NA	0.776761	no
Bradi2g42720	14.1317	-0.592996	0.289434	-2.04881	0.0404802	NA	0.777136	no
Bradi2g54810	8.23368	-0.604333	0.295012	-2.0485	0.0405108	NA	0.777136	no
Bradi4g07847	6.61167	-0.563345	0.274968	-2.04877	0.040485	NA	0.777136	no
Bradi1g31066	94.5937	0.432041	0.210813	2.0494	0.0404226	0.315862	0.777136	no
Bradi1g32340	24.3307	-0.526113	0.2568	-2.04873	0.0404888	NA	0.777136	no
Bradi3g15320	142.086	0.288521	0.14084	2.04857	0.0405046	0.315871	0.777136	no
Bradi3g30017	26.3474	0.52317	0.255482	2.04777	0.0405823	NA	0.77786	no
Bradi3g07637	148.027	0.305314	0.149122	2.04741	0.0406182	0.316126	0.777903	no
Bradi2g04460	88.7315	0.361654	0.176817	2.04535	0.0408199	0.317065	0.778074	no
Bradi2g62131	3.28055	-0.472372	0.23082	-2.04649	0.0407077	NA	0.778074	no
Bradi4g07007	4.15605	-0.56873	0.277963	-2.04606	0.0407503	NA	0.778074	no
Bradi1g76465	8.7569	0.589217	0.288138	2.04491	0.0408634	NA	0.778074	no
Bradi1g77390	2.99332	-0.547704	0.267664	-2.04624	0.0407331	NA	0.778074	no
Bradi1g77710	2.34258	-0.510034	0.249341	-2.04553	0.0408027	NA	0.778074	no
Bradi5g16100	29.4555	-0.593891	0.290417	-2.04496	0.0408588	NA	0.778074	no
Bradi3g26810	6.57212	-0.592376	0.289749	-2.04444	0.0409096	NA	0.778312	no
Bradi2g08030	514.782	-0.325796	0.159464	-2.04306	0.0410462	0.317648	0.779623	no
Bradi5g17930	3.86516	-0.518348	0.253696	-2.04318	0.0410343	NA	0.779623	no
Bradi2g42070	158.988	0.305633	0.149644	2.0424	0.0411115	0.317648	0.780221	no
Bradi5g16540	116.645	0.376142	0.184232	2.04168	0.0411833	0.317648	0.780942	no
Bradi2g31490	214.259	0.305693	0.149753	2.04131	0.0412202	0.317648	0.781	no
Bradi2g51247	32.726	-0.565845	0.277312	-2.04046	0.0413047	NA	0.781957	no
Bradi1g18536	3.53465	-0.537424	0.26348	-2.03971	0.041379	NA	0.782721	no
Bradi2g53235	4.24721	-0.546287	0.268072	-2.03784	0.0415657	NA	0.784323	no
Bradi1g00960	121.348	0.3794	0.186165	2.03798	0.0415521	0.318947	0.784323	no
Bradi5g24227	255.88	0.552914	0.271276	2.0382	0.0415301	0.318947	0.784323	no
Bradi2g07710	64.5466	0.395868	0.194349	2.03689	0.0416611	NA	0.784796	no
Bradi2g59080	66.5677	-0.406719	0.199732	-2.03632	0.041718	NA	0.784796	no
Bradi1g26790	8.85953	-0.600176	0.294748	-2.03623	0.0417269	NA	0.784796	no
Bradi1g68680	8.03325	0.60145	0.295341	2.03646	0.0417044	NA	0.784796	no
Bradi2g14720	46.2449	0.486341	0.238977	2.0351	0.0418413	NA	0.784867	no
Bradi4g24707	4.37753	-0.558782	0.274494	-2.03568	0.0417828	NA	0.784867	no
Bradi4g42180	8.14703	-0.600105	0.294846	-2.03532	0.0418191	NA	0.784867	no
Bradi1g04337	267.025	-0.305102	0.150021	-2.03373	0.0419783	0.320958	0.784867	no
Bradi1g30456	2.25223	-0.430436	0.211652	-2.03369	0.0419826	NA	0.784867	no
Bradi1g60120	1.31845	-0.403281	0.198257	-2.03413	0.0419381	NA	0.784867	no
Bradi1g62572	15.5579	-0.568189	0.279416	-2.03349	0.042003	NA	0.784867	no
Bradi3g42910	99.3232	0.419567	0.206206	2.0347	0.0418813	0.320843	0.784867	no
Bradi4g13215	10.0513	-0.598576	0.294765	-2.03069	0.0422865	NA	0.786976	no
Bradi1g36220	9.90073	-0.596613	0.293692	-2.03143	0.0422119	NA	0.786976	no
Bradi1g42880	10.0665	-0.597941	0.29441	-2.03098	0.0422569	NA	0.786976	no
Bradi3g39420	89.5096	-0.469169	0.230955	-2.03143	0.042211	0.322107	0.786976	no
Bradi3g44660	5.64827	-0.53317	0.262474	-2.03133	0.0422219	NA	0.786976	no
Bradi3g55680	4.68984	-0.516119	0.25423	-2.03013	0.0423435	NA	0.787401	no
Bradi2g01360	122.825	0.388061	0.192641	2.01443	0.0439648	0.328226	0.787508	no
Bradi2g02060	3.93738	-0.537886	0.266076	-2.02155	0.043223	NA	0.787508	no
Bradi2g07284	3.2451	-0.518733	0.256201	-2.02471	0.042897	NA	0.787508	no
Bradi2g07790	2692.32	0.371522	0.183969	2.01948	0.0434371	0.326363	0.787508	no
Bradi2g08960	100.509	0.345515	0.171521	2.01442	0.0439657	0.328226	0.787508	no
Bradi2g11490	139.041	0.330798	0.163919	2.01806	0.0435851	0.326846	0.787508	no
Bradi2g24750	25.2751	-0.526328	0.260413	-2.02113	0.0432667	NA	0.787508	no
Bradi2g31172	26.8457	0.511935	0.25269	2.02594	0.0427712	NA	0.787508	no
Bradi2g37920	3.85126	-0.533981	0.264188	-2.02122	0.0432572	NA	0.787508	no
Bradi2g40900	21.029	-0.55722	0.276383	-2.01611	0.043788	NA	0.787508	no
Bradi2g44920	79.0358	-0.381132	0.189304	-2.01333	0.0440795	NA	0.787508	no
Bradi2g49560	100.705	-0.476429	0.235038	-2.02703	0.0426593	0.323631	0.787508	no
Bradi2g49580	1.96959	-0.430208	0.213431	-2.01567	0.043834	NA	0.787508	no
Bradi2g51842	4.66331	-0.519789	0.257306	-2.02012	0.0433709	NA	0.787508	no
Bradi2g55120	73.3916	-0.386157	0.191327	-2.01831	0.043559	NA	0.787508	no
Bradi2g56570	4.95309	-0.540662	0.268512	-2.01355	0.044057	NA	0.787508	no
Bradi4g08680	289.731	-0.283405	0.140261	-2.02056	0.0433251	0.326363	0.787508	no
Bradi4g11780	3.4274	-0.523727	0.259361	-2.0193	0.0434563	NA	0.787508	no
Bradi4g19731	2.30178	-0.429445	0.212241	-2.02338	0.0430339	NA	0.787508	no
Bradi4g24950	3.78564	-0.532691	0.264168	-2.01648	0.0437496	NA	0.787508	no
Bradi4g25870	129.087	0.365318	0.181471	2.01309	0.0441051	0.328226	0.787508	no
Bradi4g35500	1.65324	-0.44349	0.219121	-2.02396	0.0429747	NA	0.787508	no
Bradi4g41340	14.7602	-0.584479	0.290387	-2.01276	0.0441399	NA	0.787508	no
Bradi1g03610	58.7334	-0.453451	0.225057	-2.01483	0.0439227	NA	0.787508	no
Bradi1g07270	3.54038	-0.464676	0.230845	-2.01294	0.0441214	NA	0.787508	no
Bradi1g08727	109.573	0.366845	0.181587	2.02021	0.0433613	0.326363	0.787508	no
Bradi1g09950	47.7596	-0.557972	0.277156	-2.0132	0.0440931	NA	0.787508	no
Bradi1g12490	253.95	0.277907	0.138046	2.01315	0.0440986	0.328226	0.787508	no
Bradi1g12520	5.29573	-0.585353	0.290762	-2.01317	0.044097	NA	0.787508	no
Bradi1g15770	11.9427	-0.593807	0.293813	-2.02104	0.0432755	NA	0.787508	no
Bradi1g19540	28.231	-0.511739	0.252356	-2.02785	0.0425758	NA	0.787508	no
Bradi1g20160	23.4828	-0.514349	0.254337	-2.02232	0.0431437	NA	0.787508	no
Bradi1g23600	120.772	-0.41931	0.206645	-2.02913	0.042445	0.32326	0.787508	no
Bradi1g28901	3.05843	-0.44163	0.21794	-2.02638	0.0427254	NA	0.787508	no
Bradi1g30750	10.8878	-0.594303	0.295071	-2.0141	0.0439988	NA	0.787508	no
Bradi1g30881	2.98502	-0.46877	0.232817	-2.01347	0.0440648	NA	0.787508	no
Bradi1g32445	2.77378	-0.525393	0.261006	-2.01296	0.0441193	NA	0.787508	no
Bradi1g36610	17.1449	0.574207	0.283331	2.02663	0.0427005	NA	0.787508	no
Bradi1g47320	207.662	0.277014	0.136832	2.02449	0.0429202	0.324979	0.787508	no
Bradi1g59100	64.1849	0.539033	0.266628	2.02166	0.043211	NA	0.787508	no
Bradi1g63270	73.2559	0.45137	0.224347	2.01193	0.0442277	NA	0.787508	no
Bradi1g75110	3.40104	-0.434195	0.214704	-2.0223	0.0431455	NA	0.787508	no
Bradi1g76396	2.216	-0.423648	0.210508	-2.0125	0.0441671	NA	0.787508	no
Bradi5g08269	15.3109	0.58184	0.288721	2.01523	0.0438803	NA	0.787508	no
Bradi5g13816	1.99415	-0.42845	0.212947	-2.012	0.0442196	NA	0.787508	no
Bradi5g17336	2.88404	-0.522063	0.257478	-2.0276	0.0426011	NA	0.787508	no
Bradi5g19110	273.206	-0.299604	0.148909	-2.01199	0.0442205	0.328459	0.787508	no
Bradi3g02606	4.72803	-0.54013	0.267007	-2.02291	0.0430825	NA	0.787508	no
Bradi3g36020	17.4694	-0.559757	0.276219	-2.0265	0.042714	NA	0.787508	no
Bradi3g39840	108.736	0.363482	0.179253	2.02776	0.0425846	0.323631	0.787508	no
Bradi3g45620	4.89319	-0.525019	0.259052	-2.02669	0.0426939	NA	0.787508	no
Bradi3g53020	232.451	0.292194	0.144533	2.02164	0.0432135	0.326363	0.787508	no
Bradi3g54030	77.9462	0.449632	0.222137	2.02413	0.0429573	NA	0.787508	no
Bradi3g57122	2.05412	-0.427193	0.212172	-2.01342	0.04407	NA	0.787508	no
Bradi3g59220	85.7568	0.376608	0.187167	2.01214	0.0442049	NA	0.787508	no
Bradi2g08310	5.1	-0.582901	0.289911	-2.01062	0.0443655	NA	0.789353	no
Bradi2g36564	2.57028	-0.416855	0.207399	-2.00992	0.0444394	NA	0.789599	no
Bradi1g10270	16.8276	-0.55882	0.278042	-2.00984	0.0444478	NA	0.789599	no
Bradi1g02160	76.8535	0.432956	0.215628	2.00788	0.0446556	NA	0.790781	no
Bradi1g12850	54.9045	-0.488508	0.243322	-2.00766	0.0446795	NA	0.790781	no
Bradi1g35430	3.8966	-0.549275	0.273585	-2.0077	0.0446756	NA	0.790781	no
Bradi3g12830	158.742	0.31797	0.158368	2.00779	0.044666	0.331139	0.790781	no
Bradi3g53610	11.2154	-0.59493	0.296339	-2.0076	0.0446858	NA	0.790781	no
Bradi4g31110	28.6998	0.581495	0.28981	2.00647	0.0448058	NA	0.791679	no
Bradi1g34040	51.8104	-0.552951	0.275616	-2.00623	0.0448314	NA	0.791679	no
Bradi3g02795	4.06915	-0.554217	0.276258	-2.00616	0.0448396	NA	0.791679	no
Bradi2g54920	115.358	-0.434213	0.216652	-2.0042	0.0450491	0.332504	0.793846	no
Bradi4g42217	63.2166	0.528311	0.263603	2.00419	0.0450499	NA	0.793846	no
Bradi1g23780	112.321	0.360833	0.180052	2.00404	0.0450656	0.332504	0.793846	no
Bradi1g07140	621.863	0.332882	0.166136	2.00367	0.0451054	0.332504	0.793942	no
Bradi2g22927	117.338	0.38634	0.192938	2.00241	0.045241	0.332788	0.795585	no
Bradi2g57392	2.71805	-0.411759	0.205827	-2.00051	0.045445	NA	0.795585	no
Bradi4g29560	40.9295	-0.461684	0.230926	-1.99928	0.0455784	NA	0.795585	no
Bradi4g29730	29.4939	0.542239	0.271005	2.00084	0.0454091	NA	0.795585	no
Bradi4g33650	11.9847	-0.585894	0.293035	-1.9994	0.0455653	NA	0.795585	no
Bradi1g14990	52.3155	0.452635	0.226178	2.00123	0.0453674	NA	0.795585	no
Bradi1g30830	27.1696	0.513928	0.256968	1.99997	0.0455038	NA	0.795585	no
Bradi1g69720	233.928	0.254736	0.127258	2.00172	0.0453143	0.332788	0.795585	no
Bradi5g26812	33.799	0.559163	0.279415	2.00119	0.0453715	NA	0.795585	no
Bradi3g11145	1.36076	-0.391611	0.195815	-1.9999	0.0455107	NA	0.795585	no
Bradi3g17680	206.74	0.336179	0.168089	2.00001	0.0454995	0.333521	0.795585	no
Bradi1g75670	69.9211	-0.422652	0.21144	-1.99892	0.0456166	NA	0.79565	no
Bradi2g46050	1.70236	-0.432883	0.216649	-1.99808	0.0457077	NA	0.796035	no
Bradi5g17900	7.34722	-0.592104	0.296319	-1.9982	0.0456949	NA	0.796035	no
Bradi1g22050	40.8833	0.512288	0.256502	1.99721	0.0458025	NA	0.796483	no
Bradi3g34600	20.1139	-0.562477	0.281626	-1.99724	0.0457986	NA	0.796483	no
Bradi4g32770	6.17401	0.579672	0.290464	1.99568	0.0459691	NA	0.796977	no
Bradi1g19500	13.0604	-0.569493	0.28532	-1.99598	0.0459364	NA	0.796977	no
Bradi3g10730	7.66582	0.591797	0.29647	1.99614	0.0459182	NA	0.796977	no
Bradi3g19927	89.7905	-0.385123	0.192907	-1.99642	0.0458885	0.335742	0.796977	no
Bradi4g04650	139.183	0.375243	0.188066	1.99527	0.0460135	0.336027	0.797146	no
Bradi1g69020	27.2504	-0.576101	0.288903	-1.9941	0.0461414	NA	0.798763	no
Bradi3g30600	81.8049	0.365306	0.183241	1.99358	0.046198	NA	0.799143	no
Bradi2g10557	22.662	0.509129	0.255801	1.99033	0.0465548	NA	0.799148	no
Bradi4g00940	711.752	0.27169	0.136564	1.98947	0.0466489	0.337987	0.799148	no
Bradi4g05210	29.0477	-0.495565	0.249058	-1.98976	0.0466175	NA	0.799148	no
Bradi4g21580	2.42252	-0.412952	0.20728	-1.99224	0.0463444	NA	0.799148	no
Bradi4g43357	131.514	0.371011	0.186307	1.99139	0.0464379	0.337864	0.799148	no
Bradi4g43995	2.40963	-0.412655	0.207272	-1.99088	0.0464935	NA	0.799148	no
Bradi1g10490	90.0025	0.370768	0.186176	1.99149	0.0464273	0.337864	0.799148	no
Bradi1g25847	2.45316	-0.41222	0.207019	-1.99121	0.0464575	NA	0.799148	no
Bradi1g29070	2.50073	-0.477705	0.240049	-1.99004	0.046587	NA	0.799148	no
Bradi1g29200	5.20536	-0.561031	0.281637	-1.99204	0.0463667	NA	0.799148	no
Bradi1g42397	22.2674	0.575557	0.289279	1.98962	0.0466323	NA	0.799148	no
Bradi5g14000	5.07024	-0.483715	0.242774	-1.99245	0.0463215	NA	0.799148	no
Bradi3g08460	7.86383	-0.587692	0.295027	-1.99199	0.0463717	NA	0.799148	no
Bradi2g16320	62.0305	0.438887	0.221039	1.98556	0.0470817	NA	0.799272	no
Bradi2g41105	1.98009	-0.424028	0.213244	-1.98847	0.0467601	NA	0.799272	no
Bradi4g16040	64.1549	0.450949	0.226972	1.9868	0.0469442	NA	0.799272	no
Bradi4g29963	91.0394	0.372409	0.187488	1.98631	0.0469989	0.337987	0.799272	no
Bradi4g31820	29.1563	0.56113	0.282393	1.98706	0.0469162	NA	0.799272	no
Bradi4g43530	107.176	0.394082	0.198454	1.98576	0.0470603	0.337987	0.799272	no
Bradi1g09160	1.97081	-0.419656	0.211348	-1.98562	0.047076	NA	0.799272	no
Bradi1g19627	95.4386	0.402831	0.202603	1.98828	0.0467808	0.337987	0.799272	no
Bradi1g21372	161.14	0.28165	0.141684	1.98788	0.0468248	0.337987	0.799272	no
Bradi1g38297	7.08658	-0.580561	0.292342	-1.9859	0.0470449	NA	0.799272	no
Bradi1g50580	129.964	0.361784	0.181938	1.9885	0.0467562	0.337987	0.799272	no
Bradi5g18413	3.72932	-0.542519	0.273263	-1.98534	0.0471068	NA	0.799272	no
Bradi5g19000	104.294	0.37409	0.188242	1.98728	0.0468913	0.337987	0.799272	no
Bradi2g27930	2.60384	-0.473047	0.238524	-1.98322	0.0473425	NA	0.799947	no
Bradi2g44480	1.95792	-0.419238	0.211339	-1.98372	0.047287	NA	0.799947	no
Bradi1g44270	48.6799	0.479217	0.241539	1.98402	0.0472541	NA	0.799947	no
Bradi1g44611	2.38172	-0.443918	0.223849	-1.98311	0.0473547	NA	0.799947	no
Bradi1g75877	13.0765	-0.576167	0.290485	-1.98347	0.0473153	NA	0.799947	no
Bradi3g60140	57.4174	0.400761	0.201978	1.98418	0.0472359	NA	0.799947	no
Bradi2g62320	12.4587	-0.579353	0.292208	-1.98267	0.0474038	NA	0.799951	no
Bradi4g03730	1.62502	-0.429305	0.216548	-1.98249	0.0474243	NA	0.799951	no
Bradi2g59380	7.39456	-0.587255	0.296374	-1.98147	0.0475391	NA	0.801301	no
Bradi2g40400	121.273	-0.467435	0.235985	-1.98078	0.0476154	0.340721	0.80135	no
Bradi1g20100	703.872	-0.266498	0.134528	-1.98098	0.0475932	0.340721	0.80135	no
Bradi5g16900	76.2694	-0.430883	0.217562	-1.98051	0.0476463	NA	0.80135	no
Bradi2g00810	1.77159	-0.423595	0.213926	-1.9801	0.0476924	NA	0.801541	no
Bradi1g58230	133.817	0.433109	0.218789	1.97958	0.0477511	0.341067	0.801944	no
Bradi1g28211	3.54332	-0.438849	0.221754	-1.97899	0.0478168	NA	0.802462	no
Bradi2g05212	22.775	-0.547362	0.27673	-1.97796	0.0479328	NA	0.802656	no
Bradi4g38357	99.1995	0.403709	0.204082	1.97817	0.0479095	0.341574	0.802656	no
Bradi1g20010	2.06824	-0.414754	0.209646	-1.97836	0.0478883	NA	0.802656	no
Bradi2g04252	2.76412	-0.42983	0.217567	-1.97562	0.0481976	NA	0.802972	no
Bradi2g22740	64.1735	0.429107	0.217368	1.97411	0.0483695	NA	0.802972	no
Bradi2g49160	93.1811	0.351128	0.177835	1.97446	0.0483293	0.342261	0.802972	no
Bradi2g50890	119.499	0.37738	0.191108	1.9747	0.0483022	0.342261	0.802972	no
Bradi4g01070	2.95148	-0.472523	0.239247	-1.97504	0.048264	NA	0.802972	no
Bradi4g01920	53.988	-0.39171	0.198135	-1.97698	0.0480436	NA	0.802972	no
Bradi4g16340	2.93781	-0.484701	0.245323	-1.97576	0.0481816	NA	0.802972	no
Bradi4g25710	94.8047	0.325228	0.164666	1.97508	0.0482586	0.342261	0.802972	no
Bradi1g31830	25.5293	-0.530346	0.268274	-1.97689	0.0480545	NA	0.802972	no
Bradi1g56900	2.09402	-0.41296	0.209154	-1.97444	0.0483321	NA	0.802972	no
Bradi1g61000	277.088	0.318646	0.161403	1.97422	0.0483563	0.342261	0.802972	no
Bradi3g12580	36.2106	-0.54894	0.278047	-1.97427	0.0483512	NA	0.802972	no
Bradi5g00610	310.584	-0.293042	0.148549	-1.97269	0.0485304	0.342872	0.805064	no
Bradi2g09140	18.3245	-0.53706	0.27388	-1.96093	0.0498868	NA	0.805239	no
Bradi2g09790	31.1841	0.512251	0.262359	1.95248	0.0508807	NA	0.805239	no
Bradi2g10278	51.6275	0.473791	0.241362	1.96299	0.0496479	NA	0.805239	no
Bradi2g13480	2.13146	-0.407459	0.207856	-1.96029	0.0499618	NA	0.805239	no
Bradi2g15960	3.5478	-0.456668	0.232959	-1.96029	0.049962	NA	0.805239	no
Bradi2g20110	245.008	0.344944	0.176294	1.95664	0.0503894	0.34655	0.805239	no
Bradi2g25710	16.8696	0.571628	0.291712	1.95957	0.0500464	NA	0.805239	no
Bradi2g27750	2.60895	-0.396995	0.203321	-1.95255	0.050873	NA	0.805239	no
Bradi2g35401	1.07204	-0.382008	0.19458	-1.96325	0.0496171	NA	0.805239	no
Bradi2g38053	6.23215	-0.463741	0.237473	-1.95281	0.0508419	NA	0.805239	no
Bradi2g42806	2.73223	-0.427478	0.217299	-1.96723	0.0491566	NA	0.805239	no
Bradi2g49640	5.10167	-0.555053	0.282168	-1.9671	0.0491712	NA	0.805239	no
Bradi2g53330	41.3649	-0.425649	0.215945	-1.97109	0.0487132	NA	0.805239	no
Bradi2g56920	42.7231	-0.533242	0.272789	-1.95478	0.050609	NA	0.805239	no
Bradi2g60503	2.20259	-0.44557	0.226078	-1.97087	0.0487383	NA	0.805239	no
Bradi2g61640	134.024	0.301241	0.15413	1.95445	0.0506475	0.34655	0.805239	no
Bradi2g62680	88.6289	0.371614	0.190047	1.95538	0.0505385	0.34655	0.805239	no
Bradi4g00430	27.3825	0.538442	0.275569	1.95393	0.0507096	NA	0.805239	no
Bradi4g07017	8.85147	-0.556104	0.283976	-1.95828	0.0501972	NA	0.805239	no
Bradi4g08057	177.136	0.579729	0.29636	1.95616	0.0504459	0.34655	0.805239	no
Bradi4g15415	5.07112	-0.55572	0.283601	-1.95952	0.0500522	NA	0.805239	no
Bradi4g23680	551.668	0.253822	0.129726	1.9566	0.0503941	0.34655	0.805239	no
Bradi4g23967	9.32313	-0.58095	0.296404	-1.95999	0.0499966	NA	0.805239	no
Bradi4g24310	8.81958	-0.58298	0.296358	-1.96714	0.0491665	NA	0.805239	no
Bradi4g29746	2.87919	-0.495968	0.253253	-1.95839	0.0501839	NA	0.805239	no
Bradi4g30665	3.32866	-0.496968	0.253603	-1.95963	0.0500388	NA	0.805239	no
Bradi4g38387	122.065	0.319823	0.163611	1.95477	0.0506097	0.34655	0.805239	no
Bradi4g42320	105.918	-0.441517	0.224906	-1.96312	0.0496325	0.34655	0.805239	no
Bradi4g43690	34.2955	0.519107	0.26559	1.95454	0.050637	NA	0.805239	no
Bradi4g43950	2.7899	-0.424741	0.216417	-1.9626	0.0496928	NA	0.805239	no
Bradi4g44930	2.13146	-0.407459	0.207856	-1.96029	0.0499618	NA	0.805239	no
Bradi1g00940	402.237	0.322243	0.164945	1.95364	0.0507441	0.346604	0.805239	no
Bradi1g01730	26.8553	-0.482141	0.245181	-1.96647	0.0492442	NA	0.805239	no
Bradi1g05130	45.659	0.439866	0.224416	1.96005	0.04999	NA	0.805239	no
Bradi1g11986	104.334	-0.505856	0.257426	-1.96505	0.0494082	0.34655	0.805239	no
Bradi1g14170	136.905	0.493208	0.252583	1.95266	0.0508605	0.346792	0.805239	no
Bradi1g26523	2.69125	-0.429912	0.218199	-1.97028	0.0488069	NA	0.805239	no
Bradi1g31290	7.3755	-0.561981	0.285741	-1.96675	0.0492123	NA	0.805239	no
Bradi1g33790	14.9706	-0.544917	0.278682	-1.95534	0.0505432	NA	0.805239	no
Bradi1g34250	6.24336	-0.581417	0.29508	-1.97037	0.0487962	NA	0.805239	no
Bradi1g36130	330.009	-0.402663	0.2058	-1.95658	0.0503974	0.34655	0.805239	no
Bradi1g38270	2.55516	-0.431517	0.219615	-1.96488	0.0494285	NA	0.805239	no
Bradi1g45090	116.31	-0.510166	0.260221	-1.96051	0.0499365	0.34655	0.805239	no
Bradi1g48370	21.4374	0.525373	0.267985	1.96045	0.0499427	NA	0.805239	no
Bradi1g54860	2.47408	-0.398957	0.204285	-1.95294	0.0508266	NA	0.805239	no
Bradi1g55620	330.649	-0.448315	0.227674	-1.96911	0.0489408	0.344585	0.805239	no
Bradi1g76860	100.091	0.378418	0.193238	1.9583	0.050195	0.34655	0.805239	no
Bradi5g00700	30.0942	0.532252	0.270947	1.96441	0.049482	NA	0.805239	no
Bradi5g01280	157.374	0.306906	0.155903	1.96857	0.0490029	0.344585	0.805239	no
Bradi5g01920	8.53079	0.581809	0.296422	1.96277	0.0496726	NA	0.805239	no
Bradi5g02181	23.1682	0.54872	0.279424	1.96375	0.0495588	NA	0.805239	no
Bradi5g07840	14.2344	-0.565707	0.28795	-1.96461	0.0494598	NA	0.805239	no
Bradi5g12227	131.445	0.322776	0.164508	1.96207	0.0497541	0.34655	0.805239	no
Bradi5g16748	2.05254	-0.4562	0.231694	-1.96897	0.0489562	NA	0.805239	no
Bradi5g17940	14.3687	0.575679	0.292319	1.96936	0.0489123	NA	0.805239	no
Bradi5g18767	16.492	-0.568168	0.288869	-1.96687	0.049198	NA	0.805239	no
Bradi5g19560	233.538	0.373548	0.191118	1.95454	0.0506376	0.34655	0.805239	no
Bradi3g10820	508.36	0.337538	0.172385	1.95805	0.0502242	0.34655	0.805239	no
Bradi3g11577	10.185	-0.536981	0.272612	-1.96976	0.0488657	NA	0.805239	no
Bradi3g18890	18.8722	-0.523606	0.26698	-1.96122	0.0498538	NA	0.805239	no
Bradi3g27512	9.42902	-0.565742	0.287671	-1.96663	0.0492259	NA	0.805239	no
Bradi3g30300	181.943	-0.437371	0.222211	-1.96827	0.0490375	0.344585	0.805239	no
Bradi3g32820	38.0009	0.476409	0.243155	1.95928	0.05008	NA	0.805239	no
Bradi3g37240	167.672	0.306557	0.156795	1.95514	0.0505666	0.34655	0.805239	no
Bradi3g40767	4.34114	0.546099	0.27832	1.96213	0.0497473	NA	0.805239	no
Bradi3g41393	20.9011	0.552147	0.279977	1.97211	0.0485965	NA	0.805239	no
Bradi3g57960	52.685	-0.417319	0.213611	-1.95364	0.0507434	NA	0.805239	no
Bradi1g16140	93.5745	0.389854	0.199756	1.95165	0.0509798	0.347	0.806254	no
Bradi1g24775	1.81085	-0.431255	0.221095	-1.95054	0.0511115	NA	0.807229	no
Bradi1g62420	49.8603	0.448964	0.230142	1.95081	0.0510794	NA	0.807229	no
Bradi4g08400	16.9705	0.550848	0.282683	1.94864	0.0513382	NA	0.80848	no
Bradi4g27360	79.0165	-0.394473	0.202373	-1.94924	0.0512672	NA	0.80848	no
Bradi1g12350	3.36407	-0.458784	0.235695	-1.94651	0.0515933	NA	0.80848	no
Bradi1g21020	30.6895	0.526739	0.270201	1.94943	0.0512439	NA	0.80848	no
Bradi1g44000	3.83775	-0.510685	0.26235	-1.94657	0.0515857	NA	0.80848	no
Bradi1g64470	7.38357	-0.573843	0.294605	-1.94784	0.0514345	NA	0.80848	no
Bradi1g76050	8.81693	0.573076	0.29428	1.94739	0.0514885	NA	0.80848	no
Bradi5g03752	20.2584	-0.576554	0.296266	-1.94607	0.0516465	NA	0.80848	no
Bradi5g04070	123.552	0.555348	0.285346	1.94623	0.0516274	0.350188	0.80848	no
Bradi5g18697	79.6929	0.356715	0.183258	1.94652	0.0515926	NA	0.80848	no
Bradi3g02830	5.30813	0.557553	0.286174	1.9483	0.0513795	NA	0.80848	no
Bradi3g24760	331	-0.32601	0.167459	-1.94681	0.0515572	0.350188	0.80848	no
Bradi3g36320	71.511	0.35872	0.184209	1.94735	0.0514923	NA	0.80848	no
Bradi2g17520	3.41718	-0.453659	0.233226	-1.94515	0.0517574	NA	0.809561	no
Bradi4g33490	12.9176	-0.574619	0.295448	-1.94491	0.0517858	NA	0.809561	no
Bradi3g23350	1.67417	-0.414161	0.213078	-1.9437	0.0519316	NA	0.810674	no
Bradi3g44160	879.122	0.27008	0.13897	1.94344	0.0519625	0.35185	0.810674	no
Bradi3g50470	81.5551	-0.38619	0.198713	-1.94345	0.0519615	NA	0.810674	no
Bradi4g08607	1.72632	-0.431819	0.222293	-1.94256	0.0520689	NA	0.811329	no
Bradi1g61320	3.05342	-0.497789	0.25627	-1.94244	0.0520842	NA	0.811329	no
Bradi3g19740	138.692	-0.389347	0.200497	-1.94191	0.0521484	0.351889	0.811329	no
Bradi3g40240	240.664	0.343796	0.177012	1.94222	0.0521102	0.351889	0.811329	no
Bradi3g55700	33.0182	0.48652	0.250572	1.94164	0.0521804	NA	0.811329	no
Bradi2g25560	1.88336	-0.454377	0.234155	-1.9405	0.0523194	NA	0.811534	no
Bradi4g17410	476.853	0.286861	0.14779	1.941	0.0522584	0.352024	0.811534	no
Bradi1g00840	31.6102	-0.502325	0.258821	-1.94082	0.0522795	NA	0.811534	no
Bradi1g10170	27.751	-0.552331	0.284652	-1.94037	0.0523343	NA	0.811534	no
Bradi1g27595	5.45898	-0.529638	0.273043	-1.93976	0.0524088	NA	0.811879	no
Bradi3g51940	5.26328	-0.538109	0.277431	-1.93961	0.052427	NA	0.811879	no
Bradi3g56830	155.416	0.331662	0.171028	1.93922	0.0524745	0.352871	0.81207	no
Bradi5g07730	69.4386	0.41499	0.214036	1.93888	0.0525157	NA	0.812162	no
Bradi5g19900	54.2818	0.394661	0.203597	1.93845	0.0525688	NA	0.812438	no
Bradi4g03847	2.1198	-0.400037	0.206403	-1.93814	0.0526067	NA	0.812479	no
Bradi3g35490	2.90022	-0.413636	0.213451	-1.93785	0.0526421	NA	0.812481	no
Bradi2g41130	69.105	0.354949	0.183216	1.93732	0.0527057	NA	0.812919	no
Bradi2g25940	66.911	-0.472654	0.244791	-1.93085	0.0535019	NA	0.813698	no
Bradi2g43210	56.3405	0.429397	0.222021	1.93403	0.0531089	NA	0.813698	no
Bradi2g45870	409.394	0.362956	0.188033	1.93028	0.0535725	0.356169	0.813698	no
Bradi2g61120	9.73197	-0.573706	0.296252	-1.93655	0.0528008	NA	0.813698	no
Bradi2g61767	38.3571	-0.496218	0.256333	-1.93583	0.0528883	NA	0.813698	no
Bradi4g10290	3.99377	-0.54894	0.283875	-1.93374	0.0531452	NA	0.813698	no
Bradi4g30920	21.7978	0.552396	0.285792	1.93286	0.0532533	NA	0.813698	no
Bradi4g32485	2.58205	0.465027	0.240894	1.93042	0.0535545	NA	0.813698	no
Bradi1g00990	56.9662	0.43682	0.226032	1.93256	0.0532902	NA	0.813698	no
Bradi1g14760	49.093	0.457474	0.236622	1.93336	0.0531923	NA	0.813698	no
Bradi1g20000	2.87715	-0.441888	0.228928	-1.93025	0.0535763	NA	0.813698	no
Bradi1g24720	148.312	0.416705	0.215906	1.93003	0.0536031	0.356169	0.813698	no
Bradi1g27460	85.1752	0.358951	0.185696	1.93301	0.0532354	NA	0.813698	no
Bradi1g42980	467.668	0.232929	0.120552	1.93218	0.0533369	0.356169	0.813698	no
Bradi1g44550	156.833	0.340062	0.176189	1.9301	0.0535948	0.356169	0.813698	no
Bradi1g50280	75.3312	0.455247	0.235398	1.93395	0.0531193	NA	0.813698	no
Bradi1g58600	90.7399	-0.473145	0.24451	-1.93507	0.0529813	0.355666	0.813698	no
Bradi1g62063	24.0214	-0.509709	0.263846	-1.93185	0.0533785	NA	0.813698	no
Bradi1g74560	627.795	0.260898	0.134944	1.93337	0.0531901	0.356169	0.813698	no
Bradi5g20390	49.2914	0.42481	0.219438	1.9359	0.0528801	NA	0.813698	no
Bradi5g21447	1.95914	-0.401925	0.207827	-1.93394	0.0531207	NA	0.813698	no
Bradi3g42745	4.30516	-0.543522	0.281016	-1.93413	0.053097	NA	0.813698	no
Bradi3g46590	491.958	0.245049	0.126812	1.93238	0.0533124	0.356169	0.813698	no
Bradi3g52880	1.97029	-0.440994	0.22849	-1.93003	0.0536028	NA	0.813698	no
Bradi5g05832	3.12999	-0.505252	0.261877	-1.92935	0.0536872	NA	0.814438	no
Bradi5g23027	192.273	0.332591	0.172439	1.92875	0.0537623	0.35662	0.814506	no
Bradi3g32900	64.8479	-0.437036	0.226563	-1.92898	0.0537331	NA	0.814506	no
Bradi2g20510	44.4491	-0.483382	0.250818	-1.92722	0.0539519	NA	0.816305	no
Bradi1g33290	23.8354	0.504315	0.261646	1.92747	0.0539208	NA	0.816305	no
Bradi1g09507	41.1582	0.466037	0.242059	1.92531	0.0541911	NA	0.819386	no
Bradi2g31087	3.42445	-0.516073	0.268431	-1.92255	0.0545365	NA	0.821044	no
Bradi2g61280	2.50318	-0.452007	0.23514	-1.92229	0.0545697	NA	0.821044	no
Bradi4g41100	20.3823	-0.519511	0.270269	-1.9222	0.0545807	NA	0.821044	no
Bradi1g25760	11.3021	-0.566672	0.294734	-1.92266	0.0545233	NA	0.821044	no
Bradi1g32792	13.2096	-0.554952	0.288555	-1.92321	0.0544535	NA	0.821044	no
Bradi3g03620	45.291	0.460683	0.23967	1.92216	0.0545856	NA	0.821044	no
Bradi3g16340	3.33968	-0.454131	0.236139	-1.92315	0.0544613	NA	0.821044	no
Bradi3g37350	429.876	0.316554	0.164606	1.9231	0.0544678	0.360688	0.821044	no
Bradi3g49860	13.3667	0.547795	0.285038	1.92183	0.0546273	NA	0.821136	no
Bradi4g08380	86.8018	0.351851	0.18313	1.92132	0.054691	NA	0.821558	no
Bradi5g09180	72.2216	0.435586	0.226758	1.92093	0.0547408	NA	0.821771	no
Bradi3g38300	16.7701	-0.560645	0.291936	-1.92044	0.0548027	NA	0.822165	no
Bradi3g12470	120.009	0.306837	0.159805	1.92007	0.0548486	0.362089	0.822319	no
Bradi2g16647	127.469	0.332149	0.173058	1.91929	0.0549472	0.362089	0.822347	no
Bradi1g34398	3.32337	-0.514035	0.267827	-1.91928	0.0549487	NA	0.822347	no
Bradi3g56910	161.442	0.34876	0.18172	1.91921	0.0549575	0.362089	0.822347	no
Bradi2g27770	25.3095	0.526559	0.274739	1.91658	0.0552915	NA	0.822657	no
Bradi2g30580	159.975	-0.308123	0.160786	-1.91636	0.0553194	0.363248	0.822657	no
Bradi2g40760	64.6444	0.426894	0.222797	1.91606	0.0553569	NA	0.822657	no
Bradi2g45143	85.4172	-0.427427	0.223072	-1.9161	0.0553528	NA	0.822657	no
Bradi4g08054	12.1693	0.563992	0.294418	1.91562	0.0554138	NA	0.822657	no
Bradi1g12312	4.52924	-0.552419	0.287933	-1.91857	0.0550394	NA	0.822657	no
Bradi1g12715	91.373	0.441617	0.230595	1.91512	0.0554777	0.36367	0.822657	no
Bradi1g23980	19.2784	0.545242	0.284401	1.91715	0.0552183	NA	0.822657	no
Bradi1g29930	53.2199	0.403563	0.210586	1.91638	0.0553166	NA	0.822657	no
Bradi1g38227	29.0776	0.547876	0.285967	1.91587	0.0553812	NA	0.822657	no
Bradi3g10037	7.43356	0.565612	0.294898	1.91799	0.0551117	NA	0.822657	no
Bradi3g13960	7.16305	-0.56787	0.296478	-1.91538	0.0554434	NA	0.822657	no
Bradi3g18414	6.99534	-0.564339	0.29435	-1.91723	0.0552081	NA	0.822657	no
Bradi3g28605	266.471	0.256351	0.133683	1.9176	0.0551614	0.362821	0.822657	no
Bradi2g58950	61.0666	-0.370614	0.193629	-1.91404	0.0556147	NA	0.823285	no
Bradi1g12230	437.57	-0.413823	0.216217	-1.91393	0.0556294	0.36367	0.823285	no
Bradi1g15050	147.928	-0.396106	0.206988	-1.91367	0.0556628	0.36367	0.823285	no
Bradi3g28430	70.813	0.389658	0.203553	1.91428	0.0555843	NA	0.823285	no
Bradi2g48280	29.362	0.486287	0.254243	1.91268	0.0557885	NA	0.824615	no
Bradi1g60680	6.69288	-0.547845	0.286482	-1.91232	0.0558352	NA	0.824776	no
Bradi1g26070	141.649	-0.427692	0.223755	-1.91144	0.0559487	0.364927	0.825923	no
Bradi1g07220	20.1501	-0.52894	0.276785	-1.91101	0.0560032	NA	0.826199	no
Bradi2g02110	32.47	-0.529103	0.277313	-1.90796	0.0563963	NA	0.826475	no
Bradi2g02640	25.4133	0.492774	0.259122	1.90171	0.0572094	NA	0.826475	no
Bradi2g12080	6.40309	-0.542564	0.285142	-1.90278	0.0570689	NA	0.826475	no
Bradi2g14290	384.546	0.272754	0.143102	1.90602	0.0566478	0.36767	0.826475	no
Bradi2g23610	4.93982	-0.517383	0.27218	-1.90089	0.0573167	NA	0.826475	no
Bradi2g37830	34.4073	-0.447997	0.235368	-1.90339	0.0569891	NA	0.826475	no
Bradi2g40120	119.285	0.330849	0.173782	1.90382	0.0569338	0.36767	0.826475	no
Bradi2g51940	8.91636	-0.563363	0.296187	-1.90205	0.0571644	NA	0.826475	no
Bradi4g07902	56.8338	0.390219	0.205251	1.90118	0.0572786	NA	0.826475	no
Bradi4g11390	6.97312	-0.554469	0.291268	-1.90364	0.0569572	NA	0.826475	no
Bradi4g24990	2.21722	-0.388687	0.203448	-1.9105	0.0560693	NA	0.826475	no
Bradi4g27810	28.4131	0.46489	0.244267	1.9032	0.0570141	NA	0.826475	no
Bradi4g28270	178.778	0.333658	0.175169	1.90478	0.0568091	0.36767	0.826475	no
Bradi4g40570	134.986	0.299857	0.157432	1.90468	0.0568214	0.36767	0.826475	no
Bradi4g41420	3.28811	-0.449864	0.235963	-1.9065	0.056585	NA	0.826475	no
Bradi4g44400	153.935	-0.352994	0.185065	-1.9074	0.0564683	0.36767	0.826475	no
Bradi1g14340	32.4342	0.44134	0.231933	1.90288	0.0570565	NA	0.826475	no
Bradi1g23010	10.4215	-0.554936	0.290833	-1.90809	0.0563796	NA	0.826475	no
Bradi1g23515	5.17611	-0.550673	0.289729	-1.90065	0.057348	NA	0.826475	no
Bradi1g29130	33.3484	-0.452298	0.23691	-1.90916	0.056242	NA	0.826475	no
Bradi1g31417	40.6172	0.427031	0.224642	1.90094	0.0573099	NA	0.826475	no
Bradi1g45930	13.9066	-0.561422	0.295283	-1.90131	0.0572621	NA	0.826475	no
Bradi1g53890	9.13451	-0.557019	0.292942	-1.90146	0.0572413	NA	0.826475	no
Bradi1g62220	5.34905	-0.550565	0.289381	-1.90256	0.0570981	NA	0.826475	no
Bradi1g63050	40.672	0.433378	0.227484	1.90509	0.0567682	NA	0.826475	no
Bradi1g67140	115.104	0.311404	0.163557	1.90395	0.0569163	0.36767	0.826475	no
Bradi5g00467	3.76122	-0.442448	0.232247	-1.90508	0.0567702	NA	0.826475	no
Bradi5g10320	2.35359	-0.420576	0.220478	-1.90757	0.0564473	NA	0.826475	no
Bradi5g12030	3.10328	-0.423373	0.22214	-1.90588	0.0566658	NA	0.826475	no
Bradi5g17150	8.01577	-0.492581	0.258712	-1.90398	0.0569133	NA	0.826475	no
Bradi5g17220	23.0517	0.515892	0.27032	1.90845	0.0563333	NA	0.826475	no
Bradi5g18600	2.40862	-0.412964	0.217201	-1.9013	0.0572629	NA	0.826475	no
Bradi5g26375	8.05347	-0.502054	0.263766	-1.9034	0.0569878	NA	0.826475	no
Bradi3g01310	26.3606	0.546154	0.286885	1.90374	0.056944	NA	0.826475	no
Bradi3g05270	13.9616	0.540365	0.28417	1.90155	0.0572295	NA	0.826475	no
Bradi3g07490	106.864	0.402495	0.211759	1.90072	0.0573388	0.369674	0.826475	no
Bradi3g31637	34.3813	0.486952	0.255666	1.90464	0.0568266	NA	0.826475	no
Bradi1g77120	4.84302	0.534626	0.281332	1.90034	0.0573885	NA	0.826542	no
Bradi2g34910	133.612	-0.292704	0.154181	-1.89844	0.057638	0.370381	0.82755	no
Bradi1g03880	10.2563	-0.562848	0.29644	-1.89869	0.057605	NA	0.82755	no
Bradi1g74350	156.136	-0.337653	0.177852	-1.89851	0.0576293	0.370381	0.82755	no
Bradi1g75660	8.26992	0.562804	0.296454	1.89846	0.0576361	NA	0.82755	no
Bradi5g01850	4.59592	-0.467056	0.245888	-1.89947	0.0575033	NA	0.82755	no
Bradi2g08937	73.6176	0.342636	0.181089	1.89209	0.0584794	NA	0.827832	no
Bradi2g13780	1.89753	-0.440352	0.232397	-1.89483	0.0581151	NA	0.827832	no
Bradi2g48547	4.33455	-0.512603	0.270308	-1.89636	0.057912	NA	0.827832	no
Bradi2g51880	3.43233	-0.489093	0.258597	-1.89133	0.0585805	NA	0.827832	no
Bradi4g08150	19.8812	0.533362	0.281834	1.89247	0.0584289	NA	0.827832	no
Bradi4g08941	1.89672	-0.389351	0.205772	-1.89214	0.0584722	NA	0.827832	no
Bradi4g29271	9.7866	-0.551664	0.291776	-1.89071	0.0586629	NA	0.827832	no
Bradi4g33540	6.50706	-0.513828	0.271318	-1.89382	0.0582485	NA	0.827832	no
Bradi4g33870	17.368	-0.545122	0.28752	-1.89594	0.0579674	NA	0.827832	no
Bradi4g37390	80.9978	-0.362461	0.191704	-1.89073	0.0586608	NA	0.827832	no
Bradi1g03550	81.8324	0.418482	0.220876	1.89464	0.0581395	NA	0.827832	no
Bradi1g05180	24.6184	0.5604	0.295392	1.89714	0.0578095	NA	0.827832	no
Bradi1g06810	40.0463	0.490543	0.259051	1.89361	0.0582763	NA	0.827832	no
Bradi1g27440	12.6078	-0.561931	0.296478	-1.89536	0.0580451	NA	0.827832	no
Bradi1g51580	10.6102	-0.554549	0.292868	-1.89352	0.0582893	NA	0.827832	no
Bradi1g57137	13.3504	0.544583	0.287376	1.89502	0.0580899	NA	0.827832	no
Bradi1g64850	32.4181	0.504745	0.26604	1.89725	0.0577947	NA	0.827832	no
Bradi1g66620	213.374	0.274497	0.145145	1.89119	0.0585993	0.374097	0.827832	no
Bradi1g68918	5.66603	-0.481946	0.254621	-1.8928	0.058385	NA	0.827832	no
Bradi1g69040	4.83572	-0.522398	0.275475	-1.89636	0.0579129	NA	0.827832	no
Bradi5g01900	14.8775	0.548294	0.289277	1.89539	0.0580401	NA	0.827832	no
Bradi3g01630	127.972	-0.372262	0.196513	-1.89434	0.05818	0.372638	0.827832	no
Bradi3g01810	103.597	-0.332272	0.175677	-1.89138	0.0585733	0.374097	0.827832	no
Bradi3g17120	79.3738	-0.454613	0.240377	-1.89125	0.0585913	NA	0.827832	no
Bradi3g28290	7.31535	-0.557594	0.294871	-1.89098	0.0586274	NA	0.827832	no
Bradi3g30047	3.96006	-0.524349	0.276853	-1.89396	0.0582299	NA	0.827832	no
Bradi3g34787	4.80671	-0.450097	0.23761	-1.89427	0.0581897	NA	0.827832	no
Bradi3g44347	112.53	0.342395	0.180706	1.89476	0.0581241	0.372638	0.827832	no
Bradi1g60200	42.1435	-0.543684	0.287862	-1.8887	0.0589322	NA	0.830108	no
Bradi3g19920	133.393	0.408498	0.21628	1.88875	0.0589259	0.375568	0.830108	no
Bradi3g42000	59.7227	-0.37971	0.200988	-1.88922	0.0588629	NA	0.830108	no
Bradi2g00210	1.77058	-0.375266	0.218062	-1.72091	0.0852665	NA	0.831248	no
Bradi2g00220	35.2992	-0.372707	0.295529	-1.26115	0.207254	NA	0.831248	no
Bradi2g00232	20.1855	-0.269518	0.295144	-0.913174	0.361151	NA	0.831248	no
Bradi2g00250	10.96	-0.348278	0.283133	-1.23008	0.218666	NA	0.831248	no
Bradi2g00270	11.253	-0.337497	0.29606	-1.13996	0.254302	NA	0.831248	no
Bradi2g00280	21.9024	0.42669	0.277164	1.53949	0.123686	NA	0.831248	no
Bradi2g00381	609.5	-0.460111	0.294038	-1.5648	0.117629	0.516378	0.831248	no
Bradi2g00443	5.31372	-0.43739	0.236624	-1.84846	0.0645353	NA	0.831248	no
Bradi2g00450	1.3582	-0.162444	0.179201	-0.906494	0.364674	NA	0.831248	no
Bradi2g00454	2.07721	-0.249835	0.191382	-1.30543	0.191746	NA	0.831248	no
Bradi2g00460	2.48022	-0.231454	0.200952	-1.15179	0.249407	NA	0.831248	no
Bradi2g00485	1.32316	-0.232429	0.199202	-1.1668	0.24329	NA	0.831248	no
Bradi2g00520	4.04109	-0.293431	0.281216	-1.04344	0.296745	NA	0.831248	no
Bradi2g00570	3.11134	-0.427776	0.259495	-1.6485	0.0992507	NA	0.831248	no
Bradi2g00690	2.26281	-0.27586	0.191842	-1.43796	0.150446	NA	0.831248	no
Bradi2g00710	61.4842	0.287357	0.193658	1.48384	0.137851	NA	0.831248	no
Bradi2g00720	2.61	-0.300132	0.208519	-1.43935	0.150052	NA	0.831248	no
Bradi2g00730	1.36067	-0.229958	0.199226	-1.15426	0.248395	NA	0.831248	no
Bradi2g00760	3.48695	-0.235726	0.239337	-0.984916	0.324665	NA	0.831248	no
Bradi2g00772	37.8363	-0.30904	0.237655	-1.30038	0.193472	NA	0.831248	no
Bradi2g00800	1.06061	-0.234641	0.175856	-1.33428	0.182111	NA	0.831248	no
Bradi2g00870	32.8294	0.348035	0.242841	1.43318	0.151806	NA	0.831248	no
Bradi2g00890	63.8281	-0.176671	0.212089	-0.833006	0.404842	NA	0.831248	no
Bradi2g00910	2.60852	-0.179356	0.188801	-0.949972	0.342127	NA	0.831248	no
Bradi2g01030	1.7071	-0.196321	0.191134	-1.02713	0.304357	NA	0.831248	no
Bradi2g01041	1.986	-0.274359	0.22753	-1.20581	0.22789	NA	0.831248	no
Bradi2g01095	5.39583	-0.280692	0.273289	-1.02709	0.304378	NA	0.831248	no
Bradi2g01100	143.976	-0.237941	0.192424	-1.23655	0.216256	0.661038	0.831248	no
Bradi2g01104	9.78622	-0.342552	0.296285	-1.15616	0.247617	NA	0.831248	no
Bradi2g01106	3.61482	-0.468501	0.272487	-1.71935	0.0855505	NA	0.831248	no
Bradi2g01200	3.04905	-0.304627	0.254935	-1.19492	0.232119	NA	0.831248	no
Bradi2g01270	4.56249	-0.22075	0.267036	-0.826666	0.408426	NA	0.831248	no
Bradi2g01301	5.97491	-0.290157	0.284339	-1.02046	0.307511	NA	0.831248	no
Bradi2g01310	63.1796	-0.341032	0.238804	-1.42808	0.153268	NA	0.831248	no
Bradi2g01330	11.4013	-0.536933	0.286793	-1.8722	0.0611789	NA	0.831248	no
Bradi2g01350	131.053	-0.167531	0.180257	-0.9294	0.352682	0.765941	0.831248	no
Bradi2g01380	3.21684	-0.426319	0.263539	-1.61767	0.105733	NA	0.831248	no
Bradi2g01406	1.43866	-0.199224	0.210201	-0.947782	0.343241	NA	0.831248	no
Bradi2g01460	2.14316	-0.219423	0.21516	-1.01982	0.307816	NA	0.831248	no
Bradi2g01472	1.14903	-0.182197	0.175204	-1.03991	0.298382	NA	0.831248	no
Bradi2g01504	127.653	0.249414	0.210697	1.18376	0.236509	0.67612	0.831248	no
Bradi2g01550	171.484	0.275413	0.179406	1.53514	0.12475	0.528059	0.831248	no
Bradi2g01580	2.78922	-0.389863	0.230422	-1.69195	0.0906547	NA	0.831248	no
Bradi2g01620	27.6266	0.321836	0.262546	1.22583	0.220264	NA	0.831248	no
Bradi2g01643	0.917948	-0.13277	0.163734	-0.810888	0.41743	NA	0.831248	no
Bradi2g01694	2.10776	-0.162352	0.203741	-0.796857	0.425534	NA	0.831248	no
Bradi2g01702	0.905058	-0.137049	0.166903	-0.821127	0.411574	NA	0.831248	no
Bradi2g01723	2.80365	-0.212531	0.222739	-0.954171	0.339997	NA	0.831248	no
Bradi2g01781	0.939852	-0.202396	0.167465	-1.20858	0.226823	NA	0.831248	no
Bradi2g01800	2.87348	-0.239545	0.221601	-1.08097	0.279709	NA	0.831248	no
Bradi2g01890	58.0674	0.234825	0.222048	1.05754	0.290263	NA	0.831248	no
Bradi2g01937	3.78815	-0.352489	0.236833	-1.48834	0.13666	NA	0.831248	no
Bradi2g01950	8.68144	-0.251194	0.278826	-0.900897	0.367643	NA	0.831248	no
Bradi2g01960	1.2491	-0.14131	0.174648	-0.809111	0.418451	NA	0.831248	no
Bradi2g01967	2.64865	-0.239579	0.229506	-1.04389	0.296536	NA	0.831248	no
Bradi2g01980	15.7499	0.339437	0.275976	1.22995	0.218715	NA	0.831248	no
Bradi2g02070	19.2429	-0.425971	0.271132	-1.57109	0.116163	NA	0.831248	no
Bradi2g02080	18.5661	-0.248353	0.289226	-0.858679	0.390517	NA	0.831248	no
Bradi2g02086	2.71618	-0.207066	0.247536	-0.836508	0.402869	NA	0.831248	no
Bradi2g02170	1.36061	-0.211563	0.201509	-1.0499	0.293765	NA	0.831248	no
Bradi2g02230	180.716	0.200781	0.160963	1.24737	0.212262	0.654544	0.831248	no
Bradi2g02260	1.44151	-0.176285	0.181356	-0.972039	0.331031	NA	0.831248	no
Bradi2g02270	1.61506	-0.190281	0.181146	-1.05043	0.29352	NA	0.831248	no
Bradi2g02280	1.59193	-0.1512	0.183375	-0.824537	0.409635	NA	0.831248	no
Bradi2g02320	5.72939	-0.342327	0.288643	-1.18599	0.235627	NA	0.831248	no
Bradi2g02350	98.982	-0.256063	0.214148	-1.19573	0.231803	0.671823	0.831248	no
Bradi2g02380	1.56737	-0.14586	0.181598	-0.803204	0.421857	NA	0.831248	no
Bradi2g02432	8.40826	0.336174	0.293037	1.1472	0.251297	NA	0.831248	no
Bradi2g02456	1.78116	-0.222419	0.191365	-1.16228	0.245124	NA	0.831248	no
Bradi2g02462	2.19018	-0.209357	0.187327	-1.1176	0.263738	NA	0.831248	no
Bradi2g02477	55.4722	0.168848	0.20845	0.810019	0.417929	NA	0.831248	no
Bradi2g02510	30.3124	0.279955	0.262036	1.06838	0.285348	NA	0.831248	no
Bradi2g02537	4.30835	-0.266498	0.223679	-1.19143	0.233483	NA	0.831248	no
Bradi2g02550	2.0631	-0.273495	0.199094	-1.3737	0.169536	NA	0.831248	no
Bradi2g02560	3.97501	-0.220663	0.264978	-0.832758	0.404981	NA	0.831248	no
Bradi2g02615	0.792089	-0.185334	0.165336	-1.12095	0.262309	NA	0.831248	no
Bradi2g02630	13.2373	0.271887	0.29186	0.931564	0.351562	NA	0.831248	no
Bradi2g02647	41.7453	0.341209	0.230613	1.47957	0.138987	NA	0.831248	no
Bradi2g02678	0.911628	-0.213167	0.171991	-1.2394	0.215197	NA	0.831248	no
Bradi2g02720	39.0341	0.54481	0.296004	1.84055	0.0656877	NA	0.831248	no
Bradi2g02730	183.348	0.215637	0.160182	1.3462	0.178236	0.613614	0.831248	no
Bradi2g02750	56.8436	-0.369019	0.208203	-1.7724	0.0763286	NA	0.831248	no
Bradi2g02800	106.366	0.288449	0.164708	1.75127	0.0798989	0.446226	0.831248	no
Bradi2g02822	78.9709	0.366299	0.279925	1.30856	0.190684	NA	0.831248	no
Bradi2g02846	14.883	-0.361687	0.285583	-1.26649	0.205339	NA	0.831248	no
Bradi2g02870	23.0894	-0.400126	0.274567	-1.4573	0.145034	NA	0.831248	no
Bradi2g02880	22.5275	0.249205	0.261559	0.952767	0.340708	NA	0.831248	no
Bradi2g02890	47.1983	0.267572	0.265663	1.00718	0.313847	NA	0.831248	no
Bradi2g02910	2.9558	-0.306969	0.24921	-1.23177	0.218036	NA	0.831248	no
Bradi2g02930	260.049	-0.219408	0.237167	-0.925118	0.354905	0.766639	0.831248	no
Bradi2g02940	68.7136	-0.214361	0.22655	-0.946198	0.344048	NA	0.831248	no
Bradi2g02950	1.9076	-0.230233	0.205467	-1.12053	0.262486	NA	0.831248	no
Bradi2g02963	4.03131	-0.284088	0.271872	-1.04493	0.296054	NA	0.831248	no
Bradi2g02976	33.6675	0.267372	0.263196	1.01587	0.309692	NA	0.831248	no
Bradi2g02984	2.1943	-0.306907	0.206354	-1.48729	0.136939	NA	0.831248	no
Bradi2g02990	33.6241	0.289857	0.240244	1.20651	0.227621	NA	0.831248	no
Bradi2g03040	3.79744	-0.194331	0.188674	-1.02998	0.303017	NA	0.831248	no
Bradi2g03110	1.9917	-0.251067	0.233215	-1.07655	0.281682	NA	0.831248	no
Bradi2g03120	75.6157	0.295438	0.233942	1.26287	0.206637	NA	0.831248	no
Bradi2g03140	1.4149	-0.283088	0.184704	-1.53266	0.12536	NA	0.831248	no
Bradi2g03160	8.73998	-0.31592	0.291675	-1.08312	0.278753	NA	0.831248	no
Bradi2g03241	129.942	-0.263634	0.183423	-1.4373	0.150633	0.566144	0.831248	no
Bradi2g03297	165.606	-0.160139	0.18406	-0.870035	0.384282	0.788999	0.831248	no
Bradi2g03340	101.425	0.228041	0.173324	1.31569	0.188277	0.62286	0.831248	no
Bradi2g03400	64.6435	-0.281693	0.227856	-1.23628	0.216356	NA	0.831248	no
Bradi2g03437	8.76677	-0.351068	0.296454	-1.18422	0.236325	NA	0.831248	no
Bradi2g03448	1.3582	-0.162444	0.179201	-0.906494	0.364674	NA	0.831248	no
Bradi2g03467	4.01163	-0.242008	0.221544	-1.09237	0.274669	NA	0.831248	no
Bradi2g03480	36.4779	-0.253293	0.234467	-1.08029	0.280013	NA	0.831248	no
Bradi2g03487	7.18057	-0.25367	0.295521	-0.85838	0.390682	NA	0.831248	no
Bradi2g03508	1.28002	-0.276333	0.184604	-1.49689	0.134421	NA	0.831248	no
Bradi2g03540	48.7816	0.327412	0.215394	1.52006	0.128496	NA	0.831248	no
Bradi2g03560	4.50652	-0.250321	0.261692	-0.956551	0.338794	NA	0.831248	no
Bradi2g03567	2.33284	-0.284153	0.197663	-1.43756	0.150558	NA	0.831248	no
Bradi2g03631	5.24899	-0.346772	0.243505	-1.42409	0.154422	NA	0.831248	no
Bradi2g03657	3.28975	-0.191075	0.23796	-0.802971	0.421992	NA	0.831248	no
Bradi2g03710	8.93993	0.32302	0.296328	1.09008	0.27568	NA	0.831248	no
Bradi2g03713	218.288	-0.25971	0.187775	-1.38309	0.166636	0.597292	0.831248	no
Bradi2g03730	6.65726	-0.234467	0.280157	-0.836912	0.402642	NA	0.831248	no
Bradi2g03740	100.999	0.161893	0.170649	0.948692	0.342777	0.762751	0.831248	no
Bradi2g03760	65.5175	0.27256	0.201501	1.35265	0.176167	NA	0.831248	no
Bradi2g03770	22.9436	0.233195	0.263578	0.884729	0.376303	NA	0.831248	no
Bradi2g03886	13.0338	0.321598	0.296476	1.08473	0.27804	NA	0.831248	no
Bradi2g03900	27.6855	-0.295578	0.284677	-1.03829	0.299134	NA	0.831248	no
Bradi2g03943	1.70224	-0.16052	0.182327	-0.880398	0.378643	NA	0.831248	no
Bradi2g03947	80.2045	0.368211	0.236715	1.5555	0.119826	NA	0.831248	no
Bradi2g03980	46.8788	-0.210828	0.236675	-0.890791	0.373041	NA	0.831248	no
Bradi2g04030	3.58864	-0.428344	0.236247	-1.81312	0.0698133	NA	0.831248	no
Bradi2g04082	6.66985	-0.288619	0.295669	-0.976155	0.328988	NA	0.831248	no
Bradi2g04090	5.9467	-0.339509	0.273212	-1.24266	0.213993	NA	0.831248	no
Bradi2g04117	3.51191	-0.313478	0.213747	-1.46658	0.14249	NA	0.831248	no
Bradi2g04161	3.10864	-0.236322	0.243637	-0.969976	0.332058	NA	0.831248	no
Bradi2g04170	52.3506	-0.201151	0.227935	-0.882495	0.377509	NA	0.831248	no
Bradi2g04220	22.6976	-0.47877	0.268046	-1.78615	0.0740753	NA	0.831248	no
Bradi2g04230	9.74526	-0.540702	0.296469	-1.82381	0.0681812	NA	0.831248	no
Bradi2g04270	2.59833	-0.291399	0.20618	-1.41332	0.15756	NA	0.831248	no
Bradi2g04297	58.383	0.341061	0.222563	1.53243	0.125417	NA	0.831248	no
Bradi2g04330	4.69548	-0.2466	0.227482	-1.08405	0.278345	NA	0.831248	no
Bradi2g04360	3.28647	-0.27384	0.24056	-1.13835	0.254976	NA	0.831248	no
Bradi2g04380	2138.83	-0.298623	0.184469	-1.61882	0.105485	0.496013	0.831248	no
Bradi2g04397	5.158	-0.381416	0.24929	-1.53001	0.126014	NA	0.831248	no
Bradi2g04410	1.52304	-0.301476	0.206155	-1.46238	0.143638	NA	0.831248	no
Bradi2g04420	110.68	0.346892	0.186544	1.85957	0.0629471	0.38937	0.831248	no
Bradi2g04430	76.7846	-0.20335	0.237179	-0.857369	0.391241	NA	0.831248	no
Bradi2g04480	303.027	0.194561	0.134106	1.4508	0.146837	0.558874	0.831248	no
Bradi2g04577	68.0802	0.304172	0.249301	1.2201	0.222426	NA	0.831248	no
Bradi2g04620	7.21654	-0.364424	0.295346	-1.23389	0.217244	NA	0.831248	no
Bradi2g04767	5.74103	-0.402835	0.289135	-1.39324	0.163547	NA	0.831248	no
Bradi2g04800	2.27105	-0.255779	0.201881	-1.26698	0.205162	NA	0.831248	no
Bradi2g04820	3.27349	-0.154588	0.192362	-0.803631	0.42161	NA	0.831248	no
Bradi2g04830	112.885	0.167361	0.176163	0.950031	0.342097	0.762751	0.831248	no
Bradi2g04847	21.0181	-0.280135	0.295728	-0.947271	0.343501	NA	0.831248	no
Bradi2g04860	189.2	0.127811	0.144798	0.882685	0.377407	0.785159	0.831248	no
Bradi2g04870	10.6489	-0.264637	0.296454	-0.892673	0.372032	NA	0.831248	no
Bradi2g04890	8.3265	-0.424415	0.29033	-1.46183	0.143787	NA	0.831248	no
Bradi2g04930	2.03703	-0.217474	0.204434	-1.06379	0.287426	NA	0.831248	no
Bradi2g04935	1.17093	-0.252149	0.179231	-1.40684	0.159475	NA	0.831248	no
Bradi2g04960	184.398	0.240323	0.142056	1.69175	0.0906944	0.463803	0.831248	no
Bradi2g04970	11.2078	-0.263858	0.29458	-0.895709	0.370408	NA	0.831248	no
Bradi2g05017	98.1392	0.28084	0.164049	1.71193	0.0869104	0.454469	0.831248	no
Bradi2g05030	188.466	0.254965	0.162925	1.56492	0.117602	0.516378	0.831248	no
Bradi2g05070	781.363	-0.151181	0.172521	-0.876307	0.380863	0.787768	0.831248	no
Bradi2g05080	2.96472	-0.428262	0.26281	-1.62955	0.103197	NA	0.831248	no
Bradi2g05107	2.04301	-0.237028	0.214454	-1.10526	0.269046	NA	0.831248	no
Bradi2g05140	14.5156	-0.394716	0.295305	-1.33664	0.18134	NA	0.831248	no
Bradi2g05151	6.66997	-0.423712	0.277582	-1.52644	0.1269	NA	0.831248	no
Bradi2g05160	2.23645	-0.359214	0.208682	-1.72135	0.0851878	NA	0.831248	no
Bradi2g05204	1.4892	-0.242155	0.186885	-1.29575	0.195062	NA	0.831248	no
Bradi2g05234	4.28744	-0.37165	0.273176	-1.36048	0.173679	NA	0.831248	no
Bradi2g05242	251.528	0.227318	0.138322	1.6434	0.100301	0.48953	0.831248	no
Bradi2g05280	2.56403	-0.23253	0.235903	-0.985705	0.324278	NA	0.831248	no
Bradi2g05290	2.73863	-0.287151	0.228459	-1.2569	0.208789	NA	0.831248	no
Bradi2g05357	12.1845	0.244839	0.294747	0.830675	0.406157	NA	0.831248	no
Bradi2g05390	84.2311	0.240579	0.207315	1.16046	0.245863	NA	0.831248	no
Bradi2g05410	4.4309	0.353664	0.277339	1.2752	0.202237	NA	0.831248	no
Bradi2g05480	52.8809	-0.235212	0.271085	-0.867669	0.385576	NA	0.831248	no
Bradi2g05487	36.3682	0.262015	0.23323	1.12342	0.261259	NA	0.831248	no
Bradi2g05500	2.75409	-0.32082	0.211904	-1.51399	0.13003	NA	0.831248	no
Bradi2g05510	2.08256	-0.362694	0.209949	-1.72753	0.0840724	NA	0.831248	no
Bradi2g05520	34.6673	0.273331	0.263135	1.03875	0.298923	NA	0.831248	no
Bradi2g05530	56.5499	0.281309	0.241661	1.16406	0.244399	NA	0.831248	no
Bradi2g05600	74.4677	0.23571	0.222618	1.05881	0.289687	NA	0.831248	no
Bradi2g05620	663.644	-0.304248	0.18607	-1.63512	0.102023	0.49151	0.831248	no
Bradi2g05680	3.68268	-0.260323	0.216564	-1.20206	0.22934	NA	0.831248	no
Bradi2g05710	151.566	-0.193176	0.181015	-1.06718	0.285891	0.718758	0.831248	no
Bradi2g05730	1.61824	-0.243967	0.217899	-1.11963	0.262871	NA	0.831248	no
Bradi2g05740	5.9113	-0.29355	0.274966	-1.06758	0.285708	NA	0.831248	no
Bradi2g05766	1.77061	-0.257592	0.186411	-1.38185	0.167018	NA	0.831248	no
Bradi2g05790	2.95649	-0.263504	0.201814	-1.30568	0.191662	NA	0.831248	no
Bradi2g05794	1.71519	-0.194378	0.20004	-0.971697	0.331202	NA	0.831248	no
Bradi2g05802	3.45655	-0.207072	0.257173	-0.805186	0.420712	NA	0.831248	no
Bradi2g05840	2.4251	-0.27539	0.218048	-1.26298	0.206597	NA	0.831248	no
Bradi2g05850	14.8805	-0.270539	0.292965	-0.923451	0.355772	NA	0.831248	no
Bradi2g05860	2.9915	-0.201016	0.232723	-0.863757	0.387722	NA	0.831248	no
Bradi2g05865	3.39529	-0.219024	0.208525	-1.05035	0.293556	NA	0.831248	no
Bradi2g05870	5.64295	-0.264468	0.285606	-0.925988	0.354452	NA	0.831248	no
Bradi2g05900	21.6377	-0.232728	0.272929	-0.852703	0.393824	NA	0.831248	no
Bradi2g05907	6.20443	-0.192619	0.225299	-0.854945	0.392581	NA	0.831248	no
Bradi2g05920	2.55522	-0.238896	0.218347	-1.09411	0.273906	NA	0.831248	no
Bradi2g05927	21.0355	-0.22602	0.272645	-0.828989	0.40711	NA	0.831248	no
Bradi2g05980	148.607	-0.265596	0.184408	-1.44026	0.149793	0.566004	0.831248	no
Bradi2g06030	4.01789	-0.167625	0.198224	-0.845635	0.397756	NA	0.831248	no
Bradi2g06090	5.53877	-0.417308	0.295194	-1.41368	0.157457	NA	0.831248	no
Bradi2g06140	1.08872	0.147995	0.168176	0.880004	0.378857	NA	0.831248	no
Bradi2g06170	3.59755	-0.238522	0.256271	-0.930741	0.351988	NA	0.831248	no
Bradi2g06180	3.09884	-0.402873	0.24207	-1.66429	0.0960552	NA	0.831248	no
Bradi2g06190	23.7023	0.228816	0.251547	0.909634	0.363016	NA	0.831248	no
Bradi2g06200	21.2414	-0.247865	0.268967	-0.921546	0.356766	NA	0.831248	no
Bradi2g06210	12.5886	-0.369237	0.290688	-1.27022	0.204007	NA	0.831248	no
Bradi2g06220	11073.1	0.221637	0.155881	1.42184	0.155074	0.574649	0.831248	no
Bradi2g06230	61.8773	0.257138	0.192198	1.33788	0.180936	NA	0.831248	no
Bradi2g06240	6.13899	-0.439781	0.275954	-1.59368	0.111009	NA	0.831248	no
Bradi2g06250	107.093	0.292988	0.196464	1.49131	0.135881	0.541493	0.831248	no
Bradi2g06260	235.525	0.192438	0.171665	1.12101	0.262286	0.698512	0.831248	no
Bradi2g06330	19.441	-0.236297	0.290941	-0.812184	0.416686	NA	0.831248	no
Bradi2g06340	57.5143	0.194031	0.237549	0.816804	0.41404	NA	0.831248	no
Bradi2g06416	2.06799	-0.18226	0.211737	-0.860785	0.389357	NA	0.831248	no
Bradi2g06420	42.4025	-0.345167	0.238707	-1.44599	0.148181	NA	0.831248	no
Bradi2g06433	22.4123	0.45363	0.278976	1.62605	0.103939	NA	0.831248	no
Bradi2g06480	7.56649	-0.488085	0.2952	-1.65341	0.0982482	NA	0.831248	no
Bradi2g06510	1.71004	-0.228402	0.19287	-1.18423	0.236324	NA	0.831248	no
Bradi2g06580	4.41282	-0.420649	0.272288	-1.54487	0.122378	NA	0.831248	no
Bradi2g06590	14.2093	-0.481265	0.296385	-1.62378	0.104422	NA	0.831248	no
Bradi2g06610	176.56	0.265569	0.178142	1.49077	0.136022	0.541493	0.831248	no
Bradi2g06620	83.2827	-0.335681	0.197136	-1.70279	0.0886077	NA	0.831248	no
Bradi2g06640	1.15804	-0.258175	0.181263	-1.42431	0.154356	NA	0.831248	no
Bradi2g06650	26.2796	-0.280676	0.253459	-1.10738	0.268128	NA	0.831248	no
Bradi2g06670	4.03637	-0.283763	0.222493	-1.27538	0.202176	NA	0.831248	no
Bradi2g06680	80.5052	0.186595	0.205684	0.907193	0.364305	NA	0.831248	no
Bradi2g06700	7.99861	0.408634	0.275054	1.48565	0.137372	NA	0.831248	no
Bradi2g06810	37.5062	0.203571	0.242832	0.83832	0.401851	NA	0.831248	no
Bradi2g06830	153.744	0.214195	0.212736	1.00686	0.314003	0.743269	0.831248	no
Bradi2g06870	1.77512	-0.220477	0.193413	-1.13993	0.254315	NA	0.831248	no
Bradi2g06890	11.1972	-0.310597	0.29461	-1.05427	0.291761	NA	0.831248	no
Bradi2g06900	64.3786	-0.233557	0.212603	-1.09856	0.271959	NA	0.831248	no
Bradi2g06990	1.99473	-0.158671	0.186098	-0.852623	0.393869	NA	0.831248	no
Bradi2g07000	8.77631	-0.354852	0.296328	-1.1975	0.231112	NA	0.831248	no
Bradi2g07010	3.11204	-0.329506	0.209355	-1.57391	0.115507	NA	0.831248	no
Bradi2g07020	85.4628	-0.237809	0.19393	-1.22627	0.220099	NA	0.831248	no
Bradi2g07040	48.8593	0.401474	0.216827	1.85158	0.0640857	NA	0.831248	no
Bradi2g07060	2.67391	-0.288211	0.21613	-1.33351	0.182364	NA	0.831248	no
Bradi2g07070	1.13491	-0.194733	0.180999	-1.07588	0.28198	NA	0.831248	no
Bradi2g07093	9.70427	0.295626	0.295425	1.00068	0.316981	NA	0.831248	no
Bradi2g07096	3.21832	-0.376275	0.268242	-1.40274	0.160694	NA	0.831248	no
Bradi2g07100	6.63857	-0.241661	0.294199	-0.82142	0.411407	NA	0.831248	no
Bradi2g07110	72.1988	0.353883	0.19906	1.77777	0.0754421	NA	0.831248	no
Bradi2g07116	3.59617	0.369547	0.273085	1.35323	0.175983	NA	0.831248	no
Bradi2g07122	13.4823	-0.320617	0.296357	-1.08186	0.279315	NA	0.831248	no
Bradi2g07130	1.01028	-0.229213	0.17487	-1.31077	0.189936	NA	0.831248	no
Bradi2g07170	49.5718	-0.257353	0.216433	-1.18907	0.234414	NA	0.831248	no
Bradi2g07180	103.605	-0.282919	0.181936	-1.55504	0.119936	0.520763	0.831248	no
Bradi2g07220	0.572679	-0.124977	0.14884	-0.839676	0.40109	NA	0.831248	no
Bradi2g07237	10.5513	-0.314828	0.294551	-1.06884	0.285141	NA	0.831248	no
Bradi2g07290	23.787	-0.293189	0.257944	-1.13664	0.255689	NA	0.831248	no
Bradi2g07303	20.9521	0.379338	0.279451	1.35744	0.174641	NA	0.831248	no
Bradi2g07310	34.0592	-0.237382	0.24301	-0.976839	0.328649	NA	0.831248	no
Bradi2g07347	4.41107	-0.194185	0.215938	-0.899262	0.368513	NA	0.831248	no
Bradi2g07357	4.67615	-0.319196	0.237468	-1.34416	0.178896	NA	0.831248	no
Bradi2g07400	17.205	-0.297653	0.292885	-1.01628	0.309496	NA	0.831248	no
Bradi2g07450	66.9654	0.276376	0.194488	1.42104	0.155304	NA	0.831248	no
Bradi2g07460	2.73149	-0.287431	0.209357	-1.37292	0.169777	NA	0.831248	no
Bradi2g07520	5.30836	0.264517	0.276034	0.958275	0.337924	NA	0.831248	no
Bradi2g07530	26.8732	0.257425	0.264029	0.974985	0.329567	NA	0.831248	no
Bradi2g07535	2.30997	-0.399801	0.215504	-1.85519	0.0635694	NA	0.831248	no
Bradi2g07540	2.01192	-0.349873	0.196227	-1.783	0.0745863	NA	0.831248	no
Bradi2g07550	242.726	0.395091	0.212905	1.85572	0.063494	0.390875	0.831248	no
Bradi2g07590	1.16192	-0.173236	0.170835	-1.01405	0.310557	NA	0.831248	no
Bradi2g07597	18.2316	-0.305324	0.283863	-1.0756	0.282105	NA	0.831248	no
Bradi2g07630	86.2624	-0.193009	0.203645	-0.947771	0.343246	NA	0.831248	no
Bradi2g07690	154.891	0.157448	0.158054	0.996168	0.319169	0.746255	0.831248	no
Bradi2g07770	95.5384	-0.179646	0.189104	-0.949986	0.342119	0.762751	0.831248	no
Bradi2g07780	1.61065	-0.213166	0.19063	-1.11821	0.263475	NA	0.831248	no
Bradi2g07801	65.1458	-0.29328	0.208439	-1.40703	0.159418	NA	0.831248	no
Bradi2g07820	12.7525	0.307751	0.296166	1.03912	0.29875	NA	0.831248	no
Bradi2g07830	3.01951	-0.397364	0.270759	-1.46759	0.142215	NA	0.831248	no
Bradi2g07840	1.68254	-0.169205	0.180179	-0.939094	0.347683	NA	0.831248	no
Bradi2g07851	8.64644	0.345982	0.296474	1.16699	0.243215	NA	0.831248	no
Bradi2g07986	5.27926	-0.264738	0.285774	-0.926386	0.354245	NA	0.831248	no
Bradi2g08010	71.4135	-0.194787	0.194216	-1.00294	0.315891	NA	0.831248	no
Bradi2g08040	52.2386	-0.218499	0.202058	-1.08137	0.279534	NA	0.831248	no
Bradi2g08070	35.4392	0.333835	0.255276	1.30774	0.190962	NA	0.831248	no
Bradi2g08093	4.74547	-0.242739	0.269918	-0.89931	0.368488	NA	0.831248	no
Bradi2g08100	227.87	-0.25853	0.164984	-1.56701	0.117113	0.516133	0.831248	no
Bradi2g08110	7.41218	-0.479178	0.296152	-1.61801	0.105659	NA	0.831248	no
Bradi2g08120	5.72004	-0.268078	0.274731	-0.975782	0.329172	NA	0.831248	no
Bradi2g08170	34.168	0.277336	0.231448	1.19827	0.230813	NA	0.831248	no
Bradi2g08210	19.9279	0.303112	0.285012	1.06351	0.287553	NA	0.831248	no
Bradi2g08220	2.41224	-0.189946	0.186494	-1.01851	0.308438	NA	0.831248	no
Bradi2g08230	2.00738	-0.291936	0.213763	-1.3657	0.172034	NA	0.831248	no
Bradi2g08250	3.28783	-0.278672	0.252131	-1.10527	0.269043	NA	0.831248	no
Bradi2g08267	3.55916	-0.185458	0.206465	-0.898255	0.36905	NA	0.831248	no
Bradi2g08293	5.14237	-0.3724	0.286496	-1.29985	0.193654	NA	0.831248	no
Bradi2g08330	42.868	-0.411702	0.242741	-1.69606	0.0898749	NA	0.831248	no
Bradi2g08360	1.04895	-0.233436	0.175645	-1.32902	0.18384	NA	0.831248	no
Bradi2g08370	19.4352	-0.465541	0.285583	-1.63014	0.103071	NA	0.831248	no
Bradi2g08380	46.6706	0.3668	0.231601	1.58375	0.11325	NA	0.831248	no
Bradi2g08390	216.719	0.149408	0.178919	0.83506	0.403684	0.805101	0.831248	no
Bradi2g08410	54.7578	0.298445	0.218158	1.36802	0.171306	NA	0.831248	no
Bradi2g08415	2.25939	-0.220668	0.237815	-0.927897	0.353461	NA	0.831248	no
Bradi2g08430	2.34486	-0.165625	0.186227	-0.889372	0.373803	NA	0.831248	no
Bradi2g08450	1.51253	-0.257564	0.191489	-1.34506	0.178607	NA	0.831248	no
Bradi2g08460	5.64134	-0.324357	0.266589	-1.21669	0.22372	NA	0.831248	no
Bradi2g08490	13.9784	0.279425	0.291581	0.958312	0.337906	NA	0.831248	no
Bradi2g08500	122.256	0.229051	0.177493	1.29048	0.196885	0.637306	0.831248	no
Bradi2g08510	6.27559	-0.350337	0.293161	-1.19503	0.232074	NA	0.831248	no
Bradi2g08527	21.0999	0.27691	0.269272	1.02836	0.303779	NA	0.831248	no
Bradi2g08560	104.887	-0.205353	0.180533	-1.13748	0.255338	0.692301	0.831248	no
Bradi2g08570	3.78859	-0.225765	0.275958	-0.818113	0.413293	NA	0.831248	no
Bradi2g08580	6.49888	-0.362651	0.291173	-1.24548	0.212954	NA	0.831248	no
Bradi2g08585	1.16849	-0.275776	0.186383	-1.47962	0.138974	NA	0.831248	no
Bradi2g08600	6.13863	0.305787	0.295398	1.03517	0.30059	NA	0.831248	no
Bradi2g08610	1.28008	-0.273911	0.185504	-1.47658	0.139789	NA	0.831248	no
Bradi2g08620	39.6732	0.220277	0.257867	0.854228	0.392979	NA	0.831248	no
Bradi2g08627	4.40554	-0.195201	0.21732	-0.898218	0.369069	NA	0.831248	no
Bradi2g08660	10.4831	-0.24097	0.290083	-0.830692	0.406148	NA	0.831248	no
Bradi2g08663	5.33263	-0.219114	0.234768	-0.933322	0.350654	NA	0.831248	no
Bradi2g08670	2.95998	-0.163245	0.1949	-0.837586	0.402263	NA	0.831248	no
Bradi2g08680	2.37357	-0.196662	0.190275	-1.03357	0.301339	NA	0.831248	no
Bradi2g08690	1.15682	-0.274667	0.186218	-1.47497	0.14022	NA	0.831248	no
Bradi2g08700	32.5446	-0.231633	0.244942	-0.945664	0.34432	NA	0.831248	no
Bradi2g08707	4.66445	-0.365554	0.26613	-1.3736	0.169567	NA	0.831248	no
Bradi2g08737	39.6388	-0.246306	0.253529	-0.971509	0.331295	NA	0.831248	no
Bradi2g08743	6.42067	-0.514483	0.287271	-1.79093	0.0733041	NA	0.831248	no
Bradi2g08750	4.56968	-0.162747	0.191211	-0.851139	0.394692	NA	0.831248	no
Bradi2g08760	1.61261	-0.210331	0.189407	-1.11047	0.266796	NA	0.831248	no
Bradi2g08780	0.89458	-0.167002	0.167793	-0.995289	0.319596	NA	0.831248	no
Bradi2g08790	25.4999	-0.415317	0.288365	-1.44025	0.149797	NA	0.831248	no
Bradi2g08826	33.9063	-0.213087	0.247324	-0.861569	0.388925	NA	0.831248	no
Bradi2g08832	28.8808	-0.219847	0.25279	-0.869681	0.384475	NA	0.831248	no
Bradi2g08850	6.41706	0.344366	0.291257	1.18234	0.23707	NA	0.831248	no
Bradi2g08853	0.926962	-0.211961	0.171243	-1.23778	0.215798	NA	0.831248	no
Bradi2g08870	1.80572	-0.314573	0.226628	-1.38806	0.165119	NA	0.831248	no
Bradi2g08920	33.4046	0.200866	0.234994	0.854768	0.39268	NA	0.831248	no
Bradi2g08983	1.39637	-0.173458	0.216544	-0.801031	0.423114	NA	0.831248	no
Bradi2g09020	1.91411	-0.265582	0.19977	-1.32944	0.183704	NA	0.831248	no
Bradi2g09050	1.14414	-0.181668	0.175131	-1.03733	0.299582	NA	0.831248	no
Bradi2g09095	3.51461	-0.301146	0.253837	-1.18638	0.235474	NA	0.831248	no
Bradi2g09102	3.62421	-0.368678	0.230064	-1.6025	0.109045	NA	0.831248	no
Bradi2g09170	88.2343	0.248128	0.195966	1.26618	0.205449	0.651875	0.831248	no
Bradi2g09275	7.79135	-0.265926	0.291963	-0.910821	0.36239	NA	0.831248	no
Bradi2g09280	3.01276	-0.166316	0.194827	-0.853661	0.393293	NA	0.831248	no
Bradi2g09290	47.6743	-0.25882	0.222988	-1.16069	0.245768	NA	0.831248	no
Bradi2g09320	0.924518	-0.222494	0.17505	-1.27103	0.20372	NA	0.831248	no
Bradi2g09366	34.2756	-0.312796	0.258555	-1.20979	0.226361	NA	0.831248	no
Bradi2g09370	34.8642	0.416649	0.255431	1.63116	0.102856	NA	0.831248	no
Bradi2g09400	5.28394	0.365745	0.280536	1.30374	0.192323	NA	0.831248	no
Bradi2g09420	8.50644	0.329811	0.296477	1.11244	0.265951	NA	0.831248	no
Bradi2g09423	2.87568	-0.226316	0.191785	-1.18005	0.237982	NA	0.831248	no
Bradi2g09480	18.7639	-0.256271	0.287493	-0.891401	0.372714	NA	0.831248	no
Bradi2g09487	7.34137	0.389939	0.288545	1.3514	0.176568	NA	0.831248	no
Bradi2g09520	59.4376	0.199417	0.199869	0.997741	0.318405	NA	0.831248	no
Bradi2g09530	85.4156	0.35812	0.198987	1.79972	0.0719054	NA	0.831248	no
Bradi2g09540	20.2608	-0.338428	0.268625	-1.25985	0.207722	NA	0.831248	no
Bradi2g09555	6.84706	-0.111234	0.138802	-0.801386	0.422908	NA	0.831248	no
Bradi2g09561	1.63574	-0.263354	0.190604	-1.38168	0.167071	NA	0.831248	no
Bradi2g09566	3.55028	-0.285246	0.274222	-1.0402	0.298247	NA	0.831248	no
Bradi2g09620	14.9296	0.459402	0.29308	1.5675	0.116998	NA	0.831248	no
Bradi2g09637	6.99345	-0.234805	0.296237	-0.792625	0.427996	NA	0.831248	no
Bradi2g09660	3.32338	-0.20005	0.191211	-1.04623	0.295457	NA	0.831248	no
Bradi2g09680	2.01929	-0.171492	0.191647	-0.894832	0.370877	NA	0.831248	no
Bradi2g09690	3.12307	-0.164484	0.190279	-0.864437	0.387348	NA	0.831248	no
[truncated: 24,104 more rows]

## Sheet: Data S1C
Supplemental Data Set 1C. Differential gene expression analysis between 35S:GUS and 35S:OsMIR390-AtL-Cao Brachypodium samples.
Gene ID	BaseMean	Log2FoldChange	LfcSE	Stat	pvalue	padj	qvalue	Significance
Bradi2g00381	432.913	-3.62537	0.17815	-20.3501	4.64e-92	8.72e-88	5.84e-88	yes
Bradi1g25860	1251.15	1.92878	0.119742	16.1077	2.25e-58	2.12e-54	1.42e-54	yes
Bradi3g14470	74.3306	-5.34894	0.368009	-14.5348	7.29e-48	4.57e-44	3.06e-44	yes
Bradi1g15400	434.583	1.62839	0.135583	12.0103	3.14e-33	1.48e-29	9.89e-30	yes
Bradi2g52680	33.0031	-3.8997	0.364386	-10.7021	9.95e-27	3.74e-23	2.51e-23	yes
Bradi2g00390	424.689	-1.96463	0.189068	-10.3911	2.72e-25	8.53e-22	5.71e-22	yes
Bradi1g17450	513.943	-2.14324	0.213193	-10.053	8.91e-24	2.39e-20	1.6e-20	yes
Bradi4g28970	371.916	-1.2998	0.131815	-9.86078	6.16e-23	1.45e-19	9.7e-20	yes
Bradi1g41907	305.434	1.51781	0.154313	9.83596	7.88e-23	1.54e-19	1.03e-19	yes
Bradi1g43607	205.453	1.41946	0.144374	9.83183	8.21e-23	1.54e-19	1.03e-19	yes
Bradi1g20440	208.722	1.95707	0.202398	9.66943	4.07e-22	6.95e-19	4.66e-19	yes
Bradi1g76880	196.264	1.76144	0.182363	9.65895	4.5e-22	7.06e-19	4.73e-19	yes
Bradi3g55440	663.437	-1.58088	0.164027	-9.63791	5.53e-22	8e-19	5.36e-19	yes
Bradi2g04380	1535.67	-1.95098	0.203149	-9.60368	7.71e-22	1.04e-18	6.94e-19	yes
Bradi5g08790	91.8759	-1.92077	0.202993	-9.46225	3.01e-21	3.78e-18	2.53e-18	yes
Bradi4g05000	174.308	1.91238	0.204088	9.37039	7.23e-21	8.5e-18	5.69e-18	yes
Bradi2g05226	222.651	1.75247	0.188427	9.30052	1.4e-20	1.55e-17	1.04e-17	yes
Bradi1g33520	252.992	-1.75398	0.189341	-9.2636	1.98e-20	2.07e-17	1.38e-17	yes
Bradi1g30130	622.504	-1.42664	0.154771	-9.21776	3.03e-20	3e-17	2.01e-17	yes
Bradi3g47067	108.545	2.06362	0.226107	9.12671	7.06e-20	6.64e-17	4.45e-17	yes
Bradi3g59430	1544.38	1.16202	0.12894	9.01207	2.02e-19	1.81e-16	1.21e-16	yes
Bradi1g67120	113.19	1.90415	0.211997	8.98199	2.66e-19	2.27e-16	1.52e-16	yes
Bradi1g09410	37.9887	-3.17028	0.357585	-8.8658	7.6e-19	6.21e-16	4.16e-16	yes
Bradi2g62315	11321	-1.20719	0.136253	-8.85995	8e-19	6.27e-16	4.2e-16	yes
Bradi2g21280	206.124	-1.76237	0.199828	-8.81946	1.15e-18	8.65e-16	5.8e-16	yes
Bradi1g72650	294.56	1.13187	0.131099	8.63371	5.94e-18	4.3e-15	2.88e-15	yes
Bradi1g42970	19.5701	-3.55735	0.4159	-8.55337	1.2e-17	8.33e-15	5.58e-15	yes
Bradi2g61500	1044.78	-1.12511	0.132174	-8.51236	1.7e-17	1.14e-14	7.67e-15	yes
Bradi4g31440	690.721	1.08822	0.128504	8.46842	2.49e-17	1.61e-14	1.08e-14	yes
Bradi1g04130	367.733	1.23487	0.14602	8.45685	2.75e-17	1.71e-14	1.15e-14	yes
Bradi1g62170	248.381	1.6052	0.189883	8.45366	2.82e-17	1.71e-14	1.15e-14	yes
Bradi5g01180	170.78	-1.42969	0.169319	-8.44378	3.07e-17	1.81e-14	1.21e-14	yes
Bradi3g37690	161.701	-1.36168	0.161627	-8.42485	3.61e-17	2.06e-14	1.38e-14	yes
Bradi3g31590	51.6681	2.18725	0.260774	8.38751	4.97e-17	2.75e-14	1.84e-14	yes
Bradi2g53750	62.988	-2.17262	0.26371	-8.23867	1.74e-16	9.36e-14	6.27e-14	yes
Bradi2g52920	231.27	1.78711	0.218111	8.19359	2.54e-16	1.32e-13	8.88e-14	yes
Bradi1g19010	1339.29	-1.32761	0.162383	-8.17583	2.94e-16	1.49e-13	1e-13	yes
Bradi2g03280	1698.34	-1.2716	0.155855	-8.1589	3.38e-16	1.67e-13	1.12e-13	yes
Bradi1g71860	60.8917	1.87339	0.230202	8.13802	4.02e-16	1.94e-13	1.3e-13	yes
Bradi3g54320	170.303	1.4351	0.176839	8.1153	4.85e-16	2.28e-13	1.53e-13	yes
Bradi1g62400	341.512	-1.1097	0.137108	-8.09363	5.79e-16	2.66e-13	1.78e-13	yes
Bradi2g01320	144.922	-1.64046	0.204465	-8.0232	1.03e-15	4.61e-13	3.09e-13	yes
Bradi2g60898	83.8563	1.9665	0.246304	7.98402	1.42e-15	6.2e-13	4.15e-13	yes
Bradi1g09000	97.4543	1.70251	0.213922	7.95854	1.74e-15	7.44e-13	4.99e-13	yes
Bradi2g21184	770.734	0.937463	0.117854	7.95445	1.8e-15	7.52e-13	5.04e-13	yes
Bradi4g37870	235.309	-1.10343	0.138803	-7.94966	1.87e-15	7.65e-13	5.12e-13	yes
Bradi4g36077	133.947	1.79083	0.226143	7.91902	2.39e-15	9.58e-13	6.42e-13	yes
Bradi2g37320	246.43	1.35856	0.171717	7.9116	2.54e-15	9.96e-13	6.67e-13	yes
Bradi2g40040	319.783	1.30935	0.166144	7.88084	3.25e-15	1.22e-12	8.2e-13	yes
Bradi4g02570	57.9178	2.33431	0.296131	7.88267	3.2e-15	1.22e-12	8.2e-13	yes
Bradi2g00540	20.6086	-3.0176	0.385482	-7.82813	4.95e-15	1.82e-12	1.22e-12	yes
Bradi2g19230	180.282	-1.48043	0.189227	-7.82355	5.14e-15	1.82e-12	1.22e-12	yes
Bradi1g18320	360.555	1.4025	0.179217	7.82567	5.05e-15	1.82e-12	1.22e-12	yes
Bradi1g46150	71.7281	-2.15649	0.276195	-7.80785	5.82e-15	2.03e-12	1.36e-12	yes
Bradi1g47140	1116.46	1.11155	0.142551	7.79759	6.31e-15	2.12e-12	1.42e-12	yes
Bradi5g17360	192.539	1.25661	0.161126	7.79895	6.24e-15	2.12e-12	1.42e-12	yes
Bradi2g58350	37.1709	-2.13268	0.273854	-7.78767	6.83e-15	2.25e-12	1.51e-12	yes
Bradi2g35587	530.701	1.27761	0.164405	7.7711	7.78e-15	2.52e-12	1.69e-12	yes
Bradi1g57470	51.5639	2.05301	0.264619	7.75838	8.6e-15	2.74e-12	1.84e-12	yes
Bradi2g17390	150.522	1.89322	0.244213	7.75231	9.02e-15	2.83e-12	1.9e-12	yes
Bradi1g07340	151.799	1.41617	0.185661	7.62774	2.39e-14	7.37e-12	4.94e-12	yes
Bradi5g03095	46.4847	2.13457	0.280068	7.62162	2.51e-14	7.6e-12	5.09e-12	yes
Bradi3g55840	432.897	0.898784	0.118951	7.55592	4.16e-14	1.24e-11	8.32e-12	yes
Bradi3g52360	304.895	-1.10385	0.14645	-7.53738	4.79e-14	1.41e-11	9.44e-12	yes
Bradi1g24100	572.677	0.820018	0.10928	7.5038	6.2e-14	1.79e-11	1.2e-11	yes
Bradi1g65860	92.6668	1.52287	0.203037	7.50047	6.36e-14	1.81e-11	1.21e-11	yes
Bradi4g17010	1451.06	-1.10593	0.149976	-7.37404	1.66e-13	4.58e-11	3.07e-11	yes
Bradi1g63080	58.9797	2.06951	0.280624	7.37465	1.65e-13	4.58e-11	3.07e-11	yes
Bradi1g71360	153.596	-1.27353	0.172914	-7.36508	1.77e-13	4.83e-11	3.23e-11	yes
Bradi1g11310	1447.65	-1.01321	0.137649	-7.36084	1.83e-13	4.91e-11	3.29e-11	yes
Bradi2g62280	125.349	1.45402	0.19776	7.35244	1.95e-13	5.16e-11	3.45e-11	yes
Bradi3g00330	2667.02	-0.661891	0.0900767	-7.34808	2.01e-13	5.25e-11	3.52e-11	yes
Bradi2g53210	148.575	1.44189	0.196435	7.34032	2.13e-13	5.49e-11	3.68e-11	yes
Bradi4g17001	1192.69	1.08553	0.14817	7.32621	2.37e-13	6.02e-11	4.03e-11	yes
Bradi1g28090	1043.41	1.00252	0.137056	7.31467	2.58e-13	6.47e-11	4.34e-11	yes
Bradi1g19220	8900.52	1.30614	0.178746	7.30724	2.73e-13	6.75e-11	4.52e-11	yes
Bradi3g47690	1777.62	0.934005	0.128018	7.29586	2.97e-13	7.25e-11	4.86e-11	yes
Bradi2g41060	100.2	-1.38923	0.190536	-7.29117	3.07e-13	7.41e-11	4.96e-11	yes
Bradi5g26720	189.53	1.5091	0.207137	7.28555	3.2e-13	7.63e-11	5.11e-11	yes
Bradi2g41270	368.444	1.32362	0.181938	7.27512	3.46e-13	8.14e-11	5.45e-11	yes
Bradi1g39198	53366.1	1.17084	0.161515	7.24912	4.19e-13	9.74e-11	6.53e-11	yes
Bradi2g52730	150.644	1.24485	0.17298	7.19652	6.18e-13	1.42e-10	9.49e-11	yes
Bradi4g29010	259.064	1.13564	0.158088	7.18358	6.79e-13	1.54e-10	1.03e-10	yes
Bradi2g61710	88.6513	1.5818	0.221176	7.15176	8.57e-13	1.92e-10	1.29e-10	yes
Bradi2g51860	78.5791	1.44744	0.202469	7.14896	8.74e-13	1.93e-10	1.3e-10	yes
Bradi3g34340	126.46	1.44633	0.202895	7.12849	1.01e-12	2.22e-10	1.49e-10	yes
Bradi1g03180	1065.27	1.1364	0.159669	7.11726	1.1e-12	2.38e-10	1.59e-10	yes
Bradi2g57537	589.672	-1.07477	0.151088	-7.11352	1.13e-12	2.42e-10	1.62e-10	yes
Bradi2g41480	309.322	1.3685	0.19256	7.10687	1.19e-12	2.51e-10	1.68e-10	yes
Bradi1g10540	456.97	-1.3269	0.186882	-7.10021	1.25e-12	2.6e-10	1.74e-10	yes
Bradi2g33460	18.9137	-2.72482	0.384963	-7.07813	1.46e-12	3.02e-10	2.02e-10	yes
Bradi2g23060	64.5336	-2.11468	0.29957	-7.05905	1.68e-12	3.43e-10	2.3e-10	yes
Bradi1g16580	715.665	1.43953	0.204523	7.0385	1.94e-12	3.89e-10	2.61e-10	yes
Bradi1g71840	133.225	-1.43106	0.203302	-7.03908	1.94e-12	3.89e-10	2.61e-10	yes
Bradi2g46306	216.723	1.18991	0.169111	7.03629	1.97e-12	3.91e-10	2.62e-10	yes
Bradi3g14950	478.573	1.0869	0.154601	7.03034	2.06e-12	4.04e-10	2.7e-10	yes
Bradi1g29800	151.51	1.1681	0.16723	6.985	2.85e-12	5.52e-10	3.7e-10	yes
Bradi3g07830	153.033	1.49998	0.215067	6.97448	3.07e-12	5.89e-10	3.95e-10	yes
Bradi1g49470	61.4035	1.74196	0.249883	6.97109	3.14e-12	5.98e-10	4e-10	yes
Bradi1g26350	1805.95	1.24209	0.178231	6.969	3.19e-12	6e-10	4.02e-10	yes
Bradi1g37600	1129.43	-1.35081	0.194024	-6.96206	3.35e-12	6.24e-10	4.18e-10	yes
Bradi3g44600	197.162	1.21553	0.177025	6.8664	6.58e-12	1.21e-09	8.13e-10	yes
Bradi3g36577	319.42	1.12585	0.164727	6.83468	8.22e-12	1.5e-09	1.01e-09	yes
Bradi4g06300	86.5731	1.53479	0.225548	6.80474	1.01e-11	1.83e-09	1.23e-09	yes
Bradi5g17100	113.231	1.27939	0.188097	6.80179	1.03e-11	1.85e-09	1.24e-09	yes
Bradi4g30710	62.9319	1.44926	0.213115	6.80036	1.04e-11	1.85e-09	1.24e-09	yes
Bradi2g48960	120.06	1.51396	0.223973	6.75959	1.38e-11	2.39e-09	1.6e-09	yes
Bradi1g03450	121.082	1.57699	0.233313	6.75912	1.39e-11	2.39e-09	1.6e-09	yes
Bradi1g78926	17.2455	-2.74594	0.406178	-6.76045	1.38e-11	2.39e-09	1.6e-09	yes
Bradi3g03330	395.212	0.918136	0.135855	6.75822	1.4e-11	2.39e-09	1.6e-09	yes
Bradi1g05802	1241.57	1.09484	0.163586	6.69271	2.19e-11	3.71e-09	2.49e-09	yes
Bradi5g02181	46.6501	1.8992	0.284526	6.67498	2.47e-11	4.15e-09	2.78e-09	yes
Bradi1g63690	105.235	-1.46476	0.220341	-6.6477	2.98e-11	4.94e-09	3.31e-09	yes
Bradi3g15300	143.304	1.21282	0.182468	6.6468	3e-11	4.94e-09	3.31e-09	yes
Bradi4g03303	52.7481	1.75955	0.264869	6.64309	3.07e-11	5.02e-09	3.37e-09	yes
Bradi1g55560	452.288	-1.50588	0.226935	-6.63574	3.23e-11	5.24e-09	3.51e-09	yes
Bradi1g16490	126.644	-1.41119	0.212757	-6.63288	3.29e-11	5.29e-09	3.55e-09	yes
Bradi1g67170	196.761	1.36155	0.205988	6.60985	3.85e-11	6.13e-09	4.11e-09	yes
Bradi4g04670	253.756	0.908102	0.137856	6.58732	4.48e-11	7.04e-09	4.72e-09	yes
Bradi1g31066	157.276	1.42652	0.21657	6.58686	4.49e-11	7.04e-09	4.72e-09	yes
Bradi3g42320	124.971	-1.17793	0.179016	-6.58003	4.7e-11	7.31e-09	4.9e-09	yes
Bradi3g38527	150.129	1.03891	0.158044	6.57353	4.91e-11	7.58e-09	5.08e-09	yes
Bradi4g14840	178.617	1.03551	0.157559	6.57223	4.96e-11	7.58e-09	5.08e-09	yes
Bradi1g56280	224.034	1.35672	0.206601	6.56684	5.14e-11	7.8e-09	5.22e-09	yes
Bradi3g14490	522.576	-0.938691	0.142979	-6.56522	5.2e-11	7.82e-09	5.24e-09	yes
Bradi1g30690	89.4789	-1.69312	0.258521	-6.54927	5.78e-11	8.63e-09	5.78e-09	yes
Bradi1g58030	318.484	0.841141	0.128778	6.5317	6.5e-11	9.63e-09	6.45e-09	yes
Bradi1g64850	57.562	1.64277	0.251667	6.52755	6.69e-11	9.82e-09	6.58e-09	yes
Bradi2g00232	13.529	-2.64178	0.405004	-6.52286	6.9e-11	1.01e-08	6.74e-09	yes
Bradi1g25837	393.127	-1.12695	0.172865	-6.51927	7.06e-11	1.02e-08	6.85e-09	yes
Bradi1g62840	140.041	1.22677	0.188235	6.51723	7.16e-11	1.03e-08	6.89e-09	yes
Bradi2g48657	377.885	1.0157	0.156216	6.50194	7.93e-11	1.13e-08	7.57e-09	yes
Bradi4g00720	8.08485	-2.86819	0.442209	-6.48605	8.81e-11	1.24e-08	8.29e-09	yes
Bradi1g26607	149.966	0.993968	0.153244	6.48617	8.8e-11	1.24e-08	8.29e-09	yes
Bradi4g02150	334.52	0.917991	0.141663	6.4801	9.17e-11	1.28e-08	8.56e-09	yes
Bradi1g01021	87.1699	1.79198	0.277005	6.46911	9.86e-11	1.36e-08	9.13e-09	yes
Bradi1g03400	116.383	1.25521	0.194087	6.46723	9.98e-11	1.37e-08	9.18e-09	yes
Bradi1g49770	379.703	1.02758	0.158947	6.46493	1.01e-10	1.38e-08	9.26e-09	yes
Bradi1g38150	20.3905	-2.49163	0.385499	-6.46338	1.02e-10	1.39e-08	9.28e-09	yes
Bradi2g06080	381.68	1.03265	0.160455	6.43579	1.23e-10	1.65e-08	1.11e-08	yes
Bradi1g21095	23.7982	2.28592	0.356917	6.40464	1.51e-10	2e-08	1.34e-08	yes
Bradi3g14650	131.319	1.47177	0.229819	6.40405	1.51e-10	2e-08	1.34e-08	yes
Bradi2g51675	76.8072	-1.41697	0.221521	-6.39653	1.59e-10	2.09e-08	1.4e-08	yes
Bradi1g09030	102.763	1.15814	0.181139	6.39363	1.62e-10	2.12e-08	1.42e-08	yes
Bradi5g23890	1146.19	0.851059	0.133545	6.37282	1.86e-10	2.4e-08	1.61e-08	yes
Bradi3g33690	72.166	-1.39333	0.218659	-6.37217	1.86e-10	2.4e-08	1.61e-08	yes
Bradi1g57190	190.066	1.09939	0.172605	6.36938	1.9e-10	2.43e-08	1.63e-08	yes
Bradi1g15560	157.394	1.07029	0.168353	6.35739	2.05e-10	2.6e-08	1.74e-08	yes
Bradi1g74850	176.525	0.934203	0.146975	6.3562	2.07e-10	2.6e-08	1.74e-08	yes
Bradi1g77637	117.705	-1.20305	0.189276	-6.35606	2.07e-10	2.6e-08	1.74e-08	yes
Bradi3g07130	361.519	-0.868324	0.136637	-6.35499	2.08e-10	2.6e-08	1.74e-08	yes
Bradi2g26240	498.499	1.55254	0.24444	6.35144	2.13e-10	2.64e-08	1.77e-08	yes
Bradi4g31257	182.463	0.941465	0.148994	6.31882	2.64e-10	3.24e-08	2.17e-08	yes
Bradi4g29281	64.3419	1.4241	0.225959	6.30249	2.93e-10	3.58e-08	2.4e-08	yes
Bradi3g53790	226.386	1.44725	0.230036	6.2914	3.15e-10	3.82e-08	2.56e-08	yes
Bradi3g52560	159.846	-1.01981	0.162327	-6.2824	3.33e-10	4.02e-08	2.69e-08	yes
Bradi2g46840	193.546	0.985684	0.157043	6.27653	3.46e-10	4.15e-08	2.78e-08	yes
Bradi1g63850	35.9659	2.02667	0.323139	6.27182	3.57e-10	4.25e-08	2.85e-08	yes
Bradi1g29900	1366.04	1.10661	0.176697	6.26273	3.78e-10	4.48e-08	3e-08	yes
Bradi2g49690	103.343	-1.2455	0.199361	-6.24746	4.17e-10	4.9e-08	3.29e-08	yes
Bradi3g01110	51.7756	1.57928	0.253721	6.22448	4.83e-10	5.64e-08	3.78e-08	yes
Bradi4g38260	845.775	0.808636	0.129999	6.22034	4.96e-10	5.75e-08	3.85e-08	yes
Bradi1g02800	80.9814	1.22518	0.196986	6.21962	4.98e-10	5.75e-08	3.85e-08	yes
Bradi4g35810	269.332	0.898375	0.145428	6.17746	6.51e-10	7.47e-08	5.01e-08	yes
Bradi4g38440	378.972	0.771943	0.124985	6.17628	6.56e-10	7.48e-08	5.01e-08	yes
Bradi2g53170	49.6791	1.72179	0.279724	6.15531	7.49e-10	8.49e-08	5.69e-08	yes
Bradi2g14375	327.573	0.737045	0.120016	6.14124	8.19e-10	9.22e-08	6.18e-08	yes
Bradi2g51610	262.168	0.972402	0.158699	6.12734	8.94e-10	1e-07	6.7e-08	yes
Bradi4g24967	24.0885	1.93189	0.315419	6.12485	9.08e-10	1.01e-07	6.77e-08	yes
Bradi4g08130	59.8507	-1.3738	0.224752	-6.11251	9.81e-10	1.09e-07	7.27e-08	yes
Bradi2g57887	129.534	1.70763	0.279835	6.10228	1.05e-09	1.15e-07	7.71e-08	yes
Bradi3g50390	333.409	1.09014	0.178974	6.09105	1.12e-09	1.23e-07	8.22e-08	yes
Bradi1g65900	235.341	1.07388	0.176422	6.08698	1.15e-09	1.25e-07	8.38e-08	yes
Bradi5g16257	177.604	0.906306	0.149044	6.08079	1.2e-09	1.29e-07	8.66e-08	yes
Bradi3g27730	89.5448	1.2381	0.204019	6.06854	1.29e-09	1.39e-07	9.29e-08	yes
Bradi3g16660	216.674	1.04308	0.172032	6.06328	1.33e-09	1.43e-07	9.55e-08	yes
Bradi5g09697	4028.79	-1.05943	0.174813	-6.06039	1.36e-09	1.44e-07	9.67e-08	yes
Bradi2g43710	373.014	1.18026	0.194844	6.05748	1.38e-09	1.46e-07	9.79e-08	yes
Bradi3g19100	160.3	1.06344	0.175644	6.0545	1.41e-09	1.48e-07	9.92e-08	yes
Bradi3g35820	147.596	1.21305	0.200388	6.05353	1.42e-09	1.48e-07	9.92e-08	yes
Bradi1g56580	8727.43	0.535349	0.0885835	6.04344	1.51e-09	1.57e-07	1.05e-07	yes
Bradi1g25002	507.191	0.742803	0.12304	6.03709	1.57e-09	1.62e-07	1.09e-07	yes
Bradi1g42760	14.1332	-2.40925	0.399298	-6.03372	1.6e-09	1.65e-07	1.1e-07	yes
Bradi2g07180	84.1107	-1.22256	0.202692	-6.03159	1.62e-09	1.66e-07	1.11e-07	yes
Bradi2g61540	109.131	-1.05511	0.17505	-6.0275	1.67e-09	1.69e-07	1.13e-07	yes
Bradi4g45190	283.085	0.953944	0.158429	6.02126	1.73e-09	1.75e-07	1.17e-07	yes
Bradi1g78550	174.316	0.931288	0.154684	6.02058	1.74e-09	1.75e-07	1.17e-07	yes
Bradi3g03317	155.774	0.88952	0.147944	6.01255	1.83e-09	1.83e-07	1.22e-07	yes
Bradi1g33690	39.48	1.87304	0.311594	6.01116	1.84e-09	1.83e-07	1.23e-07	yes
Bradi2g61590	860.542	-1.99668	0.332321	-6.00828	1.88e-09	1.86e-07	1.24e-07	yes
Bradi1g10447	363.661	0.887801	0.14783	6.00556	1.91e-09	1.88e-07	1.26e-07	yes
Bradi1g22270	470.176	0.790995	0.131887	5.99751	2e-09	1.96e-07	1.32e-07	yes
Bradi3g04750	27.4334	-2.01865	0.33799	-5.97251	2.34e-09	2.28e-07	1.53e-07	yes
Bradi3g44335	642.564	0.873203	0.14623	5.97145	2.35e-09	2.28e-07	1.53e-07	yes
Bradi3g16515	7104.5	-0.761732	0.127676	-5.96615	2.43e-09	2.34e-07	1.57e-07	yes
Bradi1g75670	56.1159	-1.49776	0.251456	-5.95634	2.58e-09	2.48e-07	1.66e-07	yes
Bradi2g10278	78.4055	1.3311	0.223884	5.94549	2.76e-09	2.63e-07	1.76e-07	yes
Bradi2g49870	116.631	1.22877	0.2069	5.93897	2.87e-09	2.72e-07	1.83e-07	yes
Bradi4g35230	25.6662	-1.80324	0.304285	-5.92615	3.1e-09	2.93e-07	1.96e-07	yes
Bradi2g16402	94.6831	1.65974	0.280113	5.92525	3.12e-09	2.93e-07	1.96e-07	yes
Bradi3g44130	470.61	0.945076	0.159759	5.91563	3.31e-09	3.09e-07	2.07e-07	yes
Bradi5g19000	151.691	1.128	0.190902	5.90878	3.45e-09	3.21e-07	2.15e-07	yes
Bradi1g33016	224.024	-1.03055	0.174486	-5.9062	3.5e-09	3.24e-07	2.17e-07	yes
Bradi2g09720	392.221	-0.986145	0.167036	-5.90379	3.55e-09	3.28e-07	2.19e-07	yes
Bradi3g52690	841.924	0.718155	0.121895	5.89159	3.83e-09	3.51e-07	2.35e-07	yes
Bradi4g42240	290.571	-1.03748	0.176802	-5.86801	4.41e-09	4.01e-07	2.69e-07	yes
Bradi3g41270	451.217	1.00224	0.170794	5.86813	4.41e-09	4.01e-07	2.69e-07	yes
Bradi2g43680	242.705	0.979509	0.166973	5.86627	4.46e-09	4.01e-07	2.69e-07	yes
Bradi5g19560	327.474	1.06689	0.18185	5.86684	4.44e-09	4.01e-07	2.69e-07	yes
Bradi5g21780	162.802	1.01506	0.173121	5.86326	4.54e-09	4.07e-07	2.72e-07	yes
Bradi2g14720	78.2481	1.49994	0.256058	5.85782	4.69e-09	4.16e-07	2.79e-07	yes
Bradi1g50590	256.461	0.867538	0.148119	5.85704	4.71e-09	4.16e-07	2.79e-07	yes
Bradi5g27510	274.534	0.895786	0.152906	5.85841	4.67e-09	4.16e-07	2.79e-07	yes
Bradi5g20840	69.2487	1.54483	0.264833	5.83321	5.44e-09	4.78e-07	3.2e-07	yes
Bradi2g10740	229.167	1.01059	0.173512	5.82433	5.73e-09	5.02e-07	3.36e-07	yes
Bradi3g32090	188.493	-1.41821	0.243582	-5.82231	5.8e-09	5.05e-07	3.39e-07	yes
Bradi1g29669	110.776	1.06895	0.183916	5.81219	6.17e-09	5.34e-07	3.58e-07	yes
Bradi4g35780	18.881	-1.98132	0.341172	-5.8074	6.35e-09	5.47e-07	3.67e-07	yes
Bradi5g04567	279.786	0.760276	0.13098	5.80451	6.46e-09	5.54e-07	3.71e-07	yes
Bradi1g04700	5003.29	0.774995	0.13359	5.80132	6.58e-09	5.58e-07	3.74e-07	yes
Bradi5g03860	366.479	0.954932	0.164609	5.80122	6.58e-09	5.58e-07	3.74e-07	yes
Bradi5g21310	310.952	0.880816	0.151827	5.80144	6.57e-09	5.58e-07	3.74e-07	yes
Bradi1g02270	618.314	0.852512	0.147131	5.79425	6.86e-09	5.79e-07	3.88e-07	yes
Bradi2g52977	39.5731	-1.58841	0.275808	-5.75913	8.45e-09	7.1e-07	4.76e-07	yes
Bradi5g17910	9.13388	-2.45702	0.42708	-5.75308	8.76e-09	7.33e-07	4.91e-07	yes
Bradi4g08680	259.562	-0.802862	0.139638	-5.74959	8.95e-09	7.45e-07	4.99e-07	yes
Bradi4g11265	10.3598	-2.58207	0.449402	-5.74557	9.16e-09	7.59e-07	5.09e-07	yes
Bradi1g69120	23.3146	-1.82111	0.317433	-5.73701	9.64e-09	7.95e-07	5.33e-07	yes
Bradi1g11837	170.762	1.15294	0.20114	5.73203	9.92e-09	8.15e-07	5.46e-07	yes
Bradi3g45180	1173.94	-0.737989	0.12905	-5.71862	1.07e-08	8.78e-07	5.88e-07	yes
Bradi4g36160	382.559	0.704189	0.123173	5.71708	1.08e-08	8.82e-07	5.91e-07	yes
Bradi3g10967	191.938	0.836451	0.146457	5.71125	1.12e-08	9.09e-07	6.09e-07	yes
Bradi2g49560	89.6489	-1.16605	0.204351	-5.70615	1.16e-08	9.33e-07	6.25e-07	yes
Bradi2g46360	126.906	1.22018	0.214093	5.69928	1.2e-08	9.67e-07	6.48e-07	yes
Bradi2g62510	71.2867	-1.45529	0.255386	-5.6984	1.21e-08	9.68e-07	6.49e-07	yes
Bradi2g21186	405.427	0.781212	0.137219	5.69319	1.25e-08	9.94e-07	6.66e-07	yes
Bradi2g08980	121.841	0.988126	0.173855	5.68363	1.32e-08	1.04e-06	7e-07	yes
Bradi1g15170	612.122	0.726203	0.12778	5.68322	1.32e-08	1.04e-06	7e-07	yes
Bradi2g06220	8178.33	-0.829486	0.146509	-5.66168	1.5e-08	1.18e-06	7.9e-07	yes
Bradi1g06890	3023.08	0.885807	0.156555	5.6581	1.53e-08	1.2e-06	8.04e-07	yes
Bradi2g24790	183.896	0.925879	0.163709	5.65565	1.55e-08	1.21e-06	8.12e-07	yes
Bradi1g07027	96.8704	1.02509	0.181486	5.64829	1.62e-08	1.26e-06	8.44e-07	yes
Bradi5g26820	221.268	0.809879	0.144104	5.6201	1.91e-08	1.48e-06	9.9e-07	yes
Bradi3g53920	162.767	-0.94776	0.16878	-5.61534	1.96e-08	1.51e-06	1.01e-06	yes
Bradi4g17160	187.046	1.21198	0.216029	5.61026	2.02e-08	1.54e-06	1.03e-06	yes
Bradi3g09290	154.107	-1.00179	0.17856	-5.61035	2.02e-08	1.54e-06	1.03e-06	yes
Bradi3g32820	70.694	1.61299	0.2878	5.60453	2.09e-08	1.59e-06	1.07e-06	yes
Bradi3g43290	491.093	0.80724	0.144171	5.59919	2.15e-08	1.63e-06	1.09e-06	yes
Bradi5g13890	135.494	0.935978	0.167308	5.59434	2.21e-08	1.67e-06	1.12e-06	yes
Bradi3g14340	251.553	0.859065	0.153542	5.59497	2.21e-08	1.67e-06	1.12e-06	yes
Bradi2g23540	113.686	1.42734	0.255241	5.59213	2.24e-08	1.68e-06	1.13e-06	yes
Bradi4g27040	333.594	0.942269	0.168586	5.58925	2.28e-08	1.7e-06	1.14e-06	yes
Bradi3g01920	99.9282	-1.05729	0.189182	-5.58874	2.29e-08	1.7e-06	1.14e-06	yes
Bradi3g06750	62.9181	1.51791	0.271933	5.58191	2.38e-08	1.76e-06	1.18e-06	yes
Bradi2g03241	105.457	-1.17498	0.210674	-5.57725	2.44e-08	1.8e-06	1.21e-06	yes
Bradi3g05160	182.646	0.974957	0.174865	5.57547	2.47e-08	1.81e-06	1.22e-06	yes
Bradi1g30330	276.152	0.763302	0.136979	5.57242	2.51e-08	1.84e-06	1.23e-06	yes
Bradi4g34207	278.124	0.793289	0.142405	5.57064	2.54e-08	1.85e-06	1.24e-06	yes
Bradi2g05620	582.742	-0.927875	0.166594	-5.56968	2.55e-08	1.85e-06	1.24e-06	yes
Bradi2g21460	192.793	-0.840106	0.150988	-5.56407	2.64e-08	1.91e-06	1.28e-06	yes
Bradi2g51500	595.436	0.693588	0.124803	5.55747	2.74e-08	1.97e-06	1.32e-06	yes
Bradi1g52330	101.523	1.20209	0.216471	5.55312	2.81e-08	2.01e-06	1.35e-06	yes
Bradi2g41560	147.35	1.00909	0.181891	5.54778	2.89e-08	2.06e-06	1.38e-06	yes
Bradi1g30550	1406.42	0.768313	0.13848	5.54817	2.89e-08	2.06e-06	1.38e-06	yes
Bradi1g30610	107.257	1.0328	0.186443	5.53949	3.03e-08	2.15e-06	1.44e-06	yes
Bradi4g27210	183.607	1.13178	0.204429	5.53629	3.09e-08	2.18e-06	1.46e-06	yes
Bradi3g56020	952.23	-0.671371	0.121316	-5.53407	3.13e-08	2.2e-06	1.48e-06	yes
Bradi3g55210	445.597	0.757063	0.136878	5.53091	3.19e-08	2.24e-06	1.5e-06	yes
Bradi3g29750	558.158	0.82531	0.1493	5.52785	3.24e-08	2.27e-06	1.52e-06	yes
Bradi1g69420	75.4093	1.17376	0.212393	5.52636	3.27e-08	2.27e-06	1.52e-06	yes
Bradi3g45230	115.112	1.19282	0.215836	5.5265	3.27e-08	2.27e-06	1.52e-06	yes
Bradi2g01310	49.0304	-1.55211	0.280904	-5.5254	3.29e-08	2.27e-06	1.52e-06	yes
Bradi1g29500	553.571	0.802946	0.145369	5.52349	3.32e-08	2.29e-06	1.53e-06	yes
Bradi3g57220	514.488	0.870687	0.157995	5.51083	3.57e-08	2.45e-06	1.64e-06	yes
Bradi5g27110	73.83	1.1335	0.205734	5.50957	3.6e-08	2.45e-06	1.64e-06	yes
Bradi3g15410	401.454	0.692501	0.125691	5.50953	3.6e-08	2.45e-06	1.64e-06	yes
Bradi2g16350	60.9152	1.4886	0.270326	5.50668	3.66e-08	2.48e-06	1.66e-06	yes
Bradi1g61250	181.256	1.43347	0.260611	5.50044	3.79e-08	2.56e-06	1.72e-06	yes
Bradi1g24340	54.0213	-1.75926	0.319907	-5.49929	3.81e-08	2.57e-06	1.72e-06	yes
Bradi1g18570	94.0223	1.15824	0.210694	5.49723	3.86e-08	2.58e-06	1.73e-06	yes
Bradi3g09460	66.0269	1.14659	0.208556	5.49776	3.85e-08	2.58e-06	1.73e-06	yes
Bradi1g71425	108.265	1.26964	0.231105	5.49378	3.93e-08	2.62e-06	1.76e-06	yes
Bradi5g26017	338.798	0.736842	0.134286	5.48712	4.09e-08	2.72e-06	1.82e-06	yes
Bradi3g12800	757.705	-0.73037	0.133213	-5.48273	4.19e-08	2.77e-06	1.86e-06	yes
Bradi2g30567	352.408	0.843162	0.15403	5.47401	4.4e-08	2.9e-06	1.95e-06	yes
Bradi1g12715	127.087	1.12631	0.205864	5.47116	4.47e-08	2.94e-06	1.97e-06	yes
Bradi4g37620	144.826	0.941277	0.172271	5.46392	4.66e-08	3.05e-06	2.05e-06	yes
Bradi2g14520	51.7549	1.41005	0.258227	5.46051	4.75e-08	3.1e-06	2.08e-06	yes
Bradi4g07997	1290.86	0.778379	0.142566	5.45978	4.77e-08	3.1e-06	2.08e-06	yes
Bradi1g63087	97.7145	1.03187	0.189079	5.45737	4.83e-08	3.13e-06	2.1e-06	yes
Bradi1g05330	83.5775	1.43231	0.262598	5.45438	4.91e-08	3.18e-06	2.13e-06	yes
Bradi2g02890	80.0402	1.34981	0.247699	5.44942	5.05e-08	3.26e-06	2.18e-06	yes
Bradi2g08300	19.638	2.00906	0.369048	5.44391	5.21e-08	3.35e-06	2.24e-06	yes
Bradi2g01504	188.717	1.06701	0.196398	5.43287	5.55e-08	3.55e-06	2.38e-06	yes
Bradi4g44760	92.2854	1.08841	0.200465	5.42942	5.65e-08	3.6e-06	2.42e-06	yes
Bradi2g07790	3461.36	0.886724	0.163345	5.42854	5.68e-08	3.61e-06	2.42e-06	yes
Bradi1g25350	770.91	-0.699318	0.129108	-5.41655	6.08e-08	3.85e-06	2.58e-06	yes
Bradi1g08400	212.337	0.942181	0.174093	5.41193	6.24e-08	3.94e-06	2.64e-06	yes
Bradi1g00940	525.69	0.869803	0.160783	5.40978	6.31e-08	3.96e-06	2.65e-06	yes
Bradi3g01990	2251.26	-0.562354	0.103944	-5.41017	6.3e-08	3.96e-06	2.65e-06	yes
Bradi2g02600	54.123	1.23214	0.227993	5.40429	6.51e-08	4.07e-06	2.72e-06	yes
Bradi3g44341	740.334	0.692416	0.12815	5.40316	6.55e-08	4.08e-06	2.73e-06	yes
Bradi4g35490	75.2743	1.1398	0.211029	5.40115	6.62e-08	4.11e-06	2.75e-06	yes
Bradi2g03624	274.844	-2.36833	0.438879	-5.39632	6.8e-08	4.21e-06	2.82e-06	yes
Bradi4g14900	242.319	1.10906	0.20572	5.3911	7e-08	4.32e-06	2.89e-06	yes
Bradi1g66480	404.825	0.721266	0.133895	5.38682	7.17e-08	4.41e-06	2.95e-06	yes
Bradi1g78076	198507	0.842338	0.156479	5.38308	7.32e-08	4.48e-06	3e-06	yes
Bradi3g46420	86.446	1.023	0.190059	5.38255	7.34e-08	4.48e-06	3e-06	yes
Bradi2g07810	67.0593	-1.19348	0.221762	-5.38179	7.38e-08	4.49e-06	3.01e-06	yes
Bradi1g30900	107.936	1.00906	0.187609	5.37851	7.51e-08	4.56e-06	3.05e-06	yes
Bradi3g36437	222.699	0.715626	0.133085	5.37722	7.56e-08	4.57e-06	3.07e-06	yes
Bradi3g60517	1196.38	-0.701859	0.130634	-5.37273	7.76e-08	4.68e-06	3.13e-06	yes
Bradi1g29090	1715.17	0.723588	0.13492	5.36308	8.18e-08	4.92e-06	3.29e-06	yes
Bradi3g43345	609.102	0.728148	0.135966	5.35538	8.54e-08	5.11e-06	3.43e-06	yes
Bradi1g21630	99.9541	0.967782	0.180842	5.35154	8.72e-08	5.21e-06	3.49e-06	yes
Bradi1g06160	673.301	0.718111	0.134291	5.34741	8.92e-08	5.31e-06	3.56e-06	yes
Bradi1g55100	1298.69	-0.750636	0.140414	-5.34588	9e-08	5.34e-06	3.58e-06	yes
Bradi1g72780	99.7561	1.25387	0.234794	5.34029	9.28e-08	5.49e-06	3.68e-06	yes
Bradi3g36887	201.712	-1.28621	0.241018	-5.33656	9.47e-08	5.59e-06	3.74e-06	yes
Bradi1g55260	69.247	1.46851	0.275325	5.33374	9.62e-08	5.65e-06	3.79e-06	yes
Bradi4g24650	995.915	-1.13372	0.21307	-5.32086	1.03e-07	6.05e-06	4.05e-06	yes
Bradi1g67290	116.028	-0.943903	0.177538	-5.31664	1.06e-07	6.17e-06	4.14e-06	yes
Bradi4g13210	35.2027	1.50201	0.282553	5.31585	1.06e-07	6.18e-06	4.14e-06	yes
Bradi2g51140	111.479	1.44535	0.271951	5.31473	1.07e-07	6.2e-06	4.15e-06	yes
Bradi3g51010	113.934	1.14756	0.215977	5.31331	1.08e-07	6.23e-06	4.17e-06	yes
Bradi2g42430	411.282	0.778907	0.146872	5.3033	1.14e-07	6.56e-06	4.4e-06	yes
Bradi3g45727	211.646	0.900826	0.170023	5.29825	1.17e-07	6.73e-06	4.51e-06	yes
Bradi1g09737	70.809	1.15639	0.218376	5.29542	1.19e-07	6.76e-06	4.53e-06	yes
Bradi1g36770	188.35	0.829284	0.156594	5.29575	1.19e-07	6.76e-06	4.53e-06	yes
Bradi1g68830	89.1578	1.23514	0.233259	5.29512	1.19e-07	6.76e-06	4.53e-06	yes
Bradi1g74870	207.653	0.972137	0.183593	5.29506	1.19e-07	6.76e-06	4.53e-06	yes
Bradi2g60340	45.3173	1.33103	0.25153	5.29175	1.21e-07	6.86e-06	4.6e-06	yes
Bradi2g57590	640.361	1.14018	0.215934	5.28021	1.29e-07	7.29e-06	4.88e-06	yes
Bradi2g33260	27.4987	1.5649	0.296421	5.2793	1.3e-07	7.3e-06	4.89e-06	yes
Bradi5g27220	62.8137	1.24465	0.23602	5.2735	1.34e-07	7.51e-06	5.04e-06	yes
Bradi2g36130	168.095	1.12384	0.21323	5.27057	1.36e-07	7.61e-06	5.1e-06	yes
Bradi5g08760	35.128	-1.53519	0.291521	-5.26614	1.39e-07	7.78e-06	5.21e-06	yes
Bradi1g03220	272.733	1.09656	0.208754	5.2529	1.5e-07	8.31e-06	5.57e-06	yes
Bradi1g11050	11.8154	-2.15391	0.410052	-5.25278	1.5e-07	8.31e-06	5.57e-06	yes
Bradi1g19650	1567.61	0.71784	0.136701	5.25119	1.51e-07	8.36e-06	5.6e-06	yes
Bradi1g03250	365.645	0.955321	0.181963	5.25008	1.52e-07	8.39e-06	5.62e-06	yes
Bradi3g54920	32.3125	-1.5792	0.301262	-5.24196	1.59e-07	8.74e-06	5.85e-06	yes
Bradi1g06310	172.682	0.806239	0.153978	5.23606	1.64e-07	9e-06	6.03e-06	yes
Bradi1g00960	158.914	0.923184	0.176457	5.23177	1.68e-07	9.18e-06	6.15e-06	yes
Bradi4g26900	135.591	0.967465	0.185023	5.2289	1.71e-07	9.3e-06	6.23e-06	yes
Bradi1g20280	11.7393	-2.24049	0.42864	-5.22697	1.72e-07	9.37e-06	6.28e-06	yes
Bradi1g56137	69.7062	1.38476	0.265004	5.22544	1.74e-07	9.42e-06	6.31e-06	yes
Bradi1g28416	215.876	0.76824	0.147198	5.21909	1.8e-07	9.72e-06	6.51e-06	yes
Bradi1g15120	279.988	-0.96606	0.185202	-5.21626	1.83e-07	9.84e-06	6.59e-06	yes
Bradi3g30600	113.166	1.02243	0.196211	5.21085	1.88e-07	1.01e-05	6.77e-06	yes
Bradi3g57013	9.18391	-2.21029	0.425085	-5.19965	2e-07	1.07e-05	7.17e-06	yes
Bradi3g48370	51.0241	1.1938	0.230122	5.18769	2.13e-07	1.14e-05	7.62e-06	yes
Bradi3g19740	125.473	-0.931022	0.179583	-5.18436	2.17e-07	1.15e-05	7.74e-06	yes
Bradi2g02647	63.3286	1.19285	0.230616	5.17244	2.31e-07	1.23e-05	8.23e-06	yes
Bradi4g24302	667.507	0.749206	0.145218	5.15917	2.48e-07	1.31e-05	8.8e-06	yes
Bradi3g06597	148.616	0.880143	0.170609	5.15883	2.48e-07	1.31e-05	8.8e-06	yes
Bradi1g02940	322.92	-0.636629	0.123455	-5.15678	2.51e-07	1.32e-05	8.87e-06	yes
Bradi1g38340	74.1454	-1.13997	0.221134	-5.15512	2.53e-07	1.33e-05	8.92e-06	yes
Bradi1g54920	188.043	0.859532	0.166766	5.15413	2.55e-07	1.34e-05	8.94e-06	yes
Bradi2g16680	428.807	0.779982	0.1515	5.14839	2.63e-07	1.37e-05	9.2e-06	yes
Bradi1g06851	733.708	0.752999	0.146594	5.13663	2.8e-07	1.46e-05	9.75e-06	yes
Bradi3g11170	30.3323	-1.5735	0.306347	-5.13632	2.8e-07	1.46e-05	9.75e-06	yes
Bradi2g16960	161.913	0.987835	0.192411	5.134	2.84e-07	1.47e-05	9.85e-06	yes
Bradi1g74922	456.49	0.712253	0.138764	5.13283	2.85e-07	1.47e-05	9.88e-06	yes
Bradi3g02910	667.325	0.991681	0.193594	5.12249	3.02e-07	1.55e-05	1.04e-05	yes
Bradi3g05437	109.357	1.1043	0.215603	5.12194	3.02e-07	1.55e-05	1.04e-05	yes
Bradi3g38580	205.93	1.17704	0.229832	5.12132	3.03e-07	1.55e-05	1.04e-05	yes
Bradi2g27180	49.4047	-1.38558	0.270618	-5.12005	3.05e-07	1.56e-05	1.05e-05	yes
Bradi2g15700	96.4798	1.33895	0.261635	5.11761	3.09e-07	1.58e-05	1.06e-05	yes
Bradi1g62880	108.439	-0.917732	0.179367	-5.11651	3.11e-07	1.58e-05	1.06e-05	yes
Bradi2g27140	218.494	1.18226	0.232509	5.08479	3.68e-07	1.86e-05	1.24e-05	yes
Bradi1g50550	74.0969	1.32267	0.260126	5.08471	3.68e-07	1.86e-05	1.24e-05	yes
Bradi3g32210	53.1787	1.24325	0.244513	5.0846	3.68e-07	1.86e-05	1.24e-05	yes
Bradi1g52750	52.0853	-1.37628	0.270889	-5.08061	3.76e-07	1.89e-05	1.27e-05	yes
Bradi3g57380	1110.78	0.563938	0.111023	5.07947	3.78e-07	1.9e-05	1.27e-05	yes
Bradi2g28680	100.652	1.00663	0.198329	5.07555	3.86e-07	1.93e-05	1.29e-05	yes
Bradi4g43314	886.648	0.70544	0.139082	5.07212	3.93e-07	1.96e-05	1.32e-05	yes
Bradi4g05410	37.5192	-1.41373	0.278846	-5.06993	3.98e-07	1.98e-05	1.33e-05	yes
Bradi1g14710	464.582	0.80151	0.158174	5.06726	4.04e-07	2e-05	1.34e-05	yes
Bradi3g13670	1359.15	0.752251	0.148472	5.06664	4.05e-07	2e-05	1.34e-05	yes
Bradi4g35221	20.5703	-1.80597	0.356691	-5.06311	4.12e-07	2.04e-05	1.36e-05	yes
Bradi5g17500	29.6447	1.79668	0.355224	5.05789	4.24e-07	2.09e-05	1.4e-05	yes
Bradi1g06387	168.023	0.84202	0.166646	5.05273	4.36e-07	2.14e-05	1.43e-05	yes
Bradi3g38410	107.449	-1.42015	0.281311	-5.04833	4.46e-07	2.18e-05	1.46e-05	yes
Bradi5g20320	485.175	-0.680983	0.135079	-5.04135	4.62e-07	2.26e-05	1.51e-05	yes
Bradi1g00370	127.465	1.0676	0.211848	5.03947	4.67e-07	2.27e-05	1.52e-05	yes
Bradi1g04300	535.245	0.826493	0.164007	5.03939	4.67e-07	2.27e-05	1.52e-05	yes
Bradi4g04120	379.179	0.783746	0.155901	5.02719	4.98e-07	2.41e-05	1.62e-05	yes
Bradi3g00350	299.862	0.841735	0.167451	5.02675	4.99e-07	2.41e-05	1.62e-05	yes
Bradi4g37110	74.7044	1.06593	0.212258	5.02185	5.12e-07	2.47e-05	1.65e-05	yes
Bradi3g05560	748.268	-0.779739	0.155293	-5.02108	5.14e-07	2.47e-05	1.66e-05	yes
Bradi1g67740	95.949	0.991339	0.197582	5.01737	5.24e-07	2.51e-05	1.68e-05	yes
Bradi2g41370	34.2269	-1.38235	0.275634	-5.01517	5.3e-07	2.54e-05	1.7e-05	yes
Bradi1g57147	101.25	1.05274	0.210004	5.01295	5.36e-07	2.56e-05	1.71e-05	yes
Bradi4g37390	68.5422	-1.14864	0.229422	-5.00665	5.54e-07	2.64e-05	1.77e-05	yes
Bradi1g44670	23.8158	-1.56541	0.312695	-5.00621	5.55e-07	2.64e-05	1.77e-05	yes
Bradi2g56440	85.4421	0.983932	0.196667	5.00303	5.64e-07	2.67e-05	1.79e-05	yes
Bradi1g38360	133.259	-0.887242	0.177417	-5.00088	5.71e-07	2.7e-05	1.81e-05	yes
Bradi4g16480	195.019	0.784768	0.15708	4.99598	5.85e-07	2.76e-05	1.85e-05	yes
Bradi1g21177	252.205	0.838244	0.167819	4.99491	5.89e-07	2.77e-05	1.85e-05	yes
Bradi1g62300	147.407	-0.821671	0.164517	-4.99445	5.9e-07	2.77e-05	1.85e-05	yes
Bradi3g58590	11.5	-1.99913	0.400808	-4.98774	6.11e-07	2.86e-05	1.92e-05	yes
Bradi1g22680	75.5189	1.15408	0.231786	4.9791	6.39e-07	2.98e-05	2e-05	yes
Bradi4g32190	707.983	-0.721785	0.145159	-4.97238	6.61e-07	3.08e-05	2.06e-05	yes
Bradi3g55540	137.097	0.904492	0.182089	4.96732	6.79e-07	3.15e-05	2.11e-05	yes
Bradi2g06390	88.9779	1.00806	0.203094	4.96353	6.92e-07	3.2e-05	2.15e-05	yes
Bradi2g60800	81.2484	1.15318	0.232346	4.9632	6.93e-07	3.2e-05	2.15e-05	yes
Bradi4g38740	270.253	0.704781	0.142292	4.95308	7.3e-07	3.37e-05	2.26e-05	yes
Bradi1g41947	274.543	0.680422	0.137432	4.95096	7.38e-07	3.38e-05	2.27e-05	yes
Bradi1g74180	190.08	0.730398	0.147508	4.95158	7.36e-07	3.38e-05	2.27e-05	yes
Bradi3g57420	20.422	1.68687	0.340728	4.95077	7.39e-07	3.38e-05	2.27e-05	yes
Bradi1g16151	105.772	1.08846	0.220229	4.94241	7.72e-07	3.52e-05	2.36e-05	yes
Bradi2g43900	88.7984	0.997369	0.201998	4.93752	7.91e-07	3.6e-05	2.41e-05	yes
Bradi4g37210	21988.4	1.01184	0.205316	4.92819	8.3e-07	3.75e-05	2.51e-05	yes
Bradi3g12902	184.853	0.697482	0.141509	4.92889	8.27e-07	3.75e-05	2.51e-05	yes
Bradi3g34400	873.938	0.559513	0.113525	4.92852	8.29e-07	3.75e-05	2.51e-05	yes
Bradi2g02090	254.06	-0.850735	0.172893	-4.92058	8.63e-07	3.89e-05	2.61e-05	yes
Bradi1g19790	88.7289	1.05341	0.214125	4.91963	8.67e-07	3.9e-05	2.61e-05	yes
Bradi1g67730	113.422	-0.913214	0.185705	-4.91754	8.76e-07	3.93e-05	2.64e-05	yes
Bradi4g13830	209.571	0.860105	0.174943	4.91648	8.81e-07	3.95e-05	2.64e-05	yes
Bradi4g19641	148.392	-1.1957	0.243298	-4.91455	8.9e-07	3.98e-05	2.66e-05	yes
Bradi2g01890	92.2459	1.164	0.237417	4.90275	9.45e-07	4.21e-05	2.82e-05	yes
Bradi1g01630	55.9127	-1.25249	0.255576	-4.90064	9.55e-07	4.25e-05	2.85e-05	yes
Bradi4g35950	427.035	-0.670394	0.136823	-4.89971	9.6e-07	4.26e-05	2.85e-05	yes
Bradi2g37700	62.0423	-1.11216	0.227014	-4.89906	9.63e-07	4.26e-05	2.86e-05	yes
Bradi1g53747	19.088	1.75337	0.358306	4.89349	9.91e-07	4.37e-05	2.93e-05	yes
Bradi2g14360	9.37415	-2.19782	0.449327	-4.89136	1e-06	4.41e-05	2.96e-05	yes
Bradi4g45310	158.378	1.10879	0.226851	4.88772	1.02e-06	4.48e-05	3e-05	yes
Bradi2g43150	164.679	1.09904	0.224976	4.88517	1.03e-06	4.53e-05	3.04e-05	yes
Bradi2g47670	175.975	0.755539	0.154753	4.88221	1.05e-06	4.59e-05	3.07e-05	yes
Bradi1g23610	8119.62	0.669753	0.137365	4.87572	1.08e-06	4.73e-05	3.17e-05	yes
Bradi2g59660	439.119	0.768949	0.157737	4.87489	1.09e-06	4.74e-05	3.18e-05	yes
Bradi3g52505	185.967	-0.87236	0.178981	-4.87405	1.09e-06	4.75e-05	3.18e-05	yes
Bradi1g05510	109.646	0.948087	0.194613	4.87166	1.11e-06	4.8e-05	3.21e-05	yes
Bradi1g32410	62.8527	1.33905	0.274941	4.87032	1.11e-06	4.82e-05	3.23e-05	yes
Bradi4g02910	427.071	0.687287	0.141212	4.86707	1.13e-06	4.88e-05	3.27e-05	yes
Bradi4g40860	182.616	0.750314	0.154169	4.86683	1.13e-06	4.88e-05	3.27e-05	yes
Bradi2g08702	77.163	0.927789	0.190822	4.86207	1.16e-06	4.98e-05	3.34e-05	yes
Bradi2g48030	193.223	0.970517	0.199619	4.86185	1.16e-06	4.98e-05	3.34e-05	yes
Bradi1g07570	133.13	0.943118	0.194112	4.85862	1.18e-06	5.05e-05	3.39e-05	yes
Bradi3g01450	243.394	0.891666	0.183633	4.85569	1.2e-06	5.12e-05	3.43e-05	yes
Bradi1g63780	474.172	0.566342	0.116761	4.85042	1.23e-06	5.24e-05	3.51e-05	yes
Bradi2g03701	154.824	0.779229	0.160896	4.84305	1.28e-06	5.43e-05	3.64e-05	yes
Bradi4g38980	63.6001	1.0415	0.215083	4.84233	1.28e-06	5.44e-05	3.64e-05	yes
Bradi2g06250	143.682	0.903445	0.186699	4.83906	1.3e-06	5.51e-05	3.69e-05	yes
Bradi2g10770	6662.01	0.64951	0.134295	4.83646	1.32e-06	5.57e-05	3.73e-05	yes
Bradi3g39780	4.55421	-2.17692	0.45018	-4.83566	1.33e-06	5.58e-05	3.74e-05	yes
Bradi2g11220	2057.31	-0.689873	0.142759	-4.83244	1.35e-06	5.66e-05	3.79e-05	yes
Bradi1g63927	35.6183	-1.32712	0.274849	-4.82854	1.38e-06	5.76e-05	3.86e-05	yes
Bradi5g16390	28.3799	-1.38387	0.286801	-4.82517	1.4e-06	5.85e-05	3.92e-05	yes
Bradi1g41825	7.72174	-2.12071	0.439785	-4.82215	1.42e-06	5.92e-05	3.97e-05	yes
Bradi1g08988	144.264	1.04055	0.215935	4.81882	1.44e-06	6.01e-05	4.03e-05	yes
Bradi1g25530	23.2113	-1.67881	0.348425	-4.81829	1.45e-06	6.01e-05	4.03e-05	yes
Bradi1g54730	92.3043	0.899508	0.186774	4.81601	1.46e-06	6.07e-05	4.07e-05	yes
Bradi4g33440	144.605	1.0935	0.227359	4.80956	1.51e-06	6.25e-05	4.19e-05	yes
Bradi1g44550	194.04	0.773407	0.160839	4.80858	1.52e-06	6.27e-05	4.2e-05	yes
Bradi1g18900	29.155	1.56527	0.326039	4.80088	1.58e-06	6.5e-05	4.36e-05	yes
Bradi5g19430	108.804	0.896885	0.186932	4.79792	1.6e-06	6.58e-05	4.41e-05	yes
Bradi1g21787	45.1188	1.22273	0.254901	4.79689	1.61e-06	6.6e-05	4.42e-05	yes
Bradi1g51010	161.516	0.809063	0.168805	4.79289	1.64e-06	6.72e-05	4.5e-05	yes
Bradi2g06450	81.1211	1.04229	0.217596	4.79002	1.67e-06	6.8e-05	4.56e-05	yes
Bradi2g37760	133.523	0.860694	0.179993	4.78181	1.74e-06	7.06e-05	4.73e-05	yes
Bradi4g12070	37.1508	-1.33042	0.278262	-4.78119	1.74e-06	7.06e-05	4.73e-05	yes
Bradi3g31390	152.06	1.02684	0.214768	4.78118	1.74e-06	7.06e-05	4.73e-05	yes
Bradi1g05714	4553.03	0.73749	0.154265	4.78067	1.75e-06	7.07e-05	4.73e-05	yes
Bradi2g05242	306.545	0.630911	0.132024	4.77877	1.76e-06	7.12e-05	4.77e-05	yes
Bradi4g31830	83.0105	-0.959261	0.200765	-4.77802	1.77e-06	7.13e-05	4.78e-05	yes
Bradi4g26270	291.249	0.765856	0.160335	4.7766	1.78e-06	7.17e-05	4.8e-05	yes
Bradi2g05151	4.99727	-2.14878	0.450171	-4.77325	1.81e-06	7.24e-05	4.85e-05	yes
Bradi1g69070	310.358	-0.88186	0.184753	-4.77317	1.81e-06	7.24e-05	4.85e-05	yes
Bradi5g12080	64.1236	-1.07039	0.224224	-4.77375	1.81e-06	7.24e-05	4.85e-05	yes
Bradi1g42000	233.852	-1.69466	0.355189	-4.77115	1.83e-06	7.3e-05	4.89e-05	yes
Bradi5g12430	418.689	0.771695	0.161787	4.76982	1.84e-06	7.33e-05	4.91e-05	yes
Bradi4g39580	150.47	0.92514	0.194121	4.76579	1.88e-06	7.46e-05	5e-05	yes
Bradi2g38160	413.139	0.56916	0.119453	4.76471	1.89e-06	7.49e-05	5.02e-05	yes
Bradi1g31380	102.99	0.863753	0.181343	4.76308	1.91e-06	7.53e-05	5.05e-05	yes
Bradi4g04400	230.585	0.778707	0.163825	4.75327	2e-06	7.89e-05	5.29e-05	yes
Bradi4g14000	702.804	-0.557928	0.117468	-4.74962	2.04e-06	8.02e-05	5.37e-05	yes
Bradi3g21330	117.667	0.905281	0.190711	4.74688	2.07e-06	8.11e-05	5.43e-05	yes
Bradi3g16040	256.963	0.694582	0.146367	4.74549	2.08e-06	8.15e-05	5.46e-05	yes
Bradi1g58160	3060.67	0.646366	0.13623	4.74465	2.09e-06	8.17e-05	5.47e-05	yes
Bradi4g41060	274.154	0.748709	0.157907	4.74145	2.12e-06	8.28e-05	5.55e-05	yes
Bradi4g31970	108.515	-0.908265	0.191849	-4.73427	2.2e-06	8.54e-05	5.72e-05	yes
Bradi1g46831	227.793	-2.09136	0.441728	-4.73449	2.2e-06	8.54e-05	5.72e-05	yes
Bradi5g12330	8281.95	0.898263	0.1899	4.73019	2.24e-06	8.7e-05	5.83e-05	yes
Bradi3g03270	128.758	0.953317	0.201639	4.72785	2.27e-06	8.78e-05	5.88e-05	yes
Bradi4g30780	88.2602	0.939034	0.198764	4.72437	2.31e-06	8.9e-05	5.96e-05	yes
Bradi3g54807	55.1326	1.28467	0.271922	4.72442	2.31e-06	8.9e-05	5.96e-05	yes
Bradi1g57920	90.6441	1.03329	0.219019	4.71781	2.38e-06	9.17e-05	6.14e-05	yes
Bradi2g57800	6.58472	-2.08953	0.44329	-4.71369	2.43e-06	9.34e-05	6.26e-05	yes
Bradi1g26720	9.58603	-2.03488	0.43211	-4.70918	2.49e-06	9.53e-05	6.38e-05	yes
Bradi3g06687	17.3128	-1.62761	0.345703	-4.70811	2.5e-06	9.56e-05	6.4e-05	yes
Bradi1g78710	1474.22	0.606728	0.128992	4.70361	2.56e-06	9.75e-05	6.53e-05	yes
Bradi5g02890	750.322	1.00402	0.213618	4.70006	2.6e-06	9.9e-05	6.63e-05	yes
Bradi5g19410	5.15722	-2.11146	0.449329	-4.69913	2.61e-06	9.93e-05	6.65e-05	yes
Bradi4g19540	98.5563	0.942825	0.200772	4.696	2.65e-06	0.000100609	6.74e-05	yes
Bradi3g16180	627.887	-0.887474	0.189124	-4.69256	2.7e-06	0.000102108	6.84e-05	yes
Bradi3g50080	49.5625	-1.29424	0.27591	-4.69081	2.72e-06	0.000102778	6.89e-05	yes
Bradi1g19370	182.009	0.738076	0.157434	4.68817	2.76e-06	0.000103905	6.96e-05	yes
Bradi1g44530	326.301	0.73198	0.156156	4.68749	2.77e-06	0.00010404	6.97e-05	yes
Bradi4g22090	222.99	-0.777894	0.165982	-4.68661	2.78e-06	0.00010428	6.99e-05	yes
Bradi1g45200	154.622	-1.17778	0.251559	-4.68191	2.84e-06	0.000106487	7.13e-05	yes
Bradi2g55250	31.2804	1.54539	0.330468	4.67637	2.92e-06	0.000109189	7.32e-05	yes
Bradi1g19810	317.361	-0.721899	0.154582	-4.67	3.01e-06	0.000112405	7.53e-05	yes
Bradi3g21280	179.866	-0.7488	0.160413	-4.66796	3.04e-06	0.000113305	7.59e-05	yes
Bradi2g59310	15.0283	-1.74008	0.373211	-4.66245	3.12e-06	0.000116148	7.78e-05	yes
Bradi2g47240	179.992	0.736491	0.158004	4.66121	3.14e-06	0.000116216	7.79e-05	yes
Bradi4g35977	253.207	0.69533	0.149175	4.66118	3.14e-06	0.000116216	7.79e-05	yes
Bradi5g20580	4.83671	-2.09744	0.449986	-4.66112	3.14e-06	0.000116216	7.79e-05	yes
Bradi1g08550	115.087	1.1935	0.256143	4.6595	3.17e-06	0.000116903	7.83e-05	yes
Bradi2g03400	54.9849	-1.01095	0.217268	-4.653	3.27e-06	0.000120003	8.04e-05	yes
Bradi2g47290	118.005	1.07046	0.230063	4.6529	3.27e-06	0.000120003	8.04e-05	yes
Bradi1g46650	120.868	0.813658	0.17487	4.65294	3.27e-06	0.000120003	8.04e-05	yes
Bradi5g16980	2588.15	0.652815	0.140326	4.65212	3.29e-06	0.000120221	8.05e-05	yes
Bradi1g70407	195.491	0.678983	0.14598	4.65121	3.3e-06	0.000120521	8.07e-05	yes
Bradi1g61240	136.122	0.837876	0.180209	4.64948	3.33e-06	0.000121303	8.13e-05	yes
Bradi2g47550	10.8336	-1.92772	0.415144	-4.6435	3.43e-06	0.000124627	8.35e-05	yes
Bradi2g54110	24.1079	1.48667	0.320293	4.64157	3.46e-06	0.000125551	8.41e-05	yes
Bradi1g20880	192.592	0.787003	0.169667	4.63851	3.51e-06	0.000127181	8.52e-05	yes
Bradi3g41430	158.57	0.987641	0.21301	4.63658	3.54e-06	0.000128123	8.58e-05	yes
Bradi5g26550	118.988	0.760787	0.16412	4.63554	3.56e-06	0.000128524	8.61e-05	yes
Bradi3g39800	148.752	-1.00042	0.215875	-4.63427	3.58e-06	0.000129068	8.65e-05	yes
Bradi1g48264	1379.17	0.662035	0.142899	4.63289	3.61e-06	0.000129683	8.69e-05	yes
Bradi4g14535	13.2928	-2.05858	0.444476	-4.63147	3.63e-06	0.000130329	8.73e-05	yes
Bradi1g70724	175872	0.703259	0.151865	4.63081	3.64e-06	0.000130494	8.74e-05	yes
Bradi2g45437	115.898	0.805682	0.174002	4.6303	3.65e-06	0.000130569	8.75e-05	yes
Bradi1g55510	161.389	1.01316	0.219026	4.62577	3.73e-06	0.000133201	8.92e-05	yes
Bradi2g00697	437.891	0.70794	0.153157	4.62232	3.79e-06	0.000135181	9.06e-05	yes
Bradi1g78697	86.6796	1.15141	0.249183	4.62074	3.82e-06	0.000135957	9.11e-05	yes
Bradi2g34750	115.395	0.850291	0.184065	4.61952	3.85e-06	0.0001365	9.15e-05	yes
Bradi1g15377	155.601	0.857237	0.185636	4.61784	3.88e-06	0.00013735	9.2e-05	yes
Bradi5g17540	187.774	0.71687	0.155344	4.61474	3.94e-06	0.000139152	9.32e-05	yes
Bradi3g14960	300.567	-0.663641	0.143899	-4.61187	3.99e-06	0.000140562	9.42e-05	yes
Bradi3g38897	546.026	0.952598	0.206539	4.61218	3.98e-06	0.000140562	9.42e-05	yes
Bradi1g20100	672.349	-0.552431	0.119825	-4.61032	4.02e-06	0.000141346	9.47e-05	yes
Bradi3g33740	576.624	0.623514	0.13545	4.60327	4.16e-06	0.000145951	9.78e-05	yes
Bradi3g05400	357.534	0.696057	0.15128	4.60113	4.2e-06	0.000147179	9.86e-05	yes
Bradi1g59850	129.115	0.848	0.184324	4.6006	4.21e-06	0.000147279	9.87e-05	yes
Bradi4g39570	328.904	0.617687	0.134294	4.59953	4.23e-06	0.000147767	9.9e-05	yes
Bradi3g40640	105.976	0.922773	0.200713	4.59748	4.28e-06	0.000148947	9.98e-05	yes
Bradi1g03850	44.3287	-1.306	0.284113	-4.59678	4.29e-06	0.000149178	9.99e-05	yes
Bradi1g06490	136.557	0.880807	0.191643	4.59609	4.31e-06	0.000149397	0.000100096	yes
Bradi3g13160	481.814	0.589871	0.128429	4.59297	4.37e-06	0.000151369	0.000101418	yes
Bradi5g27596	68.4237	0.939695	0.204733	4.58985	4.44e-06	0.000153365	0.000102755	yes
Bradi4g42217	76.4456	0.988246	0.215667	4.58227	4.6e-06	0.000158739	0.000106356	yes
Bradi2g01360	156.222	0.871123	0.190125	4.58185	4.61e-06	0.00015877	0.000106376	yes
Bradi4g06067	4.51104	-2.05876	0.449871	-4.57633	4.73e-06	0.000162714	0.000109019	yes
Bradi2g41890	272.603	0.75392	0.164786	4.57515	4.76e-06	0.000163335	0.000109435	yes
Bradi1g74360	226.206	-0.751255	0.164266	-4.57339	4.8e-06	0.000164411	0.000110155	yes
Bradi5g26670	142.988	0.776248	0.169772	4.57229	4.82e-06	0.000164982	0.000110538	yes
Bradi1g54290	79.3172	1.07658	0.235722	4.56716	4.94e-06	0.000168765	0.000113073	yes
Bradi3g20520	563.006	0.729737	0.159845	4.56527	4.99e-06	0.00016967	0.000113679	yes
Bradi3g57260	258.356	0.65443	0.143348	4.56532	4.99e-06	0.00016967	0.000113679	yes
Bradi2g59830	57.2446	-1.1447	0.250834	-4.56357	5.03e-06	0.000170372	0.000114149	yes
Bradi4g32530	111.321	0.853309	0.186995	4.56327	5.04e-06	0.000170372	0.000114149	yes
Bradi3g02710	122.606	-0.865952	0.189764	-4.56332	5.04e-06	0.000170372	0.000114149	yes
Bradi2g21880	100.484	-1.05112	0.230612	-4.55797	5.17e-06	0.000174415	0.000116858	yes
Bradi1g42820	283.095	0.675724	0.148295	4.55662	5.2e-06	0.000175228	0.000117403	yes
Bradi3g14330	55.4012	1.22641	0.269253	4.55487	5.24e-06	0.000176371	0.000118169	yes
Bradi4g00940	815.264	0.52852	0.116072	4.55337	5.28e-06	0.000177321	0.000118805	yes
Bradi5g11240	54.574	1.05746	0.232303	4.55208	5.31e-06	0.000178092	0.000119322	yes
Bradi3g54690	265.217	0.685979	0.150782	4.54949	5.38e-06	0.000179975	0.000120584	yes
Bradi2g53560	9.69087	1.91015	0.420008	4.54788	5.42e-06	0.000181033	0.000121293	yes
Bradi1g44177	1420.67	0.654963	0.144091	4.54548	5.48e-06	0.000182792	0.000122471	yes
Bradi1g19270	79.4721	-0.904679	0.199061	-4.54473	5.5e-06	0.000183117	0.000122689	yes
Bradi2g42017	250.15	0.765116	0.168393	4.54365	5.53e-06	0.00018341	0.000122885	yes
Bradi4g43300	200.39	0.702686	0.154643	4.54392	5.52e-06	0.00018341	0.000122885	yes
Bradi4g09230	53.9872	1.10676	0.243658	4.54228	5.56e-06	0.000183955	0.00012325	yes
Bradi3g38790	144.153	0.734467	0.161684	4.54261	5.56e-06	0.000183955	0.00012325	yes
Bradi5g08750	22.6726	-1.4224	0.313199	-4.54152	5.59e-06	0.000184296	0.000123479	yes
Bradi1g33240	578.514	-0.64537	0.142312	-4.53491	5.76e-06	0.000189832	0.000127188	yes
Bradi3g11577	8.73596	-2.02684	0.447045	-4.53385	5.79e-06	0.000190448	0.000127601	yes
Bradi4g07717	194.241	0.784964	0.173149	4.53346	5.8e-06	0.000190467	0.000127613	yes
Bradi3g59390	4.79092	-2.03748	0.449692	-4.53084	5.88e-06	0.000192517	0.000128987	yes
Bradi1g46596	914.464	0.659756	0.145701	4.52815	5.95e-06	0.000194492	0.00013031	yes
Bradi1g76330	9103.48	0.610185	0.13476	4.52794	5.96e-06	0.000194492	0.00013031	yes
Bradi4g08520	102.704	0.818278	0.180976	4.52146	6.14e-06	0.000200196	0.000134132	yes
Bradi2g39190	115.703	0.943045	0.208636	4.52005	6.18e-06	0.000201189	0.000134797	yes
Bradi4g30000	281.211	0.576721	0.127623	4.51895	6.21e-06	0.00020189	0.000135266	yes
Bradi3g49570	857.839	0.545458	0.120752	4.51716	6.27e-06	0.000203245	0.000136174	yes
Bradi1g33700	86.9386	0.939016	0.207955	4.51549	6.32e-06	0.000204508	0.00013702	yes
Bradi4g36220	727.846	0.597679	0.132755	4.50214	6.73e-06	0.000217019	0.000145403	yes
Bradi1g58830	238.282	-0.901253	0.200215	-4.50143	6.75e-06	0.000217019	0.000145403	yes
Bradi1g78082	90912.2	0.703376	0.156251	4.50157	6.75e-06	0.000217019	0.000145403	yes
Bradi3g57140	100.813	1.04596	0.232361	4.50145	6.75e-06	0.000217019	0.000145403	yes
Bradi3g59980	26.6192	-1.28116	0.284678	-4.50038	6.78e-06	0.000217718	0.000145871	yes
Bradi1g17510	153.318	0.800648	0.1781	4.49548	6.94e-06	0.000222413	0.000149017	yes
Bradi4g04460	380.682	0.620282	0.138	4.49481	6.96e-06	0.000222743	0.000149238	yes
Bradi1g76340	167.029	0.695425	0.154784	4.49287	7.03e-06	0.000224403	0.00015035	yes
Bradi2g47330	170.941	-1.00654	0.224097	-4.49156	7.07e-06	0.000225404	0.000151021	yes
Bradi4g38500	178.608	0.734735	0.16369	4.48858	7.17e-06	0.000228188	0.000152887	yes
Bradi1g50040	167.636	0.872035	0.194347	4.487	7.22e-06	0.000229502	0.000153767	yes
Bradi1g56937	75.4766	0.913821	0.203723	4.4856	7.27e-06	0.000230625	0.000154519	yes
Bradi4g22220	997.691	-0.635064	0.141629	-4.48401	7.33e-06	0.00023163	0.000155193	yes
Bradi1g03760	20.9854	-1.5445	0.34445	-4.48395	7.33e-06	0.00023163	0.000155193	yes
Bradi4g34667	32.7381	-1.19981	0.26773	-4.4814	7.42e-06	0.000234023	0.000156796	yes
Bradi2g35760	168.112	-0.735959	0.164239	-4.48104	7.43e-06	0.000234029	0.0001568	yes
Bradi2g57100	79.4018	1.05711	0.236035	4.4786	7.51e-06	0.000236322	0.000158336	yes
Bradi5g24490	95.5889	0.87624	0.1957	4.47747	7.55e-06	0.000237175	0.000158907	yes
Bradi1g55180	109.307	0.830013	0.185415	4.47651	7.59e-06	0.00023785	0.00015936	yes
Bradi1g09790	299.513	-0.745944	0.166655	-4.47598	7.61e-06	0.000238044	0.00015949	yes
Bradi1g08680	72.5186	0.998521	0.223134	4.47497	7.64e-06	0.000238769	0.000159976	yes
Bradi3g22720	709.616	0.543537	0.12155	4.47173	7.76e-06	0.000242023	0.000162156	yes
Bradi2g56320	145.132	0.837447	0.187529	4.46569	7.98e-06	0.000248537	0.00016652	yes
Bradi5g10017	10.6645	-1.87276	0.41956	-4.46362	8.06e-06	0.000250532	0.000167857	yes
Bradi2g21217	255.853	0.79317	0.177715	4.46315	8.08e-06	0.000250676	0.000167953	yes
Bradi2g03760	86.7725	0.852995	0.1914	4.4566	8.33e-06	0.000258024	0.000172876	yes
Bradi2g09380	68.7416	0.929917	0.208689	4.456	8.35e-06	0.000258327	0.00017308	yes
Bradi2g00980	157.023	0.980928	0.22023	4.45412	8.42e-06	0.000260174	0.000174317	yes
Bradi3g53870	376.842	0.551285	0.123787	4.45348	8.45e-06	0.000260521	0.000174549	yes
Bradi1g38297	5.66549	-1.99676	0.448778	-4.44934	8.61e-06	0.000265156	0.000177655	yes
Bradi1g35670	805.707	0.768304	0.172783	4.44664	8.72e-06	0.000268069	0.000179607	yes
Bradi1g44850	110.583	0.806694	0.181454	4.44571	8.76e-06	0.000268367	0.000179806	yes
Bradi5g08840	45.6276	-1.24385	0.279788	-4.4457	8.76e-06	0.000268367	0.000179806	yes
Bradi2g23490	69.8419	0.995772	0.224067	4.44409	8.83e-06	0.000268785	0.000180086	yes
Bradi1g34155	19.2219	-1.60557	0.361292	-4.44397	8.83e-06	0.000268785	0.000180086	yes
Bradi1g74470	109.054	0.910217	0.204799	4.44445	8.81e-06	0.000268785	0.000180086	yes
Bradi3g40190	198.629	0.902892	0.203136	4.44476	8.8e-06	0.000268785	0.000180086	yes
Bradi1g01660	121.091	0.711819	0.160193	4.44351	8.85e-06	0.000268928	0.000180182	yes
Bradi2g15410	120.785	-0.849358	0.191179	-4.44275	8.88e-06	0.000269009	0.000180236	yes
Bradi3g52760	139.145	0.831895	0.187246	4.44279	8.88e-06	0.000269009	0.000180236	yes
Bradi4g27570	117.713	-0.837809	0.188773	-4.43817	9.07e-06	0.000273559	0.000183285	yes
Bradi1g23400	154.818	0.804937	0.18137	4.4381	9.08e-06	0.000273559	0.000183285	yes
Bradi1g77400	52.9431	1.14939	0.258974	4.43822	9.07e-06	0.000273559	0.000183285	yes
Bradi5g23367	389.931	0.687548	0.154958	4.43699	9.12e-06	0.000274539	0.000183942	yes
Bradi1g48870	133.608	-1.0029	0.226194	-4.43382	9.26e-06	0.000278164	0.000186371	yes
Bradi1g59020	524.169	-0.597733	0.134834	-4.43311	9.29e-06	0.000278637	0.000186687	yes
Bradi4g06370	110.742	0.766181	0.172869	4.43216	9.33e-06	0.000279426	0.000187216	yes
Bradi5g16860	180.087	-0.692708	0.156315	-4.43148	9.36e-06	0.00027986	0.000187507	yes
Bradi1g03953	21.1898	-1.51487	0.342025	-4.42912	9.46e-06	0.000282494	0.000189271	yes
Bradi2g47254	45.4218	1.18932	0.268598	4.42789	9.52e-06	0.00028365	0.000190046	yes
Bradi3g05420	112.031	-0.916569	0.207061	-4.42656	9.57e-06	0.000284958	0.000190922	yes
Bradi1g44510	262.177	-0.6975	0.157696	-4.42307	9.73e-06	0.000289143	0.000193726	yes
Bradi1g19900	4.82731	-1.98505	0.448928	-4.42175	9.79e-06	0.000290456	0.000194606	yes
Bradi2g09790	44.1839	1.23298	0.278913	4.42065	9.84e-06	0.000291022	0.000194985	yes
Bradi3g00910	21.5333	-1.79638	0.40636	-4.42067	9.84e-06	0.000291022	0.000194985	yes
Bradi1g06080	203.015	0.834619	0.18905	4.41481	1.01e-05	0.000298054	0.000199697	yes
Bradi3g28060	136.707	1.20432	0.272785	4.4149	1.01e-05	0.000298054	0.000199697	yes
Bradi1g60200	37.5826	-1.3859	0.31403	-4.41327	1.02e-05	0.000299705	0.000200803	yes
Bradi2g61050	28.3442	-1.9835	0.449743	-4.41031	1.03e-05	0.000303369	0.000203258	yes
Bradi4g13208	39.3174	1.1256	0.255412	4.40701	1.05e-05	0.000307541	0.000206053	yes
Bradi3g60080	65.8331	0.947443	0.215062	4.40544	1.06e-05	0.000309291	0.000207226	yes
Bradi5g17270	96.9209	0.789877	0.179332	4.40454	1.06e-05	0.000310095	0.000207764	yes
Bradi2g60660	19.4831	-1.44579	0.328397	-4.40256	1.07e-05	0.000312453	0.000209344	yes
Bradi3g47990	222.997	0.612631	0.13929	4.39823	1.09e-05	0.00031826	0.000213235	yes
Bradi1g69540	108.455	-0.770234	0.175317	-4.39339	1.12e-05	0.000324931	0.000217704	yes
Bradi1g36670	91.4353	0.874197	0.199028	4.39233	1.12e-05	0.000326017	0.000218432	yes
Bradi1g46230	140.824	0.837338	0.190697	4.39093	1.13e-05	0.000327611	0.0002195	yes
Bradi3g05990	141.255	0.758672	0.172905	4.38779	1.15e-05	0.000331863	0.000222349	yes
Bradi3g37240	216.045	0.813209	0.185402	4.38618	1.15e-05	0.00033381	0.000223653	yes
Bradi3g03597	5.09156	-1.96634	0.448349	-4.38572	1.16e-05	0.000334	0.000223781	yes
Bradi4g43137	60.3855	-0.990634	0.225912	-4.38505	1.16e-05	0.000334525	0.000224132	yes
Bradi4g33940	702.162	0.843519	0.1924	4.38419	1.16e-05	0.00033498	0.000224437	yes
Bradi1g66980	86.9185	-1.76394	0.40235	-4.38408	1.16e-05	0.00033498	0.000224437	yes
Bradi3g42030	177.918	-0.69108	0.157767	-4.38037	1.18e-05	0.000340214	0.000227944	yes
Bradi3g19947	105.019	0.867781	0.198313	4.37581	1.21e-05	0.000346879	0.00023241	yes
Bradi5g20660	98.2083	0.902725	0.206325	4.37526	1.21e-05	0.000347235	0.000232648	yes
Bradi2g25677	213.017	0.79509	0.181749	4.37466	1.22e-05	0.000347664	0.000232935	yes
Bradi3g32630	93.6189	0.840531	0.192216	4.37285	1.23e-05	0.000350024	0.000234516	yes
Bradi3g17762	176.549	0.754683	0.172707	4.36972	1.24e-05	0.000354534	0.000237538	yes
Bradi1g74997	117.928	0.767823	0.175774	4.36825	1.25e-05	0.00035639	0.000238782	yes
Bradi2g40760	82.8925	0.933969	0.213882	4.36675	1.26e-05	0.000358308	0.000240067	yes
Bradi5g23430	70.2041	-1.12554	0.257809	-4.36577	1.27e-05	0.00035937	0.000240779	yes
Bradi1g70761	394.2	-0.613961	0.140716	-4.36314	1.28e-05	0.000363176	0.000243329	yes
Bradi2g58440	3733.94	-0.615264	0.141098	-4.36053	1.3e-05	0.000366976	0.000245875	yes
Bradi3g08460	6.36015	-1.92768	0.442161	-4.35967	1.3e-05	0.000367868	0.000246472	yes
Bradi1g37840	170.135	1.05496	0.242123	4.35714	1.32e-05	0.000371595	0.00024897	yes
Bradi2g57900	8.03962	-1.90852	0.438134	-4.35602	1.32e-05	0.000372947	0.000249875	yes
Bradi1g08480	92.4566	-0.947627	0.217612	-4.35466	1.33e-05	0.000374145	0.000250678	yes
Bradi3g45930	236.724	-0.758248	0.174119	-4.35478	1.33e-05	0.000374145	0.000250678	yes
Bradi1g13330	263.304	-0.954215	0.219203	-4.35312	1.34e-05	0.000376215	0.000252065	yes
Bradi1g47510	224.73	0.71465	0.16423	4.35152	1.35e-05	0.000378411	0.000253536	yes
Bradi2g48367	230.486	0.625408	0.143753	4.35057	1.36e-05	0.000379483	0.000254254	yes
Bradi1g57635	246.984	0.632686	0.145452	4.34979	1.36e-05	0.000380272	0.000254783	yes
Bradi4g32830	12.6059	-1.7938	0.412649	-4.34703	1.38e-05	0.000384529	0.000257635	yes
Bradi1g75620	137.997	0.724694	0.166767	4.34554	1.39e-05	0.000386575	0.000259006	yes
Bradi2g27847	9.34918	-1.82497	0.420021	-4.34494	1.39e-05	0.000387056	0.000259328	yes
Bradi2g61980	82.7706	0.967142	0.222642	4.34394	1.4e-05	0.000387386	0.000259549	yes
Bradi1g77160	139.862	0.776034	0.178654	4.34378	1.4e-05	0.000387386	0.000259549	yes
Bradi5g02490	268.398	0.855213	0.19686	4.34427	1.4e-05	0.000387386	0.000259549	yes
Bradi5g11810	76.5356	0.907309	0.209084	4.33946	1.43e-05	0.000394506	0.00026432	yes
Bradi1g75262	61.1593	0.952664	0.219585	4.33849	1.43e-05	0.000395674	0.000265102	yes
Bradi3g52951	153.434	0.751305	0.173275	4.33592	1.45e-05	0.000399732	0.000267821	yes
Bradi1g42377	54.6118	0.971232	0.224023	4.33542	1.45e-05	0.00040006	0.000268041	yes
Bradi5g19110	255.368	-0.665043	0.153442	-4.33417	1.46e-05	0.00040174	0.000269167	yes
Bradi5g14630	48.1116	-1.02108	0.23569	-4.33227	1.48e-05	0.000404634	0.000271105	yes
Bradi5g24060	4.0975	-1.94452	0.448971	-4.33106	1.48e-05	0.000406279	0.000272207	yes
Bradi4g01015	814.596	0.800517	0.185108	4.32459	1.53e-05	0.000417099	0.000279457	yes
Bradi1g27027	249.573	0.70871	0.163887	4.32438	1.53e-05	0.000417099	0.000279457	yes
Bradi1g29690	241.43	0.594815	0.137552	4.32431	1.53e-05	0.000417099	0.000279457	yes
Bradi4g44870	512.653	1.4908	0.344837	4.32321	1.54e-05	0.000418578	0.000280448	yes
Bradi1g03030	65.1596	0.980935	0.226981	4.32167	1.55e-05	0.0004209	0.000282004	yes
Bradi1g69530	609.105	-0.783491	0.181377	-4.31968	1.56e-05	0.000424096	0.000284145	yes
Bradi4g17020	75.9838	0.895126	0.207604	4.31169	1.62e-05	0.000439084	0.000294187	yes
Bradi1g23900	196.546	0.640146	0.148581	4.30839	1.64e-05	0.000445046	0.000298181	yes
Bradi4g05300	50.7498	1.11989	0.259959	4.30795	1.65e-05	0.00044529	0.000298345	yes
Bradi1g78826	5.35198	-1.93507	0.449294	-4.30691	1.66e-05	0.000446744	0.000299319	yes
Bradi3g60160	65.7143	-1.07383	0.249364	-4.30625	1.66e-05	0.000447434	0.000299781	yes
Bradi3g20480	58.1122	1.04354	0.242393	4.30517	1.67e-05	0.000448994	0.000300827	yes
Bradi1g45050	162.222	-0.720624	0.167431	-4.304	1.68e-05	0.000450722	0.000301985	yes
Bradi1g12470	54.5761	0.973936	0.226337	4.30303	1.68e-05	0.000452051	0.000302875	yes
Bradi2g51150	168.517	-1.08107	0.251455	-4.29926	1.71e-05	0.000459159	0.000307637	yes
Bradi5g01836	9.09236	-1.92242	0.447233	-4.29847	1.72e-05	0.000460152	0.000308302	yes
Bradi1g23750	117.665	0.894719	0.208218	4.29704	1.73e-05	0.000462465	0.000309853	yes
Bradi1g67160	183.3	0.667196	0.155285	4.29659	1.73e-05	0.00046275	0.000310043	yes
Bradi3g13480	269.741	0.648642	0.151009	4.29538	1.74e-05	0.000464609	0.000311289	yes
Bradi2g20415	306.411	0.618389	0.144	4.29437	1.75e-05	0.000466078	0.000312273	yes
Bradi1g18790	112.544	0.814784	0.189814	4.29255	1.77e-05	0.000469259	0.000314405	yes
Bradi3g30017	37.1737	1.20721	0.281289	4.2917	1.77e-05	0.00047039	0.000315162	yes
Bradi1g24250	149.43	0.715493	0.166742	4.29103	1.78e-05	0.000471148	0.00031567	yes
Bradi4g09257	5771.99	-0.613879	0.14308	-4.29047	1.78e-05	0.000471661	0.000316014	yes
Bradi2g02770	231.285	0.72746	0.169583	4.2897	1.79e-05	0.000472651	0.000316677	yes
Bradi3g05950	1063.39	0.72	0.168295	4.27819	1.88e-05	0.00049705	0.000333024	yes
Bradi1g09840	53.2549	-1.12506	0.263035	-4.27724	1.89e-05	0.000498483	0.000333985	yes
Bradi1g63671	321.86	-1.14015	0.26661	-4.27647	1.9e-05	0.000499512	0.000334674	yes
Bradi1g02150	170.527	0.873308	0.204245	4.27578	1.9e-05	0.000500349	0.000335234	yes
Bradi5g04760	15.5772	-1.58096	0.369853	-4.27457	1.92e-05	0.000502378	0.000336594	yes
Bradi1g48453	6813.87	-0.630943	0.147737	-4.27072	1.95e-05	0.000510423	0.000341984	yes
Bradi2g42940	11.8742	-1.83164	0.428975	-4.2698	1.96e-05	0.000510926	0.000342321	yes
Bradi2g45055	9.42105	-1.77005	0.414533	-4.26998	1.95e-05	0.000510926	0.000342321	yes
Bradi3g09030	47.0078	1.00854	0.236215	4.26957	1.96e-05	0.000510926	0.000342321	yes
Bradi1g18640	12.4291	-1.73325	0.4062	-4.26698	1.98e-05	0.000516177	0.00034584	yes
Bradi1g30260	195.515	0.647755	0.152013	4.26118	2.03e-05	0.000529023	0.000354446	yes
Bradi1g42660	226.324	0.629928	0.147844	4.26076	2.04e-05	0.000529285	0.000354622	yes
Bradi4g08567	1404.17	0.696978	0.163594	4.26042	2.04e-05	0.000529307	0.000354636	yes
Bradi3g01950	139.026	0.686852	0.161228	4.26013	2.04e-05	0.000529307	0.000354636	yes
Bradi3g19730	26.8073	-1.58994	0.373391	-4.25811	2.06e-05	0.000532648	0.000356875	yes
Bradi3g19920	168.583	0.887103	0.208321	4.25835	2.06e-05	0.000532648	0.000356875	yes
Bradi2g38490	10.8726	-1.79089	0.420805	-4.25588	2.08e-05	0.000537256	0.000359963	yes
Bradi4g02557	17.598	-1.49228	0.35081	-4.25382	2.1e-05	0.000540776	0.000362321	yes
Bradi1g12090	4.37508	-1.90605	0.44808	-4.2538	2.1e-05	0.000540776	0.000362321	yes
Bradi3g32040	157.678	-0.724708	0.17054	-4.24949	2.14e-05	0.00055055	0.000368869	yes
Bradi2g45757	123.86	0.754553	0.177629	4.24792	2.16e-05	0.000553321	0.000370726	yes
Bradi1g19470	12.0971	-1.89227	0.445502	-4.24751	2.16e-05	0.000553321	0.000370726	yes
Bradi1g54270	89.2288	0.822217	0.193579	4.24745	2.16e-05	0.000553321	0.000370726	yes
Bradi4g01640	467.007	0.730438	0.171995	4.24686	2.17e-05	0.000554023	0.000371196	yes
Bradi1g15330	5.75776	-1.91038	0.449866	-4.24655	2.17e-05	0.000554032	0.000371203	yes
Bradi4g45240	206.929	0.75727	0.178379	4.2453	2.18e-05	0.000555778	0.000372372	yes
Bradi1g23780	138.17	0.77769	0.183191	4.24524	2.18e-05	0.000555778	0.000372372	yes
Bradi1g04337	250.313	-0.65312	0.153999	-4.24106	2.22e-05	0.000565352	0.000378787	yes
Bradi1g24760	12958.1	0.646429	0.152431	4.2408	2.23e-05	0.000565352	0.000378787	yes
Bradi1g21780	712.617	-0.563584	0.132992	-4.23772	2.26e-05	0.000572394	0.000383505	yes
Bradi1g75900	18.811	-1.54103	0.363837	-4.23548	2.28e-05	0.00057733	0.000386812	yes
Bradi3g54460	70.7342	1.01667	0.240137	4.2337	2.3e-05	0.000581141	0.000389366	yes
Bradi2g31820	453.041	-0.641032	0.151563	-4.22949	2.34e-05	0.000591337	0.000396196	yes
Bradi5g18490	35.6304	1.15434	0.273027	4.22795	2.36e-05	0.000594606	0.000398387	yes
Bradi1g18540	32.4986	-1.23952	0.293263	-4.22664	2.37e-05	0.000597259	0.000400164	yes
Bradi2g14190	55.6313	-0.98911	0.234305	-4.22147	2.43e-05	0.000610334	0.000408925	yes
Bradi2g16670	233.994	-0.584479	0.138521	-4.21943	2.45e-05	0.000614999	0.00041205	yes
Bradi4g39110	126.773	0.715717	0.169635	4.21915	2.45e-05	0.000614999	0.00041205	yes
Bradi1g21020	42.7787	1.22067	0.289416	4.21771	2.47e-05	0.00061639	0.000412982	yes
Bradi1g67110	49.3795	1.0052	0.238343	4.21744	2.47e-05	0.00061639	0.000412982	yes
Bradi3g17340	5.02613	-1.89839	0.450035	-4.21832	2.46e-05	0.00061639	0.000412982	yes
Bradi3g53000	235.73	-0.617014	0.146293	-4.21766	2.47e-05	0.00061639	0.000412982	yes
Bradi4g39167	136.795	0.738885	0.175266	4.21579	2.49e-05	0.000620077	0.000415453	yes
Bradi1g60800	1255.23	-0.756264	0.179411	-4.21526	2.49e-05	0.00062071	0.000415877	yes
Bradi1g44230	5.96042	-1.86781	0.443182	-4.21454	2.5e-05	0.000621874	0.000416657	yes
Bradi5g15320	45.8909	0.98944	0.234811	4.21377	2.51e-05	0.000623172	0.000417526	yes
Bradi1g71540	12.3831	1.75522	0.416642	4.21278	2.52e-05	0.000624274	0.000418265	yes
Bradi1g77760	203.67	0.598988	0.142177	4.21297	2.52e-05	0.000624274	0.000418265	yes
Bradi5g23300	140.785	0.723334	0.171868	4.20866	2.57e-05	0.000634923	0.000425399	yes
Bradi4g37580	48.8259	-1.03049	0.244988	-4.20629	2.6e-05	0.000640784	0.000429326	yes
Bradi1g22730	8.87238	-1.76909	0.420733	-4.20478	2.61e-05	0.000644241	0.000431642	yes
Bradi3g03690	241.064	0.584725	0.139078	4.2043	2.62e-05	0.000644762	0.000431992	yes
Bradi1g12300	362.005	-0.558795	0.132956	-4.20284	2.64e-05	0.000647219	0.000433638	yes
Bradi3g42620	7009.07	0.831719	0.19789	4.20293	2.63e-05	0.000647219	0.000433638	yes
Bradi5g18540	262.682	0.720308	0.171411	4.20222	2.64e-05	0.000648154	0.000434264	yes
Bradi2g18347	8.60343	-1.75626	0.418068	-4.2009	2.66e-05	0.000651117	0.00043625	yes
Bradi3g15660	48.0696	1.03876	0.247318	4.20007	2.67e-05	0.000652639	0.000437269	yes
Bradi5g04600	28.2457	1.2627	0.300669	4.19962	2.67e-05	0.000653089	0.000437571	yes
Bradi5g19980	122.81	0.839737	0.199998	4.19873	2.68e-05	0.000654811	0.000438725	yes
Bradi4g17582	6.67255	-1.88338	0.4488	-4.19648	2.71e-05	0.000659799	0.000442067	yes
Bradi1g49657	23.1895	1.34413	0.320304	4.19643	2.71e-05	0.000659799	0.000442067	yes
Bradi3g44595	3.65508	-1.88108	0.448468	-4.19447	2.74e-05	0.000664662	0.000445325	yes
Bradi1g54327	219.509	0.65149	0.155364	4.1933	2.75e-05	0.000667232	0.000447046	yes
Bradi2g07266	134.827	0.699258	0.166804	4.19209	2.76e-05	0.00066994	0.000448861	yes
Bradi1g51670	3911.99	0.698452	0.166659	4.1909	2.78e-05	0.000672604	0.000450646	yes
Bradi3g15180	96.6395	0.763637	0.182329	4.18824	2.81e-05	0.000679661	0.000455374	yes
Bradi1g04950	291.672	0.561455	0.134072	4.1877	2.82e-05	0.000680386	0.00045586	yes
Bradi2g32520	5.25331	-1.88283	0.449774	-4.18616	2.84e-05	0.000684163	0.000458391	yes
Bradi3g34040	167.008	0.75509	0.180643	4.18	2.92e-05	0.000702051	0.000470375	yes
Bradi3g50100	48.7345	1.1846	0.283428	4.17956	2.92e-05	0.000702495	0.000470673	yes
Bradi2g48557	46.445	-1.14061	0.273126	-4.17611	2.97e-05	0.000710596	0.0004761	yes
Bradi1g75270	205.51	0.680585	0.162951	4.17663	2.96e-05	0.000710596	0.0004761	yes
Bradi5g14137	5.83779	-1.87167	0.448189	-4.17608	2.97e-05	0.000710596	0.0004761	yes
Bradi2g10040	129.338	0.906476	0.217085	4.17568	2.97e-05	0.000710952	0.000476339	yes
Bradi4g39150	60.5716	1.03622	0.248208	4.17482	2.98e-05	0.000712726	0.000477528	yes
Bradi2g60904	265.39	1.14128	0.273477	4.17321	3e-05	0.000716353	0.000479957	yes
Bradi4g12180	153.261	0.922211	0.22099	4.17309	3e-05	0.000716353	0.000479957	yes
Bradi1g59940	132.905	0.801353	0.192079	4.172	3.02e-05	0.000718879	0.00048165	yes
Bradi1g71120	337.94	-0.7008	0.168065	-4.16982	3.05e-05	0.000724869	0.000485663	yes
Bradi1g15270	106.407	0.738232	0.177054	4.16952	3.05e-05	0.000724908	0.000485689	yes
Bradi3g59790	327.549	0.696091	0.167062	4.16666	3.09e-05	0.000733141	0.000491206	yes
Bradi4g23850	407.938	0.786829	0.188903	4.16525	3.11e-05	0.000736754	0.000493627	yes
Bradi3g08120	116.107	0.882275	0.211886	4.16391	3.13e-05	0.000740174	0.000495918	yes
Bradi2g48920	181.061	0.70075	0.16843	4.16049	3.18e-05	0.000750403	0.000502771	yes
Bradi1g00887	208.335	0.634168	0.152576	4.1564	3.23e-05	0.000762994	0.000511207	yes
Bradi3g37770	258.038	0.66911	0.161051	4.15465	3.26e-05	0.000767872	0.000514475	yes
Bradi4g03035	5.13113	-1.85279	0.446268	-4.15175	3.3e-05	0.00077671	0.000520397	yes
Bradi1g08357	119.352	-1.00599	0.242349	-4.15098	3.31e-05	0.000777475	0.000520909	yes
Bradi1g27157	127.637	-0.71824	0.17303	-4.15095	3.31e-05	0.000777475	0.000520909	yes
Bradi2g17350	40.1698	1.18805	0.286233	4.15065	3.32e-05	0.000777522	0.000520941	yes
Bradi2g32250	30.1222	1.23322	0.297143	4.15027	3.32e-05	0.000777862	0.000521169	yes
Bradi5g08990	39.3658	-1.10548	0.26668	-4.14534	3.39e-05	0.000793788	0.000531839	yes
Bradi3g59490	460.028	-0.65314	0.157586	-4.14464	3.4e-05	0.000795216	0.000532796	yes
Bradi3g30510	170.632	0.698705	0.168763	4.14017	3.47e-05	0.000809889	0.000542627	yes
Bradi3g08410	174.369	0.668782	0.161585	4.13889	3.49e-05	0.000813393	0.000544974	yes
Bradi4g21800	96.9696	0.882035	0.21316	4.1379	3.51e-05	0.000814912	0.000545992	yes
Bradi1g15830	762.99	-0.621626	0.150219	-4.13814	3.5e-05	0.000814912	0.000545992	yes
Bradi3g43450	116.219	0.953165	0.230386	4.13726	3.51e-05	0.000816168	0.000546834	yes
Bradi2g16490	29.7874	1.14094	0.275919	4.13505	3.55e-05	0.000823046	0.000551442	yes
Bradi2g62520	1638.07	-0.807847	0.195452	-4.13322	3.58e-05	0.000828602	0.000555165	yes
Bradi5g15750	84.5851	-0.850722	0.205903	-4.13167	3.6e-05	0.000833184	0.000558235	yes
Bradi5g17230	42.6791	1.14164	0.276368	4.13088	3.61e-05	0.000835028	0.00055947	yes
Bradi3g31450	4.02062	-1.8595	0.450202	-4.13036	3.62e-05	0.00083589	0.000560048	yes
Bradi4g41580	76.5557	0.817673	0.198163	4.12627	3.69e-05	0.000849863	0.00056941	yes
Bradi4g41685	3.78929	-1.84641	0.447604	-4.1251	3.71e-05	0.000853146	0.000571609	yes
Bradi1g39211	17940.2	0.694604	0.1685	4.12228	3.75e-05	0.000862595	0.00057794	yes
Bradi1g25470	142.27	0.760112	0.184473	4.12045	3.78e-05	0.000868401	0.00058183	yes
Bradi1g03947	30.3823	-1.23587	0.300055	-4.11881	3.81e-05	0.000871406	0.000583844	yes
Bradi1g18960	82.6172	-0.834456	0.202587	-4.119	3.81e-05	0.000871406	0.000583844	yes
Bradi3g04040	225.811	0.714985	0.173567	4.11936	3.8e-05	0.000871406	0.000583844	yes
Bradi2g14120	95.3773	0.793628	0.192703	4.1184	3.82e-05	0.000871911	0.000584182	yes
Bradi2g08960	119.168	0.684549	0.166277	4.11693	3.84e-05	0.000876228	0.000587074	yes
Bradi2g40400	118.661	-0.777629	0.188896	-4.1167	3.84e-05	0.000876228	0.000587074	yes
Bradi3g21944	6.44234	-1.81672	0.441358	-4.1162	3.85e-05	0.000877095	0.000587655	yes
Bradi4g25930	135.308	0.760528	0.184949	4.1121	3.92e-05	0.00089173	0.00059746	yes
Bradi5g07152	67.3614	0.854617	0.207913	4.11045	3.95e-05	0.000897049	0.000601024	yes
Bradi5g12227	155.213	0.645827	0.157246	4.10713	4.01e-05	0.000908941	0.000608992	yes
Bradi1g68540	103.866	0.787387	0.191803	4.10519	4.04e-05	0.000915478	0.000613371	yes
Bradi3g30540	49.8804	-1.01255	0.246805	-4.10262	4.09e-05	0.000924614	0.000619493	yes
Bradi2g35620	271.179	0.652808	0.159257	4.09909	4.15e-05	0.000937695	0.000628257	yes
Bradi1g02030	319.715	0.80162	0.195748	4.09517	4.22e-05	0.000951426	0.000637457	yes
Bradi1g74000	225.274	0.606047	0.14799	4.09519	4.22e-05	0.000951426	0.000637457	yes
Bradi3g35870	76.813	0.785182	0.191909	4.09142	4.29e-05	0.000965766	0.000647065	yes
Bradi4g07017	7.77984	-1.78945	0.437449	-4.09065	4.3e-05	0.000967826	0.000648445	yes
Bradi2g30410	66.3375	-0.955419	0.233635	-4.08936	4.33e-05	0.000972066	0.000651286	yes
Bradi2g19177	297.242	0.901245	0.22068	4.08395	4.43e-05	0.0009938	0.000665847	yes
Bradi3g47777	3.93784	-1.82471	0.44695	-4.08259	4.45e-05	0.000998454	0.000668966	yes
Bradi3g02806	86.7697	-0.841604	0.206233	-4.08084	4.49e-05	0.00100477	0.000673196	yes
Bradi2g20110	277.402	0.583921	0.143213	4.07729	4.56e-05	0.00101712	0.000681474	yes
Bradi1g44297	31.5323	-1.12861	0.276811	-4.07717	4.56e-05	0.00101712	0.000681474	yes
Bradi3g10980	77.4965	-0.866122	0.212405	-4.07769	4.55e-05	0.00101712	0.000681474	yes
Bradi1g36340	101.187	0.752942	0.18469	4.0768	4.57e-05	0.00101757	0.000681771	yes
Bradi2g14860	25.287	-1.1818	0.289955	-4.07579	4.59e-05	0.00101919	0.000682862	yes
Bradi4g28320	41.1726	1.11674	0.274	4.07571	4.59e-05	0.00101919	0.000682862	yes
Bradi5g24410	1044.57	-0.602261	0.147772	-4.0756	4.59e-05	0.00101919	0.000682862	yes
Bradi1g65590	10.881	-1.58226	0.388338	-4.07445	4.61e-05	0.00102302	0.000685424	yes
Bradi1g78086	52452.5	0.615298	0.15108	4.07267	4.65e-05	0.00102968	0.00068989	yes
Bradi3g28200	137.401	0.765465	0.187966	4.07236	4.65e-05	0.00102984	0.000689998	yes
Bradi1g11110	171.292	0.670075	0.16456	4.07193	4.66e-05	0.0010305	0.000690438	yes
Bradi2g05900	16.3587	-1.40968	0.346275	-4.07099	4.68e-05	0.00103349	0.00069244	yes
Bradi3g37230	19.9453	-1.4059	0.345418	-4.07015	4.7e-05	0.00103599	0.000694114	yes
Bradi3g05847	55.6129	0.952916	0.234155	4.0696	4.71e-05	0.00103724	0.000694955	yes
Bradi2g08701	54.1715	-0.947536	0.232914	-4.06818	4.74e-05	0.00104235	0.000698377	yes
Bradi1g60500	511.872	0.603199	0.14829	4.06769	4.75e-05	0.00104333	0.000699035	yes
Bradi2g53082	283.841	-0.650495	0.159946	-4.06697	4.76e-05	0.00104412	0.000699561	yes
Bradi3g56380	99.795	1.04518	0.256984	4.0671	4.76e-05	0.00104412	0.000699561	yes
Bradi2g18410	5.53739	-1.82288	0.448353	-4.06572	4.79e-05	0.00104849	0.00070249	yes
Bradi3g27800	191.329	-0.871787	0.214467	-4.06491	4.81e-05	0.00105094	0.00070413	yes
Bradi1g52140	216.466	0.606812	0.149391	4.0619	4.87e-05	0.00106332	0.000712423	yes
Bradi2g57170	43.7153	1.03321	0.254661	4.05718	4.97e-05	0.00108377	0.000726131	yes
Bradi2g25940	63.7127	-0.859853	0.211974	-4.05641	4.98e-05	0.00108611	0.000727699	yes
Bradi3g15060	49.269	-1.15421	0.284881	-4.05155	5.09e-05	0.00110762	0.000742109	yes
Bradi3g60850	54.0574	1.18688	0.292974	4.05114	5.1e-05	0.0011083	0.000742565	yes
Bradi4g40430	37.2878	1.22921	0.303519	4.04987	5.12e-05	0.00111305	0.000745745	yes
Bradi1g58190	103.328	-0.706656	0.174583	-4.04768	5.17e-05	0.00112218	0.000751864	yes
Bradi2g02297	160.06	0.666979	0.164844	4.04612	5.21e-05	0.00112842	0.000756045	yes
Bradi2g41720	301.943	0.533174	0.131816	4.04483	5.24e-05	0.00113335	0.000759346	yes
Bradi2g39950	378.668	0.501406	0.124043	4.04218	5.3e-05	0.0011449	0.000767087	yes
Bradi2g31560	366.057	0.513619	0.127203	4.03778	5.4e-05	0.00116525	0.000780717	yes
Bradi3g05490	151.653	-0.667663	0.165375	-4.03727	5.41e-05	0.00116644	0.000781514	yes
Bradi5g09420	11.2658	-1.58941	0.393735	-4.03676	5.42e-05	0.00116764	0.00078232	yes
Bradi1g70936	93.9687	0.727407	0.180313	4.03413	5.48e-05	0.00117945	0.000790235	yes
Bradi3g60550	83.9347	0.883413	0.219006	4.03374	5.49e-05	0.00118004	0.000790625	yes
Bradi3g58295	10.0605	-1.63591	0.405708	-4.03223	5.52e-05	0.00118628	0.000794809	yes
Bradi2g59247	337.956	0.636233	0.15782	4.03138	5.55e-05	0.00118925	0.000796802	yes
Bradi1g06870	685.51	0.661839	0.164361	4.02673	5.66e-05	0.00121023	0.000810858	yes
Bradi1g15430	179.409	0.825709	0.205051	4.02684	5.65e-05	0.00121023	0.000810858	yes
Bradi4g02184	6.80429	-1.76829	0.439704	-4.02155	5.78e-05	0.00123575	0.000827957	yes
Bradi2g05390	119.153	0.937904	0.233254	4.02096	5.8e-05	0.00123747	0.000829105	yes
Bradi5g24027	580.121	0.533678	0.132798	4.01872	5.85e-05	0.00124788	0.000836082	yes
Bradi2g15890	50.9267	1.41877	0.353123	4.01779	5.87e-05	0.00125136	0.000838412	yes
Bradi4g34410	63.395	-0.88375	0.220056	-4.01602	5.92e-05	0.00125936	0.000843772	yes
Bradi2g09070	83.4272	-0.770058	0.191866	-4.01353	5.98e-05	0.0012698	0.000850768	yes
Bradi2g28007	554.613	0.585605	0.145917	4.01328	5.99e-05	0.0012698	0.000850768	yes
Bradi2g54850	91.3933	-0.832775	0.207493	-4.01351	5.98e-05	0.0012698	0.000850768	yes
Bradi4g31140	207.037	-0.650584	0.16212	-4.01299	6e-05	0.00126993	0.000850855	yes
Bradi4g39880	2330.99	0.562994	0.14037	4.01079	6.05e-05	0.00128037	0.000857851	yes
Bradi4g23695	271.382	-0.967182	0.241425	-4.00614	6.17e-05	0.00130436	0.000873924	yes
Bradi3g46930	31.091	-1.17909	0.294423	-4.00476	6.21e-05	0.00131054	0.000878063	yes
Bradi3g48220	75.577	0.819843	0.204758	4.00396	6.23e-05	0.00131349	0.000880042	yes
Bradi2g61247	3.65431	-1.78593	0.446416	-4.0006	6.32e-05	0.0013308	0.000891641	yes
Bradi1g24547	109.092	-0.851231	0.212972	-3.99691	6.42e-05	0.00135015	0.000904605	yes
Bradi3g42700	807.391	0.599453	0.150034	3.99545	6.46e-05	0.00135702	0.000909202	yes
Bradi1g62720	173.279	0.890551	0.222907	3.99516	6.47e-05	0.00135716	0.000909296	yes
Bradi2g56760	129.709	-0.735265	0.184118	-3.99344	6.51e-05	0.00136554	0.000914913	yes
Bradi2g49774	4.88406	-1.78556	0.447505	-3.99003	6.61e-05	0.00138378	0.000927133	yes
Bradi1g34760	45.0364	-1.02748	0.257745	-3.98642	6.71e-05	0.00140344	0.000940306	yes
Bradi1g55600	10.7476	-1.58817	0.398486	-3.98551	6.73e-05	0.00140723	0.00094285	yes
Bradi1g66210	6.39181	-1.79322	0.450034	-3.98463	6.76e-05	0.00141088	0.000945295	yes
Bradi2g01870	66.7785	0.843896	0.211875	3.98299	6.81e-05	0.0014191	0.000950797	yes
Bradi2g37450	79.9013	0.876205	0.220025	3.9823	6.83e-05	0.00142164	0.000952503	yes
Bradi5g18080	53.6757	0.992832	0.249472	3.97974	6.9e-05	0.00143546	0.000961761	yes
Bradi3g40520	122.814	0.7937	0.199467	3.9791	6.92e-05	0.00143774	0.000963285	yes
Bradi1g14580	31.115	1.38806	0.349089	3.97625	7e-05	0.00145346	0.000973821	yes
Bradi1g49990	317.436	0.661256	0.166325	3.97569	7.02e-05	0.00145529	0.000975044	yes
Bradi1g50620	76.2023	1.00071	0.251856	3.97333	7.09e-05	0.00146812	0.000983646	yes
Bradi3g59950	49.907	0.958208	0.241277	3.97141	7.14e-05	0.00147844	0.000990558	yes
Bradi1g45125	66.7953	-0.971266	0.244599	-3.97085	7.16e-05	0.00148028	0.000991789	yes
Bradi3g60100	4.96394	-1.77774	0.448045	-3.96777	7.25e-05	0.00149786	0.00100357	yes
Bradi1g70570	64.1367	0.837319	0.211057	3.96727	7.27e-05	0.00149935	0.00100457	yes
Bradi1g05050	87.6087	0.746209	0.188174	3.96552	7.32e-05	0.00150875	0.00101086	yes
Bradi2g02810	85.0554	-0.797535	0.20116	-3.96468	7.35e-05	0.00151244	0.00101334	yes
Bradi1g51140	43.6056	1.10717	0.279369	3.96312	7.4e-05	0.0015207	0.00101887	yes
Bradi4g24350	34.1562	1.11978	0.282575	3.96277	7.41e-05	0.001521	0.00101907	yes
Bradi1g35080	145.091	-0.768934	0.19405	-3.96255	7.42e-05	0.001521	0.00101907	yes
Bradi2g24925	60.4534	0.825366	0.208386	3.96076	7.47e-05	0.00152911	0.00102451	yes
Bradi3g18390	195.009	0.972741	0.245594	3.96077	7.47e-05	0.00152911	0.00102451	yes
Bradi2g11200	70.0593	0.859365	0.217171	3.9571	7.59e-05	0.00155091	0.00103911	yes
Bradi2g41288	60.2363	0.96386	0.243592	3.95686	7.59e-05	0.00155091	0.00103911	yes
Bradi1g12216	145.375	0.791683	0.200157	3.9553	7.64e-05	0.00155937	0.00104478	yes
Bradi1g69670	182.078	0.661378	0.16729	3.95348	7.7e-05	0.0015696	0.00105164	yes
Bradi4g16700	114.906	0.69567	0.176019	3.95223	7.74e-05	0.00157606	0.00105596	yes
Bradi4g34060	20.3937	-1.48883	0.376826	-3.95098	7.78e-05	0.00157752	0.00105694	yes
Bradi1g45921	149.39	0.608228	0.15393	3.95132	7.77e-05	0.00157752	0.00105694	yes
Bradi5g16060	37.1338	1.0261	0.259701	3.95109	7.78e-05	0.00157752	0.00105694	yes
Bradi5g18680	6.28033	-1.72817	0.437348	-3.95147	7.77e-05	0.00157752	0.00105694	yes
Bradi1g52170	256.451	0.580631	0.147005	3.94973	7.82e-05	0.00158409	0.00106135	yes
Bradi5g09517	31.1355	-1.23314	0.312304	-3.94851	7.86e-05	0.00159046	0.00106561	yes
Bradi2g13487	77.7597	0.800201	0.202726	3.94722	7.91e-05	0.00159735	0.00107023	yes
Bradi1g60050	92.247	0.879871	0.223032	3.94503	7.98e-05	0.00161024	0.00107886	yes
Bradi1g17810	204.698	-0.604073	0.153246	-3.94186	8.09e-05	0.00162996	0.00109208	yes
Bradi4g19713	9648.44	0.747149	0.189789	3.93673	8.26e-05	0.00166342	0.00111449	yes
Bradi5g26711	35.1065	-1.15353	0.293275	-3.93327	8.38e-05	0.00168575	0.00112945	yes
Bradi5g15970	432.105	-0.594039	0.151048	-3.93278	8.4e-05	0.0016874	0.00113056	yes
Bradi1g23270	118.317	-0.788077	0.200414	-3.93225	8.42e-05	0.00168749	0.00113062	yes
Bradi1g45760	74.8272	0.908893	0.231134	3.93232	8.41e-05	0.00168749	0.00113062	yes
Bradi1g04660	88.9191	0.762574	0.194023	3.93032	8.48e-05	0.00169929	0.00113853	yes
Bradi3g32890	36.1718	-1.16838	0.297295	-3.93003	8.49e-05	0.00169955	0.0011387	yes
Bradi2g14567	54.9975	0.999915	0.254546	3.92824	8.56e-05	0.00170682	0.00114357	yes
Bradi1g61850	6.30089	-1.74477	0.444151	-3.92834	8.55e-05	0.00170682	0.00114357	yes
Bradi3g55670	14.6802	-1.44274	0.367273	-3.92823	8.56e-05	0.00170682	0.00114357	yes
Bradi2g56920	40.2692	-1.08079	0.275163	-3.92782	8.57e-05	0.00170796	0.00114433	yes
Bradi2g43500	4.05558	-1.74655	0.444716	-3.92734	8.59e-05	0.00170952	0.00114538	yes
Bradi2g06330	15.0642	-1.39495	0.355417	-3.92482	8.68e-05	0.00172572	0.00115623	yes
Bradi3g47640	183.905	-0.646448	0.164726	-3.9244	8.69e-05	0.00172693	0.00115704	yes
Bradi3g29270	205.557	0.620955	0.15827	3.92338	8.73e-05	0.00173237	0.00116069	yes
Bradi1g53753	3.93242	-1.74492	0.444891	-3.92212	8.78e-05	0.00173961	0.00116555	yes
Bradi2g54940	11.235	-1.49819	0.382047	-3.92148	8.8e-05	0.00174239	0.00116741	yes
Bradi5g17740	121.064	0.658555	0.167946	3.92123	8.81e-05	0.00174239	0.00116741	yes
Bradi1g15290	23317.8	0.615554	0.156996	3.92082	8.82e-05	0.00174357	0.00116819	yes
Bradi2g59430	27.8404	-1.23644	0.315421	-3.91997	8.86e-05	0.00174785	0.00117106	yes
Bradi2g26547	91.6498	0.765672	0.195427	3.91794	8.93e-05	0.00175895	0.0011785	yes
Bradi3g30750	306.496	-0.568086	0.144992	-3.91804	8.93e-05	0.00175895	0.0011785	yes
Bradi2g56665	3.8272	-1.76175	0.449777	-3.91694	8.97e-05	0.00176444	0.00118217	yes
Bradi1g28880	4.64607	-1.75243	0.447498	-3.91606	9e-05	0.00176902	0.00118525	yes
Bradi4g08220	68.7375	0.860834	0.219877	3.91507	9.04e-05	0.00177442	0.00118886	yes
Bradi3g02232	32.8653	1.14473	0.292414	3.91477	9.05e-05	0.00177481	0.00118913	yes
Bradi1g26800	43.4911	1.03085	0.263345	3.91443	9.06e-05	0.00177542	0.00118953	yes
Bradi2g57386	109.947	0.759526	0.194097	3.91313	9.11e-05	0.00178274	0.00119444	yes
Bradi1g02060	325.568	0.52831	0.135016	3.91294	9.12e-05	0.00178274	0.00119444	yes
Bradi3g60140	70.6834	0.808719	0.206858	3.90955	9.25e-05	0.00180608	0.00121008	yes
Bradi4g09548	88.8687	-1.75033	0.447839	-3.90838	9.29e-05	0.00181291	0.00121465	yes
Bradi3g04681	71.0361	0.917715	0.234846	3.90773	9.32e-05	0.00181596	0.0012167	yes
Bradi1g00227	4.47407	-1.75402	0.448902	-3.90737	9.33e-05	0.00181679	0.00121725	yes
Bradi1g38630	185.604	0.656322	0.168087	3.90466	9.44e-05	0.00183346	0.00122842	yes
Bradi1g61790	94.8577	-0.863013	0.221008	-3.9049	9.43e-05	0.00183346	0.00122842	yes
Bradi3g54350	308.581	0.719034	0.184179	3.90399	9.46e-05	0.00183663	0.00123055	yes
Bradi2g20447	96.408	-1.20228	0.308098	-3.90228	9.53e-05	0.00184777	0.00123801	yes
Bradi2g59840	6.84654	-1.69539	0.434972	-3.8977	9.71e-05	0.00188114	0.00126037	yes
Bradi1g41957	78.9905	0.896754	0.230096	3.89731	9.73e-05	0.0018822	0.00126108	yes
Bradi4g29730	44.8418	1.3126	0.33738	3.89056	0.000100012	0.00193332	0.00129533	yes
Bradi1g41993	20.4211	1.32871	0.341672	3.88884	0.000100726	0.00194385	0.00130238	yes
Bradi3g43560	304.194	0.620439	0.159547	3.88875	0.000100763	0.00194385	0.00130238	yes
Bradi3g31550	55.9389	-0.958775	0.246685	-3.88664	0.000101642	0.00195879	0.00131239	yes
Bradi4g23367	90.3605	0.764518	0.196777	3.8852	0.000102246	0.00196785	0.00131846	yes
Bradi1g13770	42.526	1.06463	0.274035	3.88502	0.000102321	0.00196785	0.00131846	yes
Bradi2g24440	40.551	0.958944	0.246874	3.88434	0.000102607	0.00196965	0.00131967	yes
Bradi3g20660	345.828	0.668311	0.172054	3.8843	0.000102624	0.00196965	0.00131967	yes
Bradi2g10720	47.6451	0.98838	0.254498	3.88365	0.000102902	0.00197296	0.00132189	yes
Bradi2g48430	72.6877	0.770126	0.198331	3.88303	0.000103164	0.00197597	0.00132391	yes
Bradi5g13070	144.808	0.717352	0.184776	3.88228	0.000103484	0.00198008	0.00132666	yes
Bradi1g31370	68.5162	0.820554	0.211501	3.87966	0.000104601	0.00199944	0.00133963	yes
Bradi4g28350	1083.82	-0.534295	0.137739	-3.87903	0.000104874	0.00200262	0.00134176	yes
Bradi5g27480	47.7268	0.999343	0.257648	3.87872	0.000105007	0.00200312	0.00134209	yes
Bradi1g67620	74.2052	1.18921	0.306919	3.87468	0.000106766	0.00203461	0.00136319	yes
Bradi2g34250	348.496	0.95605	0.246779	3.8741	0.000107017	0.00203734	0.00136502	yes
Bradi1g42587	5.19681	-1.74318	0.450157	-3.87238	0.000107776	0.00204971	0.00137331	yes
Bradi4g13802	3.60763	-1.72178	0.444699	-3.87179	0.000108041	0.00205266	0.00137529	yes
Bradi2g19980	56.6476	-0.832869	0.215128	-3.87151	0.000108162	0.0020529	0.00137545	yes
Bradi1g58470	71.6818	0.763736	0.197303	3.87088	0.000108441	0.00205612	0.00137761	yes
Bradi4g28430	93.9234	0.75365	0.194726	3.8703	0.0001087	0.00205688	0.00137812	yes
Bradi1g49107	45.2373	1.06195	0.274372	3.87046	0.000108632	0.00205688	0.00137812	yes
Bradi2g37570	170.856	0.717069	0.185398	3.86772	0.000109858	0.00207461	0.00138999	yes
Bradi1g36130	305.787	-0.839942	0.217155	-3.86794	0.000109759	0.00207461	0.00138999	yes
Bradi1g76387	7.85136	-1.71252	0.442837	-3.86716	0.000110112	0.00207732	0.00139181	yes
Bradi1g10530	227.182	0.595459	0.154044	3.8655	0.00011086	0.00208789	0.00139889	yes
Bradi1g56922	95.6763	-0.695225	0.179857	-3.86543	0.000110894	0.00208789	0.00139889	yes
Bradi2g12140	156.816	0.712209	0.184295	3.86451	0.000111313	0.00209368	0.00140277	yes
Bradi3g14980	41.1123	0.994044	0.257414	3.86165	0.000112624	0.00211623	0.00141788	yes
Bradi4g45220	45.5735	1.06827	0.277105	3.85511	0.000115677	0.00217143	0.00145486	yes
Bradi1g45010	161.623	0.630664	0.163676	3.85312	0.000116621	0.00218697	0.00146527	yes
Bradi4g13913	3.68474	-1.71127	0.444278	-3.8518	0.000117253	0.00219663	0.00147174	yes
Bradi2g07040	60.9409	0.862073	0.223841	3.85128	0.000117503	0.00219911	0.00147341	yes
Bradi4g45030	112.737	0.792563	0.205815	3.85086	0.000117705	0.0022007	0.00147447	yes
Bradi4g24848	77.8457	0.783456	0.203496	3.84999	0.000118124	0.00220635	0.00147825	yes
Bradi1g59720	56.4198	-1.07098	0.278238	-3.84917	0.00011852	0.00220936	0.00148027	yes
Bradi3g59247	114.241	0.772538	0.200692	3.84938	0.000118418	0.00220936	0.00148027	yes
Bradi2g12850	423.117	-0.67144	0.174459	-3.8487	0.000118746	0.00221138	0.00148163	yes
Bradi2g52590	27.8441	-1.14909	0.298668	-3.84737	0.000119393	0.00222026	0.00148758	yes
Bradi4g08240	28.1061	-1.23734	0.321639	-3.84699	0.000119577	0.00222026	0.00148758	yes
Bradi1g06772	109.681	0.921978	0.239656	3.84709	0.000119529	0.00222026	0.00148758	yes
Bradi2g03180	421.521	0.497153	0.129373	3.84277	0.000121652	0.00225657	0.0015119	yes
Bradi2g28427	128.189	0.657834	0.171303	3.84017	0.000122948	0.00227835	0.0015265	yes
Bradi2g57023	3.24118	-1.70795	0.445035	-3.8378	0.000124143	0.00229824	0.00153982	yes
Bradi1g31180	109.218	-0.693855	0.180825	-3.83717	0.000124462	0.00230187	0.00154226	yes
Bradi2g02030	6.71101	-1.6985	0.442926	-3.83472	0.000125707	0.00232067	0.00155485	yes
Bradi4g45410	102.436	0.728709	0.190031	3.83469	0.000125725	0.00232067	0.00155485	yes
Bradi3g60530	83.1496	0.761521	0.19872	3.83213	0.000127036	0.00234258	0.00156953	yes
Bradi4g07120	90.0909	0.708918	0.185041	3.83115	0.000127546	0.00234967	0.00157428	yes
Bradi2g25646	150.74	0.844873	0.220623	3.8295	0.000128406	0.00236319	0.00158334	yes
Bradi1g74350	145.078	-0.736422	0.192361	-3.82833	0.000129018	0.00237214	0.00158934	yes
Bradi2g33540	4.55437	-1.72259	0.450202	-3.82626	0.000130105	0.00238979	0.00160116	yes
Bradi2g14132	7.9778	-1.71178	0.447445	-3.82567	0.000130416	0.00239172	0.00160246	yes
Bradi1g11730	149.178	0.653174	0.170749	3.82534	0.000130592	0.00239172	0.00160246	yes
Bradi1g36320	84.3008	-0.773195	0.202113	-3.82556	0.000130477	0.00239172	0.00160246	yes
Bradi5g16720	246.886	0.621983	0.162674	3.82349	0.000131574	0.00240737	0.00161294	yes
Bradi3g01320	89.9211	0.809773	0.211825	3.82283	0.000131928	0.0024115	0.00161571	yes
Bradi2g07550	281.066	0.700157	0.183187	3.82209	0.000132327	0.00241644	0.00161902	yes
Bradi5g18000	85.2438	-0.850328	0.222552	-3.8208	0.000133019	0.00242673	0.00162591	yes
Bradi3g39620	701.667	-0.6171	0.161567	-3.81947	0.000133739	0.0024375	0.00163313	yes
Bradi4g21120	4.81831	-1.71835	0.450095	-3.81775	0.000134676	0.00245219	0.00164297	yes
Bradi3g05940	15.1544	-1.32772	0.347824	-3.81721	0.000134969	0.00245515	0.00164496	yes
Bradi3g00980	615.747	0.54788	0.143594	3.81547	0.000135924	0.00247013	0.00165499	yes
Bradi2g20280	145.094	0.691015	0.181135	3.81492	0.000136225	0.00247306	0.00165696	yes
Bradi3g01770	45.3708	1.04168	0.273083	3.81451	0.000136451	0.00247306	0.00165696	yes
Bradi3g04840	295.094	0.51288	0.134457	3.81446	0.000136479	0.00247306	0.00165696	yes
Bradi4g36120	40.1161	1.13761	0.298381	3.81259	0.000137516	0.00248944	0.00166793	yes
Bradi3g57600	79.6636	0.720051	0.188889	3.81204	0.000137827	0.00249268	0.0016701	yes
Bradi3g60210	238.306	0.619121	0.16243	3.81162	0.000138056	0.00249443	0.00167127	yes
Bradi3g28290	6.0267	-1.67012	0.438244	-3.81093	0.000138444	0.00249903	0.00167435	yes
Bradi4g08640	91.3173	1.18301	0.31054	3.8095	0.000139245	0.00250868	0.00168082	yes
Bradi3g53530	303.749	0.541844	0.142228	3.80967	0.00013915	0.00250868	0.00168082	yes
Bradi2g11990	54.8155	-0.97451	0.256165	-3.80422	0.00014225	0.00256036	0.00171545	yes
Bradi3g50240	424.341	0.456907	0.120118	3.80382	0.000142481	0.00256206	0.00171659	yes
Bradi3g07637	170.554	0.569788	0.149809	3.80344	0.000142702	0.0025636	0.00171762	yes
Bradi1g39620	3.88897	-1.70855	0.449248	-3.80315	0.00014287	0.00256415	0.00171799	yes
Bradi1g26940	297.053	0.592146	0.155723	3.80256	0.000143211	0.00256783	0.00172045	yes
Bradi5g10770	863.346	0.585678	0.154034	3.80227	0.000143379	0.00256839	0.00172083	yes
Bradi4g31550	7.75606	-1.64282	0.432338	-3.79984	0.000144789	0.00259118	0.00173609	yes
Bradi5g20756	20.4129	-1.24214	0.326948	-3.79919	0.000145171	0.00259555	0.00173902	yes
Bradi4g03050	13.4422	-1.50292	0.395635	-3.79876	0.000145424	0.0025976	0.0017404	yes
Bradi2g15900	453.4	0.608421	0.160211	3.79761	0.000146098	0.00260716	0.0017468	yes
Bradi5g24565	16.0371	-1.31886	0.347555	-3.79468	0.000147833	0.00263563	0.00176587	yes
Bradi1g10140	28.278	1.07922	0.284472	3.79378	0.000148369	0.00264268	0.0017706	yes
Bradi1g23257	188.668	-0.5701	0.150433	-3.78974	0.000150805	0.00268353	0.00179797	yes
Bradi1g21490	100.324	-0.814806	0.215075	-3.78847	0.000151577	0.00269472	0.00180547	yes
Bradi4g19727	2247.39	0.675155	0.178518	3.78201	0.000155566	0.00276303	0.00185123	yes
Bradi2g53330	36.7778	-1.01273	0.268051	-3.77814	0.000158007	0.00280372	0.0018785	yes
Bradi5g09702	55470.3	0.757829	0.200601	3.7778	0.000158222	0.0028049	0.00187929	yes
Bradi2g43740	361.464	0.636413	0.168483	3.77731	0.00015853	0.00280771	0.00188117	yes
Bradi2g45740	683.493	-0.458561	0.121474	-3.77496	0.000160033	0.00283167	0.00189722	yes
Bradi1g45833	483.819	0.53365	0.141387	3.77438	0.000160403	0.00283555	0.00189982	yes
Bradi3g56450	264.321	0.690211	0.182927	3.77315	0.000161203	0.002847	0.0019075	yes
Bradi1g63330	48.3199	0.952964	0.252713	3.77093	0.000162638	0.00286965	0.00192267	yes
Bradi5g16970	7.53229	-1.62233	0.43054	-3.76813	0.000164473	0.0028966	0.00194072	yes
Bradi3g44660	4.89336	-1.68377	0.446832	-3.76825	0.000164399	0.0028966	0.00194072	yes
Bradi3g60290	156.596	0.74547	0.197915	3.76661	0.00016548	0.00291161	0.00195078	yes
Bradi4g43530	127.385	0.737908	0.195947	3.76586	0.000165977	0.00291552	0.0019534	yes
Bradi1g22101	381.806	-0.64677	0.171756	-3.76563	0.000166129	0.00291552	0.0019534	yes
Bradi1g24560	37.2669	-1.10459	0.293339	-3.76557	0.000166167	0.00291552	0.0019534	yes
Bradi2g08100	218.61	-0.521157	0.138423	-3.76497	0.000166569	0.00291985	0.0019563	yes
Bradi3g55596	8.39981	-1.55961	0.414377	-3.76374	0.000167389	0.0029315	0.00196411	yes
Bradi1g16760	4.59841	-1.68929	0.449049	-3.76192	0.000168613	0.00294744	0.00197479	yes
Bradi1g76760	320.832	-0.538841	0.14323	-3.76207	0.000168516	0.00294744	0.00197479	yes
Bradi1g23470	115.637	0.76941	0.20457	3.76111	0.00016916	0.00295426	0.00197936	yes
Bradi3g18946	12.6059	-1.42176	0.378093	-3.76034	0.000169685	0.00296068	0.00198366	yes
[truncated: 21,087 more rows]

## Sheet: Data S1D
Supplemental Data Set 1D. Differential gene expression analysis between 35S:GUS and 35S:OsMIR390-AtL-Spl11 Brachypodium samples.
[truncated: 23,926 more rows]
