# Supplementary material for: Highly specific gene silencing in a monocot species by artificial microRNAs derived from chimeric miRNA precursors
Source: Plant J. 2015 May 20;82(6):1061–75. doi: 10.1111/tpj.12835 (PMC4464980; doi:10.1111/tpj.12835)
Supplement: Supplementary file 24 — Data S2. Gene counts in RNA‐Seq libraries from 35S:GUS, 35S:0sMIR390‐AtL‐Bri1, 35S:OsMIR390‐AtL‐Cad1, 35S:0sMIR390‐AtL‐Cao and 35S:OsMIR390‐AtL‐Spl11 transgenic Brachypodium lines. [file TPJ-82-1061-s024.xlsx]

## Sheet: Data_S2
Data Set 2. Gene counts in RNA-Seq libraries from 35S:GUS, 35S:0sMIR390-AtL-Bri1, 35S:OsMIR390-AtL-Cad1, 35S:0sMIR390-AtL-Cao and 35S:OsMIR390-AtL-Spl11 transgenic Brachypodium lines.
	35S:GUS				35S:OsMIR390-AtL-Bri1				35S:OsMIR390-AtL-Cad1				35S:OsMIR390-AtL-Cao				35S:OsMIR390-AtLSpl11
Gene ID	Line_1	Line_2	Line_3	Line_4	Line_1	Line_2	Line_3	Line_4	Line_1	Line_2	Line_3	Line_4	Line_1	Line_2	Line_3	Line_4	Line_1	Line_2	Line_3	Line_4
Bradi0011s00100	237	359	198	208	581	605	373	439	446	446	234	460	548	440	308	340	395	306	663	255
Bradi0011s00200	2	8	0	0	1	0	5	0	3	0	2	7	3	6	0	1	0	3	3	2
Bradi2g00052	3	0	0	4	0	2	0	0	0	0	0	1	0	0	0	0	0	0	0	0
Bradi2g00104	4	1	0	5	0	0	0	0	0	0	0	0	0	0	0	0	0	0	1	0
Bradi2g00156	2	2	0	3	0	0	0	0	0	0	0	13	0	0	0	0	0	0	1	0
Bradi2g00210	5	5	1	2	1	3	2	0	0	0	0	2	4	0	0	0	0	0	0	0
Bradi2g00220	13	42	70	50	85	69	95	8	29	9	23	50	84	16	69	18	34	34	11	16
Bradi2g00226	21	16	17	30	29	33	44	16	36	27	15	19	9	16	28	12	20	22	25	19
Bradi2g00232	27	18	19	38	3	6	7	3	8	18	1	48	2	2	0	3	4	25	10	8
Bradi2g00240	75	56	59	75	111	46	51	75	81	76	40	74	58	101	56	39	93	75	92	46
Bradi2g00245	31	25	11	24	15	31	25	25	32	29	23	20	29	33	46	37	21	23	22	9
Bradi2g00247	2	2	0	0	0	1	0	0	0	0	0	1	1	0	0	0	0	0	1	0
Bradi2g00250	5	22	25	6	2	1	20	2	6	14	0	13	5	0	3	2	10	10	7	2
Bradi2g00256	7	39	17	22	20	78	92	18	35	20	7	15	17	20	51	60	36	15	32	15
Bradi2g00262	0	0	4	2	0	2	0	2	0	0	0	2	0	0	1	3	3	0	0	3
Bradi2g00270	22	7	9	20	2	7	19	6	17	6	7	4	17	10	18	15	13	8	5	5
Bradi2g00280	25	12	14	20	38	32	57	48	18	41	16	37	30	17	24	19	86	48	170	17
Bradi2g00290	4	0	0	2	0	0	0	0	0	0	0	1	0	0	0	0	0	0	2	0
Bradi2g00300	5	4	7	2	6	2	3	1	4	3	5	6	2	5	2	0	3	6	0	4
Bradi2g00310	36	49	49	69	61	42	97	56	55	56	30	31	65	54	58	52	47	32	85	27
Bradi2g00320	76	56	80	61	77	82	74	80	67	89	55	63	53	84	69	60	74	50	95	48
Bradi2g00331	12	10	4	12	20	17	16	6	11	6	7	11	11	4	8	13	14	6	14	6
Bradi2g00340	3	3	0	3	0	1	0	1	0	0	0	0	0	0	0	1	1	0	0	1
Bradi2g00345	5	0	0	5	0	0	0	0	0	0	0	1	0	0	0	0	0	0	0	0
Bradi2g00350	5	1	0	0	0	2	0	0	0	0	0	0	0	0	0	0	0	0	1	0
Bradi2g00360	57	88	81	98	118	105	95	81	97	95	54	97	83	89	94	110	101	60	113	65
Bradi2g00370	80	88	79	102	124	174	89	89	101	122	62	95	135	85	116	118	87	88	165	83
Bradi2g00381	831	812	722	821	174	113	234	50	360	626	81	936	70	65	36	74	135	543	191	149
Bradi2g00390	613	622	723	735	267	208	530	108	299	489	126	787	266	141	143	143	228	546	204	256
Bradi2g00403	7	0	0	2	0	0	0	0	0	0	0	1	0	0	0	0	0	0	0	0
Bradi2g00417	25	3	0	4	1	1	0	1	0	0	0	16	0	0	0	0	0	1	1	0
Bradi2g00423	0	2	0	3	0	1	10	2	1	0	0	3	3	0	0	0	0	0	2	0
Bradi2g00430	0	0	0	4	0	0	0	0	0	0	0	1	0	0	0	0	0	0	0	0
Bradi2g00440	2	5	2	0	0	0	0	1	2	3	0	2	0	0	0	0	0	0	0	0
Bradi2g00443	9	14	0	16	0	4	0	0	0	0	1	6	0	0	0	0	0	1	1	0
Bradi2g00446	11	11	8	12	12	14	17	6	13	14	4	12	7	13	8	21	4	7	13	8
Bradi2g00450	5	1	0	3	0	1	0	0	0	0	0	3	0	0	0	0	0	0	0	0
Bradi2g00452	1	2	0	1	0	0	0	0	0	0	0	2	0	0	0	0	0	0	0	0
Bradi2g00454	10	1	0	4	0	0	0	0	0	0	0	3	0	0	0	0	0	0	0	0
Bradi2g00456	10	3	0	4	0	2	0	0	0	0	0	9	0	0	0	0	0	0	1	0
Bradi2g00460	7	3	0	7	0	2	0	0	0	0	0	5	0	0	0	0	0	0	0	0
Bradi2g00463	6	1	0	6	0	2	0	0	0	0	0	7	0	0	0	0	0	0	2	0
Bradi2g00466	4	0	0	6	2	2	0	0	1	0	4	8	0	0	1	0	1	0	0	2
Bradi2g00470	0	0	0	2	0	2	0	0	0	0	0	1	0	0	0	0	0	0	1	0
Bradi2g00477	61	78	59	88	102	95	99	82	74	86	62	88	115	129	109	156	84	67	93	80
Bradi2g00485	3	2	0	4	1	2	6	0	0	0	1	1	0	2	0	0	0	1	5	0
Bradi2g00493	1	0	0	3	2	1	0	0	4	1	1	2	1	0	0	2	0	0	0	0
Bradi2g00501	11	3	5	3	4	1	5	0	2	6	0	13	2	1	1	0	5	3	5	1
Bradi2g00510	3	10	4	4	11	54	3	8	7	2	6	13	8	6	2	6	5	11	9	0
Bradi2g00511	6	0	0	0	0	0	0	0	0	0	0	3	0	0	0	0	0	0	0	0
Bradi2g00512	3	3	0	8	0	0	0	0	0	0	0	8	0	0	0	0	0	0	0	0
Bradi2g00515	10	2	0	2	0	1	0	0	0	0	0	8	0	0	0	0	0	0	0	0
Bradi2g00520	7	5	2	8	4	0	1	0	4	1	2	5	0	7	8	5	4	0	6	1
Bradi2g00530	30	49	47	44	80	112	26	65	37	46	38	26	68	36	61	52	42	59	61	20
Bradi2g00540	60	31	25	40	5	5	0	1	13	4	0	15	4	1	1	3	0	2	3	1
Bradi2g00550	24	36	31	47	39	37	54	33	37	32	29	45	36	46	48	42	27	33	59	35
Bradi2g00560	49	61	45	57	58	54	67	32	37	34	22	35	37	35	47	32	37	31	64	14
Bradi2g00570	6	4	4	6	2	8	0	6	4	2	0	0	3	2	0	4	3	3	7	1
Bradi2g00580	38	65	61	67	73	84	111	58	44	54	37	74	85	57	71	50	60	69	89	57
Bradi2g00590	7	6	3	8	2	7	7	1	3	11	0	6	5	1	3	4	3	4	4	3
Bradi2g00600	34	22	17	38	16	4	39	8	25	31	16	30	9	12	14	14	17	17	13	8
Bradi2g00610	12	17	9	17	9	30	19	13	10	19	9	22	19	9	13	16	12	14	6	5
Bradi2g00620	36	51	33	27	53	71	42	45	47	50	21	61	35	35	40	54	26	39	49	32
Bradi2g00623	2	5	5	3	2	8	6	2	3	3	0	9	5	3	6	5	4	2	2	0
Bradi2g00627	42	38	34	25	42	68	28	31	35	40	22	66	40	63	43	66	45	45	46	30
Bradi2g00640	109	96	99	103	130	124	104	77	104	125	72	94	91	119	99	115	97	98	142	83
Bradi2g00650	665	962	690	823	526	494	616	620	673	857	687	488	631	769	639	743	553	480	535	560
Bradi2g00660	330	287	319	294	363	325	397	253	379	397	208	307	320	274	283	292	229	233	259	202
Bradi2g00670	17	9	3	26	6	28	19	8	6	17	8	14	10	5	5	0	5	11	6	2
Bradi2g00677	6	6	0	7	0	0	0	0	0	0	3	11	0	0	1	0	0	0	1	0
Bradi2g00690	10	0	0	7	2	0	2	1	0	0	1	1	0	0	0	0	1	0	0	0
Bradi2g00697	296	408	290	304	472	375	399	468	469	338	310	305	574	529	677	510	379	221	321	306
Bradi2g00710	49	61	53	60	95	100	129	92	78	77	51	74	80	69	110	78	107	47	124	33
Bradi2g00720	7	4	0	8	0	5	0	6	0	0	0	4	2	3	3	0	0	0	2	0
Bradi2g00730	4	3	0	2	0	1	2	0	0	1	1	0	0	0	1	0	0	0	2	0
Bradi2g00740	35	25	23	51	56	71	357	44	19	27	18	56	30	17	21	11	21	27	37	9
Bradi2g00750	7	2	0	4	0	4	0	0	0	0	0	6	0	0	0	0	0	0	1	0
Bradi2g00760	6	4	0	11	1	2	0	0	0	1	2	6	2	1	0	0	0	2	3	0
Bradi2g00766	10	3	3	15	2	4	6	5	1	0	1	2	1	1	1	0	2	0	1	0
Bradi2g00772	40	41	51	42	63	50	49	28	46	31	22	36	34	22	24	21	32	26	86	36
Bradi2g00780	3	4	0	4	0	2	0	0	0	0	0	0	2	0	0	0	0	1	0	0
Bradi2g00786	1	0	0	2	0	0	0	0	0	0	0	1	0	0	0	0	0	0	0	0
Bradi2g00792	2	0	0	5	0	0	0	0	0	0	1	7	0	0	0	0	0	0	0	0
Bradi2g00800	5	2	0	1	0	1	0	0	0	0	0	1	0	0	1	0	0	0	1	0
Bradi2g00803	0	0	0	0	0	0	0	0	0	0	0	2	0	0	0	0	0	0	0	0
Bradi2g00806	0	0	0	0	0	0	1	0	0	0	0	0	0	0	0	0	0	0	0	0
Bradi2g00810	8	1	1	4	19	23	14	0	0	0	0	1	2	0	0	1	3	0	0	0
Bradi2g00817	23	41	26	47	23	30	35	23	54	39	24	33	25	27	41	51	52	43	35	48
Bradi2g00824	6	0	2	7	0	5	0	0	1	0	1	7	2	1	1	0	0	4	4	1
Bradi2g00831	14	6	4	12	14	11	15	2	5	10	8	9	8	10	5	10	18	7	7	6
Bradi2g00840	46	17	36	10	49	22	38	30	67	26	8	15	22	41	19	11	37	3	48	8
Bradi2g00850	111	83	74	91	103	97	99	122	97	102	56	93	78	111	97	107	87	61	84	73
Bradi2g00860	224	242	273	310	443	429	567	373	368	360	211	422	336	308	424	408	396	270	398	242
Bradi2g00870	34	27	26	26	52	40	68	30	46	35	33	38	25	49	39	37	33	27	37	17
Bradi2g00881	12	17	9	10	22	27	49	4	5	1	14	14	18	8	10	5	5	10	5	4
Bradi2g00890	69	68	54	92	76	57	80	57	46	83	44	71	41	41	41	43	67	45	107	52
Bradi2g00900	19	17	9	17	15	32	31	13	11	29	4	27	9	8	11	11	9	13	24	10
Bradi2g00910	11	1	0	5	0	1	0	0	0	0	0	6	0	0	0	0	0	0	0	0
Bradi2g00915	1	0	0	0	0	0	0	0	0	0	0	1	0	0	0	0	0	0	0	0
Bradi2g00920	8	1	0	10	16	32	2	0	0	1	2	7	1	0	2	0	1	1	3	1
Bradi2g00930	1	2	0	0	0	1	0	0	0	0	0	0	0	0	0	0	0	0	0	0
Bradi2g00940	40	31	37	31	43	32	41	31	31	40	22	60	36	33	30	39	22	27	21	18
Bradi2g00950	35	41	39	45	34	28	37	37	29	32	38	30	60	37	47	48	28	24	31	20
Bradi2g00953	12	12	8	1	5	4	7	9	7	5	4	9	11	8	4	9	12	2	8	1
Bradi2g00956	0	0	0	0	0	0	0	0	0	0	0	0	0	0	0	0	0	0	0	0
Bradi2g00960	25	26	17	19	34	39	37	41	27	29	13	34	42	27	26	23	38	20	25	16
Bradi2g00970	3	0	0	1	0	1	0	0	1	0	0	5	1	0	3	2	1	0	2	0
Bradi2g00980	77	158	68	104	230	257	302	168	179	184	113	239	230	168	260	232	192	128	167	99
Bradi2g00986	6	3	1	14	5	5	7	1	1	2	1	20	4	1	8	1	1	2	2	3
Bradi2g00992	17	18	4	19	22	19	25	25	24	21	11	18	14	14	38	20	32	7	21	11
Bradi2g01000	5	4	0	6	0	0	1	2	0	0	0	7	0	0	0	0	0	0	0	1
Bradi2g01010	18	13	1	18	5	15	6	4	6	7	6	16	3	3	1	4	6	1	3	1
Bradi2g01020	4	0	0	3	0	0	0	0	0	0	0	6	0	0	0	0	0	1	3	0
Bradi2g01030	9	1	0	1	0	2	0	1	0	0	1	2	0	0	0	0	5	0	3	0
Bradi2g01041	3	1	5	3	9	2	10	0	0	0	1	3	8	0	9	2	0	1	0	1
Bradi2g01050	3	6	11	7	43	29	88	8	6	3	5	5	9	2	30	6	5	4	10	0
Bradi2g01055	4	0	1	7	3	5	3	0	0	1	0	9	0	0	0	0	1	0	2	0
Bradi2g01060	8	2	0	0	1	1	1	0	0	0	0	1	1	0	0	0	0	0	0	0
Bradi2g01070	43	43	10	31	47	44	40	26	40	29	28	43	28	49	47	37	38	13	26	35
Bradi2g01073	9	1	0	2	0	0	0	0	0	0	0	0	0	0	0	0	0	0	0	0
Bradi2g01077	20	1	2	11	8	13	9	7	5	4	4	18	11	4	10	5	5	1	6	3
Bradi2g01090	6	4	0	6	4	5	1	1	3	6	5	1	2	8	10	2	3	4	2	1
Bradi2g01095	12	5	3	10	2	3	0	0	1	2	1	13	1	1	2	0	4	0	6	4
Bradi2g01100	117	161	192	169	144	124	163	111	148	157	92	139	118	109	145	106	108	95	172	98
Bradi2g01102	6	7	2	5	14	2	7	2	2	6	0	10	3	1	4	0	4	3	7	1
Bradi2g01104	17	10	9	14	33	9	13	22	4	10	3	16	10	1	2	4	30	16	160	8
Bradi2g01106	8	6	3	6	8	6	2	12	2	1	0	5	1	0	0	2	10	12	44	4
Bradi2g01108	4	0	0	0	0	1	0	2	0	0	1	0	0	0	0	0	0	0	1	0
Bradi2g01110	1	1	0	1	0	0	0	0	0	0	0	0	0	0	0	0	0	0	0	0
Bradi2g01112	6	0	0	5	1	1	0	0	0	0	0	1	0	0	0	0	0	0	0	0
Bradi2g01120	7	1	2	1	5	1	1	5	1	0	3	8	2	2	3	5	16	4	22	1
Bradi2g01130	13	0	0	5	11	3	0	6	0	1	0	8	5	0	1	0	34	5	55	4
Bradi2g01135	1	0	0	1	0	0	0	0	0	0	0	6	0	1	0	0	1	0	0	0
Bradi2g01140	2	0	0	4	0	0	0	0	0	0	0	3	0	0	0	0	0	0	0	0
Bradi2g01145	1	1	0	2	7	3	2	1	0	2	0	4	1	0	0	0	1	0	1	0
Bradi2g01151	8	2	0	4	0	3	1	1	0	0	1	6	0	1	0	0	0	1	2	0
Bradi2g01157	15	9	4	14	13	14	25	20	12	10	2	20	19	14	14	10	10	13	16	9
Bradi2g01170	36	27	26	39	37	35	31	41	31	41	20	35	27	33	35	34	30	27	32	35
Bradi2g01180	58	52	35	80	72	59	103	79	53	114	32	53	71	69	39	50	64	71	74	61
Bradi2g01185	33	28	26	31	60	59	35	43	37	45	14	31	38	50	57	57	42	34	35	49
Bradi2g01190	18	18	8	27	21	23	34	22	24	11	12	21	23	27	17	14	13	11	14	10
Bradi2g01195	48	37	39	48	52	43	63	35	66	40	32	59	31	65	57	66	43	33	44	27
Bradi2g01200	9	3	1	5	4	3	1	3	3	0	2	2	2	0	0	0	2	2	6	1
Bradi2g01207	8	1	0	0	1	2	0	1	1	0	2	4	1	0	1	1	0	0	3	0
Bradi2g01217	12	5	1	2	10	7	20	18	1	1	2	15	5	2	4	0	18	8	61	3
Bradi2g01227	4	0	0	2	3	0	3	1	1	0	0	5	2	0	0	0	3	0	3	0
Bradi2g01237	0	1	0	2	0	0	0	0	0	0	0	1	0	0	0	0	0	0	0	0
Bradi2g01247	8	1	0	5	2	4	3	2	2	1	4	9	2	1	4	1	1	6	2	3
Bradi2g01257	1	2	0	0	0	0	0	0	0	0	0	0	0	0	0	0	0	0	0	0
Bradi2g01270	9	3	1	12	1	5	4	3	4	1	1	9	3	7	2	2	3	0	3	1
Bradi2g01280	15	16	7	13	11	15	10	10	12	10	15	10	21	9	14	14	16	11	7	19
Bradi2g01290	0	5	2	0	2	3	4	1	5	0	1	0	2	1	1	2	1	1	0	3
Bradi2g01301	12	8	2	10	7	10	9	9	3	1	4	10	6	3	4	2	4	7	9	1
Bradi2g01310	59	97	75	65	216	133	150	293	42	78	28	81	37	14	18	26	233	94	542	46
Bradi2g01320	173	275	166	275	406	278	324	458	160	279	91	271	77	67	53	83	232	139	570	126
Bradi2g01330	31	16	11	11	12	11	3	3	0	8	2	17	6	8	3	29	10	10	14	3
Bradi2g01340	9	1	4	3	8	6	13	3	2	6	1	13	15	1	14	1	4	4	0	0
Bradi2g01350	119	148	163	137	193	185	181	124	146	124	79	161	130	82	140	89	132	116	187	84
Bradi2g01360	98	152	74	106	145	167	170	155	166	153	90	181	210	214	233	197	143	96	153	116
Bradi2g01370	15	23	7	13	17	19	26	14	24	27	9	14	24	21	19	18	16	15	17	15
Bradi2g01380	7	3	2	9	4	5	4	2	1	2	0	4	1	1	0	1	0	0	6	0
Bradi2g01387	30	5	8	19	19	17	41	17	15	15	8	12	13	10	15	7	53	30	102	9
Bradi2g01400	3	0	0	3	0	2	0	0	0	0	0	0	0	0	0	0	0	0	0	0
Bradi2g01406	2	2	0	5	2	1	1	0	1	1	1	0	2	0	0	0	1	5	4	0
Bradi2g01412	11	0	0	1	0	0	2	1	2	0	2	9	0	0	0	2	1	3	0	0
Bradi2g01420	18	13	7	36	10	19	22	10	11	8	12	23	12	2	5	5	10	13	13	0
Bradi2g01430	522	458	350	564	964	931	541	682	256	625	273	554	441	331	318	390	487	342	911	326
Bradi2g01440	195	229	224	263	422	277	253	352	165	166	132	183	233	114	143	182	253	145	409	92
Bradi2g01450	35	32	18	45	45	47	38	18	26	24	14	73	17	24	32	19	32	67	36	17
Bradi2g01460	7	0	3	3	0	5	0	0	3	0	0	2	0	4	1	1	3	2	0	0
Bradi2g01466	2	0	0	1	0	0	0	0	0	0	0	0	0	0	0	0	0	0	0	0
Bradi2g01472	5	1	0	2	0	0	0	4	0	0	0	2	3	0	0	0	0	1	1	0
Bradi2g01480	6	7	2	10	28	13	35	3	0	1	2	12	8	0	3	0	7	5	21	0
Bradi2g01485	2	1	0	2	0	2	0	0	0	0	0	3	0	0	0	0	0	0	1	0
Bradi2g01490	31	19	27	18	44	28	34	16	20	28	18	24	25	11	14	22	30	7	17	18
Bradi2g01497	10	10	7	16	13	12	19	14	9	12	14	18	10	18	16	17	17	18	10	12
Bradi2g01504	89	123	138	114	176	198	135	171	165	136	127	132	222	282	267	305	151	108	180	142
Bradi2g01511	58	65	54	64	55	59	59	59	46	43	25	55	36	29	33	39	64	48	143	43
Bradi2g01520	458	377	435	522	344	235	358	298	426	528	343	334	431	482	395	447	302	319	256	239
Bradi2g01530	20	7	2	5	7	9	16	12	13	4	9	20	11	6	12	16	14	5	14	4
Bradi2g01535	0	0	0	0	0	0	0	0	0	0	0	0	0	0	0	0	0	0	0	0
Bradi2g01540	88	80	78	96	90	108	140	86	96	83	67	68	44	45	78	53	90	54	124	75
Bradi2g01550	121	152	163	192	313	335	233	247	243	212	134	188	274	240	240	231	183	126	281	145
Bradi2g01561	11	0	1	3	0	2	0	0	0	0	1	13	0	0	0	0	0	0	0	0
Bradi2g01570	53	86	66	63	108	94	127	71	103	116	82	86	63	72	93	92	91	88	132	55
Bradi2g01580	5	10	0	5	5	1	7	0	0	2	0	2	0	2	4	0	1	0	4	0
Bradi2g01590	21	20	18	37	31	30	29	23	24	24	11	27	13	19	8	22	15	4	15	20
Bradi2g01600	3	4	0	3	0	0	6	2	0	0	0	5	0	1	1	0	2	5	17	0
Bradi2g01610	139	167	133	143	220	232	135	155	162	160	98	140	166	219	156	217	176	117	150	127
Bradi2g01620	17	28	16	37	54	45	51	27	44	27	20	42	23	24	31	30	53	27	35	19
Bradi2g01643	4	1	0	1	0	0	0	0	0	0	0	2	0	0	0	0	0	0	0	0
Bradi2g01666	4	0	0	3	0	1	0	0	0	0	0	6	0	0	0	0	0	0	0	0
Bradi2g01690	4	4	0	4	0	1	0	0	0	1	0	8	0	0	0	0	0	0	0	1
Bradi2g01694	5	1	0	7	0	6	0	0	0	1	0	5	0	0	0	0	0	0	0	0
Bradi2g01698	1	2	0	2	0	0	0	0	0	0	0	6	0	0	0	0	0	0	0	0
Bradi2g01702	3	1	0	2	0	5	0	0	0	0	0	2	0	0	0	0	0	0	1	0
Bradi2g01706	2	0	0	0	0	1	1	0	0	1	0	1	0	0	0	0	0	0	0	0
Bradi2g01710	20	10	4	10	2	1	1	4	14	8	4	10	3	4	9	1	1	3	3	8
Bradi2g01720	7	0	0	4	0	0	0	0	0	0	0	6	0	1	0	0	0	0	1	0
Bradi2g01723	5	4	0	8	0	0	0	0	0	0	3	3	0	0	2	1	0	3	0	0
Bradi2g01726	6	4	0	7	0	0	0	0	0	0	0	1	0	0	0	0	0	0	0	0
Bradi2g01730	3	0	0	1	0	1	0	0	0	0	0	0	0	0	0	0	0	0	0	0
Bradi2g01740	1	0	0	1	0	0	0	0	0	0	0	0	0	0	0	0	0	0	0	0
Bradi2g01746	5	0	3	2	0	0	0	0	1	0	0	6	0	0	0	0	0	0	0	0
Bradi2g01752	6	0	0	3	0	2	0	0	0	1	2	7	0	0	0	0	1	0	1	0
Bradi2g01758	3	1	0	0	0	0	0	0	0	0	0	0	1	0	0	0	0	0	0	0
Bradi2g01764	31	24	14	17	33	41	7	21	13	20	13	23	41	26	24	22	26	10	32	10
Bradi2g01770	19	13	16	18	16	22	10	22	13	8	15	16	19	12	24	14	19	20	10	7
Bradi2g01781	5	1	0	1	0	2	0	0	0	0	0	1	0	0	1	1	0	3	0	1
Bradi2g01791	8	1	1	0	3	0	9	3	4	0	4	11	2	0	1	4	7	6	4	1
Bradi2g01800	9	3	0	6	15	20	4	0	0	0	2	4	2	0	0	0	0	0	1	0
Bradi2g01810	38	15	14	34	9	12	9	26	15	16	12	47	19	13	15	15	9	14	9	10
Bradi2g01817	2	0	0	5	2	0	0	1	0	0	0	1	0	0	0	0	12	1	15	0
Bradi2g01827	48	53	60	47	110	97	100	67	38	52	44	49	58	55	54	60	82	41	154	50
Bradi2g01840	168	207	216	215	301	264	321	237	215	249	136	220	217	216	223	210	205	155	229	179
Bradi2g01850	48	35	17	36	27	33	51	22	23	40	8	78	32	18	51	31	27	60	42	9
Bradi2g01860	4	0	0	2	0	0	0	0	0	0	1	5	0	0	0	0	0	1	4	0
Bradi2g01870	48	58	39	39	69	78	96	77	61	41	46	57	101	81	89	93	67	40	57	41
Bradi2g01881	4	2	0	3	0	0	0	0	0	0	1	3	0	0	0	0	0	0	0	0
Bradi2g01890	51	71	37	57	73	93	47	63	88	63	46	64	103	149	111	177	67	62	94	79
Bradi2g01900	23	7	4	10	12	28	4	10	8	9	8	17	18	15	18	12	8	1	11	8
Bradi2g01910	1	0	0	3	0	0	0	0	0	0	0	0	0	0	0	0	0	0	2	0
Bradi2g01920	6	0	0	4	20	19	0	0	0	0	0	2	0	0	0	0	0	0	0	0
Bradi2g01927	1	2	0	7	11	14	1	0	0	0	0	0	0	0	0	0	0	0	0	1
Bradi2g01937	15	5	1	4	11	2	7	3	0	0	1	6	5	2	1	1	8	10	48	1
Bradi2g01950	17	7	3	20	7	8	7	5	3	9	0	18	2	13	5	6	1	7	27	1
Bradi2g01960	5	1	0	2	0	0	0	0	0	0	0	3	0	0	0	0	2	0	1	0
Bradi2g01967	7	6	1	2	4	6	3	0	0	1	0	6	3	0	0	0	3	2	4	0
Bradi2g01980	11	16	11	16	33	37	45	15	25	19	11	22	21	6	33	16	32	36	133	10
Bradi2g01990	10	8	4	16	11	11	10	5	10	8	5	12	10	16	15	17	5	6	15	1
Bradi2g02000	44	59	35	38	100	76	71	66	43	53	24	48	56	42	50	38	81	47	123	31
Bradi2g02010	46	70	66	82	152	86	139	104	59	67	58	69	100	55	118	61	161	48	290	40
Bradi2g02021	2	2	0	3	0	4	0	1	0	0	0	0	2	0	0	0	0	0	0	0
Bradi2g02030	21	7	4	17	15	7	9	2	7	14	4	29	3	1	1	1	12	15	29	8
Bradi2g02041	2	0	0	1	0	1	0	1	0	0	0	2	0	0	0	0	0	0	0	0
Bradi2g02050	13	6	4	12	3	8	48	1	10	8	0	28	10	9	10	2	4	11	16	3
Bradi2g02060	3	2	14	6	13	17	20	8	2	2	1	1	10	1	8	1	1	0	4	0
Bradi2g02070	22	28	18	27	22	73	27	19	13	13	16	19	27	35	21	32	8	11	16	6
Bradi2g02080	17	29	14	28	14	21	77	9	28	7	11	20	26	15	10	7	7	9	15	9
Bradi2g02083	6	2	0	2	0	0	0	0	0	1	0	4	0	0	2	0	0	0	2	0
Bradi2g02086	3	0	4	8	4	5	3	2	2	1	1	4	3	0	4	1	1	7	0	0
Bradi2g02090	275	308	384	320	247	170	335	175	189	204	156	344	198	185	203	161	186	269	290	159
Bradi2g02100	174	171	176	214	313	290	243	250	238	296	146	259	288	265	253	213	222	192	284	141
Bradi2g02110	55	52	19	44	48	37	24	33	14	33	24	24	29	26	18	24	36	34	74	20
Bradi2g02120	4	7	13	6	21	7	44	5	13	3	1	13	51	12	12	9	64	41	380	5
Bradi2g02130	2	0	0	0	0	2	0	0	1	0	1	1	0	0	0	0	0	1	1	0
Bradi2g02140	7	1	0	2	0	0	0	0	0	0	0	9	0	0	0	0	0	3	0	0
Bradi2g02150	1	1	0	1	0	1	0	0	0	0	0	3	2	0	0	0	0	1	1	0
Bradi2g02160	26	19	21	16	22	31	18	27	24	31	8	20	20	31	8	19	32	15	60	15
Bradi2g02170	2	2	1	4	0	2	0	0	0	0	0	3	0	0	0	0	0	0	1	1
Bradi2g02173	3	0	0	0	0	0	0	0	0	0	0	0	0	0	0	0	0	0	0	0
Bradi2g02176	8	6	6	10	1	1	12	1	2	16	2	5	6	2	4	6	4	4	5	2
Bradi2g02180	14	15	12	16	17	20	12	18	14	15	9	24	13	15	15	12	7	12	24	21
Bradi2g02190	5	0	0	0	1	0	2	1	0	0	0	1	2	0	1	2	1	0	1	0
Bradi2g02200	12	10	6	19	21	20	5	21	13	8	10	13	30	17	22	17	22	17	14	8
Bradi2g02210	11	5	7	10	7	15	7	3	8	5	5	8	6	1	7	4	0	9	6	1
Bradi2g02220	1	2	0	0	5	9	0	1	0	0	0	2	0	0	0	0	0	0	0	0
Bradi2g02230	154	198	151	181	354	264	241	269	220	220	155	193	211	206	315	211	318	197	452	224
Bradi2g02240	10	5	5	14	2	4	5	2	6	5	5	19	5	10	3	3	4	13	9	4
Bradi2g02250	46	40	42	34	76	61	50	36	56	52	24	50	27	33	47	29	52	55	67	33
Bradi2g02260	3	1	0	6	0	4	0	0	0	0	0	3	0	4	2	1	0	0	2	1
Bradi2g02270	8	1	0	2	0	0	0	0	0	0	0	3	0	0	0	0	0	0	0	0
Bradi2g02280	6	2	0	2	0	2	0	0	0	0	0	4	0	0	0	0	0	0	0	0
Bradi2g02290	4	2	1	7	5	7	2	0	2	0	3	3	2	0	3	0	3	0	2	0
Bradi2g02297	95	127	128	132	145	146	148	132	159	128	110	126	228	194	215	191	179	112	115	134
Bradi2g02310	18	13	9	6	28	7	10	12	3	4	1	7	7	1	5	4	50	18	160	8
Bradi2g02320	7	5	7	12	18	11	23	2	1	3	3	10	9	2	16	1	1	1	3	4
Bradi2g02330	12	3	0	6	0	4	0	0	0	1	1	15	0	0	0	0	2	1	1	0
Bradi2g02340	8	6	12	11	6	6	22	4	6	11	2	10	5	5	4	4	6	5	21	5
Bradi2g02350	96	84	141	121	118	105	352	87	97	96	75	89	80	45	82	48	57	54	79	34
Bradi2g02360	0	0	0	3	0	0	0	0	0	0	0	2	0	0	0	0	0	0	0	0
Bradi2g02370	7	1	0	0	0	0	0	0	0	0	0	2	0	0	0	0	0	0	0	0
Bradi2g02380	5	1	0	4	2	1	2	0	0	0	0	4	0	0	0	0	0	2	18	0
Bradi2g02390	4	0	0	3	0	0	0	0	0	0	0	0	0	0	0	0	0	0	0	0
Bradi2g02400	3	1	0	1	0	2	0	1	0	0	1	3	0	0	0	0	0	0	0	0
Bradi2g02410	5	0	0	1	0	0	0	0	0	0	0	1	0	0	0	0	0	0	2	0
Bradi2g02420	6	4	2	3	7	4	1	4	2	5	4	12	2	1	1	2	7	2	3	2
Bradi2g02426	58	56	62	72	113	85	143	96	97	99	50	114	99	79	104	94	90	81	166	94
Bradi2g02432	3	2	6	15	10	12	27	14	9	9	6	22	8	7	9	13	14	15	33	7
Bradi2g02440	2	7	1	8	6	6	6	2	3	2	1	8	1	0	3	2	4	4	9	1
Bradi2g02450	1	4	1	7	2	1	1	0	0	0	3	4	1	0	4	3	4	1	4	0
Bradi2g02456	7	2	0	3	0	5	4	1	0	0	2	0	0	0	0	0	0	0	6	0
Bradi2g02462	11	1	0	3	0	1	0	0	0	0	0	4	0	0	0	0	0	0	0	0
Bradi2g02470	12	7	1	8	1	2	9	2	5	9	1	9	5	6	3	5	6	19	16	1
Bradi2g02477	48	45	57	62	31	22	56	23	61	77	35	75	60	62	68	60	54	40	77	52
Bradi2g02490	8	3	1	7	0	0	1	0	0	0	0	0	0	0	0	0	0	0	2	1
Bradi2g02500	0	1	0	0	0	1	0	0	0	0	0	0	0	0	0	1	0	0	0	0
Bradi2g02503	17	21	26	21	26	22	29	28	34	28	18	13	25	31	24	25	26	14	20	12
Bradi2g02506	2	0	0	1	0	0	2	1	1	1	0	0	0	0	1	0	3	0	1	0
Bradi2g02510	35	26	14	35	47	42	78	40	32	31	22	60	33	39	30	32	59	33	118	24
Bradi2g02514	0	0	0	0	0	0	0	0	0	0	0	0	0	0	0	0	0	0	0	0
Bradi2g02518	7	0	1	1	2	0	3	5	5	1	0	6	1	0	1	0	12	0	44	2
Bradi2g02522	0	1	0	0	0	0	0	0	0	1	0	0	0	0	1	1	4	0	5	1
Bradi2g02526	1	0	0	0	0	0	0	1	0	0	0	1	0	0	0	0	0	0	1	0
Bradi2g02531	10	5	4	5	5	1	5	0	3	8	3	6	5	2	5	1	2	2	4	1
Bradi2g02537	13	6	0	9	0	6	1	0	1	0	0	9	0	0	0	0	6	3	31	0
Bradi2g02550	8	2	0	5	0	1	0	0	0	0	0	3	0	0	0	0	0	0	1	0
Bradi2g02560	10	1	2	8	21	7	10	1	1	4	4	2	4	3	7	6	0	4	7	3
Bradi2g02590	9	7	3	2	8	3	5	3	2	9	9	6	4	1	4	1	2	8	2	0
Bradi2g02600	31	31	24	37	84	91	129	48	60	55	35	76	95	60	92	79	124	59	132	44
Bradi2g02610	10	0	0	3	0	1	0	0	0	0	0	3	0	0	0	0	0	1	0	0
Bradi2g02615	2	1	0	3	0	1	0	0	0	0	0	1	0	0	0	0	0	0	0	0
Bradi2g02621	2	0	0	0	0	0	4	0	0	0	1	2	1	1	0	0	0	1	1	1
Bradi2g02626	1	0	0	0	0	0	0	0	0	0	0	4	0	0	0	0	0	0	0	0
Bradi2g02630	13	6	14	12	17	16	17	11	24	12	12	14	25	16	14	18	9	12	18	12
Bradi2g02640	27	14	19	21	22	58	51	42	35	38	16	43	45	37	38	45	29	28	50	43
Bradi2g02643	3	0	0	4	0	0	0	0	0	0	0	0	0	0	0	0	0	0	0	0
Bradi2g02647	30	42	28	47	91	121	71	92	58	43	41	51	123	74	80	101	66	59	90	47
Bradi2g02660	3	2	1	7	3	14	12	0	0	0	3	5	1	1	0	0	0	0	0	0
Bradi2g02669	1	0	0	3	0	0	1	1	0	0	1	1	0	0	0	0	0	0	0	0
Bradi2g02678	1	3	0	3	0	0	0	0	0	0	0	1	0	1	0	1	2	0	0	0
Bradi2g02687	5	7	2	4	11	7	8	4	5	8	2	9	1	5	8	13	8	6	7	4
Bradi2g02700	14	10	5	14	9	18	10	6	2	9	9	20	2	7	11	9	8	9	10	4
Bradi2g02710	6	0	1	6	3	3	6	1	5	5	0	2	0	2	0	0	6	2	6	3
Bradi2g02720	33	10	37	23	37	34	95	16	21	105	16	90	17	24	26	7	11	47	29	77
Bradi2g02730	178	174	150	192	260	218	428	198	207	274	110	243	197	189	223	208	237	220	339	169
Bradi2g02740	98	121	136	149	137	106	155	107	168	178	99	110	178	177	192	148	111	115	114	131
Bradi2g02750	71	74	60	61	58	42	47	49	50	61	38	48	56	57	49	37	32	25	31	41
Bradi2g02755	5	1	0	0	0	0	0	0	0	0	0	3	0	0	0	0	0	0	0	0
Bradi2g02760	32	44	34	33	44	47	51	37	29	37	24	59	28	43	29	36	47	22	23	15
Bradi2g02770	152	182	182	158	233	217	141	184	232	209	133	139	288	344	281	296	168	135	176	165
Bradi2g02780	25	20	17	23	43	45	27	22	16	27	19	35	23	20	37	31	20	21	27	24
Bradi2g02790	47	39	37	55	46	61	69	44	50	50	34	68	65	40	57	48	47	51	57	50
Bradi2g02800	95	88	88	119	131	148	139	111	139	137	80	131	95	91	103	74	88	94	89	135
Bradi2g02810	108	83	100	143	88	112	108	91	117	127	90	106	70	61	55	69	55	77	81	51
Bradi2g02817	12	5	1	7	3	5	7	1	1	3	2	11	2	4	1	5	2	5	2	2
Bradi2g02822	82	71	34	81	112	103	155	55	56	142	28	193	75	47	54	77	148	216	175	37
Bradi2g02824	11	0	0	1	0	0	0	0	0	0	0	3	0	0	0	0	0	0	0	0
Bradi2g02826	1	0	0	0	0	0	0	0	0	0	0	0	0	0	0	0	0	0	0	0
Bradi2g02830	10	11	3	4	2	6	1	1	2	0	1	4	1	1	3	0	0	1	1	1
Bradi2g02834	4	2	2	7	6	1	7	8	2	3	0	9	4	1	6	7	3	5	5	2
Bradi2g02838	6	0	0	0	0	0	0	0	0	0	0	0	0	0	0	0	0	0	0	0
Bradi2g02842	1	5	4	4	4	3	12	4	3	0	3	4	7	5	7	6	1	5	2	5
Bradi2g02846	16	12	19	26	11	15	5	6	14	8	10	17	18	4	4	4	16	9	18	17
Bradi2g02850	6	0	0	1	0	1	0	0	0	0	1	4	0	0	0	0	1	0	0	0
Bradi2g02860	17	15	10	10	16	24	31	8	7	13	10	16	19	17	7	6	8	15	16	4
Bradi2g02863	2	0	0	0	0	1	0	0	0	0	0	2	0	0	0	0	0	0	0	0
Bradi2g02866	5	2	6	5	9	0	6	2	2	4	0	6	3	1	3	2	5	4	5	4
Bradi2g02870	37	29	18	31	32	60	24	33	25	29	8	16	47	51	26	40	26	22	47	14
Bradi2g02880	22	13	19	28	16	37	26	30	29	30	17	28	32	20	14	16	28	16	28	22
Bradi2g02890	59	31	25	55	93	120	22	130	45	57	60	44	105	148	103	133	58	46	99	63
Bradi2g02900	17	20	27	38	39	55	32	23	28	24	7	50	31	8	24	22	19	23	17	20
Bradi2g02910	9	1	2	6	2	2	3	4	0	2	1	4	1	5	4	6	3	3	1	1
Bradi2g02920	5	7	3	4	7	11	9	7	3	2	7	4	5	4	6	8	10	4	5	2
Bradi2g02930	220	295	317	328	367	319	192	252	314	227	232	144	393	359	458	308	151	180	244	226
Bradi2g02940	64	90	69	86	111	86	89	67	80	92	26	68	74	48	64	79	48	47	83	46
Bradi2g02950	5	1	0	7	1	0	0	0	0	1	0	3	0	1	0	0	1	1	5	2
Bradi2g02963	10	2	5	5	7	3	0	0	6	3	0	3	4	3	2	3	6	1	0	4
Bradi2g02976	35	23	25	37	39	37	32	37	42	34	42	29	23	33	16	27	26	31	34	21
Bradi2g02980	1	0	0	1	1	0	0	0	0	0	0	2	0	0	0	0	0	0	0	0
Bradi2g02984	7	5	0	4	0	0	0	0	0	0	0	3	0	0	0	0	0	3	0	1
Bradi2g02990	26	37	27	30	41	50	34	36	41	49	29	35	33	38	17	25	41	23	35	25
Bradi2g02995	2	1	0	2	0	3	0	0	1	2	2	2	3	1	0	1	0	0	2	1
Bradi2g03000	1	0	0	1	0	0	0	0	0	0	0	1	0	0	0	0	0	0	0	0
Bradi2g03003	0	0	0	0	0	0	0	0	0	0	0	3	0	0	0	0	0	0	1	0
Bradi2g03006	12	12	6	12	22	18	14	14	9	17	7	11	17	14	16	11	19	5	21	9
Bradi2g03009	31	73	50	48	52	63	79	33	65	67	29	61	55	49	28	30	34	37	35	28
Bradi2g03012	70	68	67	88	107	77	110	102	68	89	46	136	121	81	75	109	92	62	84	59
Bradi2g03015	1	0	0	3	0	0	0	0	0	0	0	0	0	0	0	0	0	0	0	0
Bradi2g03020	13	0	0	10	1	1	3	0	0	0	0	11	0	0	0	0	1	0	1	0
Bradi2g03030	6	0	0	1	0	0	0	0	0	0	0	0	0	0	0	0	0	0	0	0
Bradi2g03040	20	1	0	4	2	0	1	0	0	0	0	8	0	0	0	0	0	0	1	1
Bradi2g03051	1	1	2	0	0	0	1	0	1	0	1	1	4	0	3	4	3	0	0	2
Bradi2g03061	116	135	99	114	270	224	273	174	189	199	105	186	172	128	180	171	130	98	177	125
Bradi2g03070	22	13	8	23	14	20	13	14	10	16	10	20	20	20	13	17	11	13	29	8
Bradi2g03080	13	7	5	8	13	21	7	9	11	9	1	11	12	6	13	7	3	9	8	9
Bradi2g03090	3	5	0	3	0	2	0	1	0	0	0	6	0	1	1	0	0	0	0	1
Bradi2g03100	35	20	28	31	53	57	48	34	36	32	17	54	36	54	31	34	19	22	24	25
Bradi2g03103	460	227	337	231	84	175	187	722	554	404	55	369	414	294	454	464	146	182	635	319
Bradi2g03106	3217	4569	5384	4971	3591	5097	4429	12101	8533	7677	1046	3159	7139	5716	7142	6136	2304	2736	7788	4682
Bradi2g03110	4	1	3	4	3	5	2	2	2	0	0	3	2	1	2	2	0	1	0	0
Bradi2g03120	103	67	41	62	92	87	135	111	101	114	45	99	84	136	127	132	123	80	117	68
Bradi2g03125	3	0	0	1	0	0	0	0	0	0	0	2	0	0	0	0	0	0	1	0
Bradi2g03130	18	20	7	15	12	18	17	8	12	15	2	21	7	13	14	20	3	6	12	5
Bradi2g03135	6	0	0	7	0	4	1	0	0	3	0	10	1	0	0	1	0	0	3	0
Bradi2g03140	8	1	0	2	0	0	0	0	0	0	0	1	0	0	0	0	0	0	0	0
Bradi2g03150	0	2	0	4	0	0	0	0	0	0	0	4	0	0	0	0	0	0	0	0
Bradi2g03160	19	11	5	11	1	4	4	0	2	4	4	18	7	4	2	3	2	2	2	2
Bradi2g03170	812	1009	1051	1007	1191	1011	1254	1093	1098	1162	676	796	1260	1087	1068	1093	809	617	902	723
Bradi2g03175	4	0	0	2	0	0	0	0	0	0	0	0	0	0	0	0	0	0	0	0
Bradi2g03180	315	379	323	356	546	520	752	438	447	522	262	535	526	440	550	558	512	446	621	350
Bradi2g03191	6	0	0	4	1	1	0	0	0	0	0	24	1	0	0	0	1	0	8	0
Bradi2g03200	14	0	0	7	0	3	0	0	0	2	0	17	0	0	0	0	0	0	1	0
Bradi2g03205	0	0	0	0	0	0	0	0	0	0	0	0	0	0	0	1	0	0	0	0
Bradi2g03212	7	0	0	2	0	0	0	0	0	0	0	4	0	0	0	0	0	0	0	0
Bradi2g03220	2	0	0	1	0	0	0	0	0	0	0	2	0	0	0	0	0	0	0	0
Bradi2g03230	3	3	0	0	0	0	0	0	0	0	0	1	0	0	0	0	0	0	0	0
Bradi2g03241	160	153	140	130	107	71	114	68	123	156	85	113	92	66	48	56	87	130	125	133
Bradi2g03251	2	0	0	1	0	0	0	0	0	0	0	6	0	0	0	0	0	0	1	0
Bradi2g03260	23	10	15	13	25	15	14	16	10	18	10	34	21	18	12	9	23	11	23	13
Bradi2g03265	15	2	0	8	0	1	0	1	0	0	0	12	0	0	5	0	1	0	7	0
Bradi2g03270	6	0	0	2	0	0	0	0	0	0	0	3	0	0	0	0	0	0	1	0
Bradi2g03280	2421	2460	2368	2259	1642	1264	1091	1181	2096	1936	1144	1656	1160	1195	826	887	1502	1627	1451	1512
Bradi2g03290	40	42	3	18	39	29	34	40	33	32	16	23	27	38	27	30	65	27	87	29
Bradi2g03297	136	182	203	194	316	285	360	164	174	173	125	157	215	156	167	163	130	133	136	117
Bradi2g03310	8	10	9	23	26	19	14	19	12	20	9	21	14	9	12	18	22	7	17	12
Bradi2g03320	7	8	9	6	38	59	34	10	9	6	3	13	13	11	5	8	7	2	11	6
Bradi2g03330	8	0	0	0	0	0	0	0	0	0	0	3	0	0	0	0	0	0	0	0
Bradi2g03340	89	108	77	108	126	101	150	106	142	122	68	127	134	84	92	68	132	79	219	76
Bradi2g03350	547	562	580	770	693	569	348	616	650	620	522	499	850	839	743	656	382	393	563	533
Bradi2g03357	22	14	7	16	9	10	14	5	14	13	10	32	25	15	27	19	22	34	21	7
Bradi2g03370	26	13	19	27	22	31	36	23	20	29	7	21	23	27	30	26	27	25	38	18
Bradi2g03372	2	1	0	1	0	0	0	0	0	0	0	0	0	0	0	0	0	0	0	0
Bradi2g03374	3	0	0	3	0	2	0	0	0	0	0	0	0	0	0	0	0	0	1	0
Bradi2g03376	4	0	0	2	0	0	0	0	0	0	0	6	0	0	0	0	0	0	0	0
Bradi2g03380	10	2	0	7	0	0	0	0	0	0	0	16	0	1	0	0	0	1	0	0
Bradi2g03385	2	0	0	1	0	0	0	0	0	0	0	0	0	0	0	0	0	0	0	0
Bradi2g03390	4	0	0	2	0	1	0	0	0	0	0	1	0	0	0	0	0	0	0	0
Bradi2g03395	1	0	0	2	0	0	0	0	0	0	0	5	0	0	0	0	0	0	0	0
Bradi2g03400	69	74	65	88	71	73	45	46	63	70	53	40	36	32	37	43	41	61	8	31
Bradi2g03410	2	1	0	0	0	1	0	0	0	0	0	0	0	0	0	0	0	0	0	0
Bradi2g03420	13	11	8	10	15	12	2	15	11	14	5	18	5	14	4	6	16	10	17	10
Bradi2g03427	5	3	0	3	3	1	1	1	4	2	0	6	0	0	0	1	0	1	1	0
Bradi2g03437	15	14	4	13	4	4	4	5	8	7	2	12	3	2	3	3	1	1	6	4
Bradi2g03448	5	1	0	3	0	0	0	0	0	0	0	3	0	0	0	0	0	0	0	0
Bradi2g03460	193	217	211	203	266	226	257	155	252	221	151	242	238	185	253	151	213	184	216	123
Bradi2g03467	8	5	0	13	1	4	2	2	0	1	0	9	2	1	1	2	2	0	100	1
Bradi2g03480	46	52	27	42	38	62	40	36	39	32	22	42	32	37	25	40	32	20	51	23
Bradi2g03487	11	5	10	9	6	3	14	8	5	4	3	13	20	9	11	7	4	5	1	4
Bradi2g03497	23	29	23	19	31	40	32	33	39	24	14	22	33	26	18	15	20	15	16	17
Bradi2g03508	6	1	0	3	0	0	0	0	0	0	0	1	0	0	0	0	0	0	1	0
Bradi2g03520	2	0	1	2	0	0	0	0	0	0	0	7	0	0	0	0	0	0	0	0
Bradi2g03530	21	23	14	18	70	57	43	24	13	25	10	36	33	25	33	26	59	41	72	19
Bradi2g03540	45	50	31	48	57	62	61	55	47	68	43	69	79	79	72	59	60	32	81	47
Bradi2g03550	19	5	8	9	3	6	9	11	11	9	4	15	6	3	2	1	9	2	2	4
Bradi2g03560	9	7	3	6	9	12	8	2	6	0	0	8	2	1	7	4	8	2	0	3
Bradi2g03567	12	2	0	3	2	3	0	0	0	0	0	3	1	0	2	1	1	1	2	1
Bradi2g03580	4	7	1	9	7	16	4	6	2	5	0	9	1	5	0	5	3	0	5	3
Bradi2g03588	18	10	5	7	6	7	2	4	7	11	4	11	15	4	3	5	6	1	10	11
Bradi2g03597	4	3	3	5	6	7	4	3	2	2	3	14	5	3	1	4	10	1	5	6
Bradi2g03610	4	1	0	7	1	10	7	1	1	4	0	7	4	0	4	0	0	0	0	1
Bradi2g03617	47	35	42	43	69	55	81	40	47	49	27	67	59	34	59	43	40	47	52	33
Bradi2g03624	543	443	158	997	0	213	0	62	90	217	78	214	9	67	24	27	37	71	250	105
Bradi2g03631	23	3	0	8	1	10	2	0	1	1	1	8	1	0	1	0	0	3	1	0
Bradi2g03640	6	0	0	0	0	1	0	0	0	1	0	0	1	0	0	0	2	1	0	0
Bradi2g03650	5	3	1	3	80	34	101	0	2	3	0	4	3	1	30	0	0	0	0	2
Bradi2g03657	5	4	0	10	2	5	12	1	0	2	1	7	6	0	1	3	0	3	4	1
Bradi2g03670	16	28	26	30	29	34	31	25	20	36	21	24	28	25	19	14	20	25	33	12
Bradi2g03680	280	335	345	418	339	358	309	303	363	343	264	292	416	546	471	452	269	272	331	308
Bradi2g03687	48	59	74	70	144	159	106	86	99	105	57	100	116	90	108	109	103	60	172	72
Bradi2g03694	688	702	577	742	576	469	508	417	776	826	531	611	460	594	537	626	613	669	429	451
Bradi2g03701	112	126	101	105	140	161	213	137	185	156	132	172	206	214	195	207	189	112	155	94
Bradi2g03710	8	7	8	5	21	18	10	9	4	19	7	16	11	10	21	13	15	5	14	7
Bradi2g03713	205	259	246	272	260	208	206	175	263	203	157	168	259	176	242	245	179	113	104	121
Bradi2g03717	693	694	532	769	463	485	458	541	677	827	521	521	500	691	607	686	520	676	576	495
Bradi2g03730	17	3	3	12	5	4	5	3	5	3	1	14	7	4	5	4	3	4	3	1
Bradi2g03740	91	115	80	103	164	171	207	133	107	130	80	123	125	131	139	156	206	120	247	94
Bradi2g03750	79	86	80	93	87	101	75	72	86	112	67	77	104	78	76	67	70	41	78	57
Bradi2g03760	62	52	57	69	176	253	79	125	62	97	47	97	121	106	107	138	89	74	175	64
Bradi2g03770	25	22	13	25	22	20	64	15	22	29	15	42	36	25	38	18	21	23	51	11
Bradi2g03777	10	3	0	3	1	11	1	5	0	0	3	6	2	3	4	2	1	1	1	0
Bradi2g03790	22	23	29	33	38	33	15	30	15	35	13	33	36	30	21	27	20	21	36	24
Bradi2g03800	245	353	328	322	292	265	389	235	311	262	264	308	373	306	478	352	327	225	376	249
Bradi2g03807	3	1	0	2	2	17	0	1	0	1	0	5	3	0	1	0	0	0	0	0
Bradi2g03820	23	31	20	26	52	42	58	37	28	21	19	23	34	26	45	43	44	24	27	20
Bradi2g03825	5	0	0	3	0	0	0	0	0	0	0	3	0	0	0	0	0	0	0	0
Bradi2g03830	0	0	0	1	0	1	2	0	0	0	0	1	1	1	0	0	1	3	0	0
Bradi2g03840	14	14	8	22	10	15	29	20	11	28	9	27	17	14	7	19	13	12	13	3
Bradi2g03850	4	0	0	2	0	2	0	0	0	0	0	6	0	0	0	0	0	1	0	0
Bradi2g03853	26	11	6	15	26	11	30	22	6	23	7	6	8	9	7	13	32	14	68	20
Bradi2g03856	8	0	0	3	0	1	0	0	0	0	0	11	0	0	0	0	0	1	1	0
Bradi2g03860	2	0	0	2	0	1	0	0	0	0	0	3	0	0	0	0	0	0	0	0
Bradi2g03873	4	8	4	13	3	2	4	8	7	2	5	15	6	4	8	4	3	3	12	5
Bradi2g03886	14	10	10	8	9	17	12	9	12	18	3	39	17	22	18	27	18	17	34	8
Bradi2g03900	16	35	22	63	45	43	61	49	28	26	9	38	36	34	50	33	33	29	67	36
Bradi2g03910	27	36	31	45	58	50	57	47	47	61	14	43	43	27	39	32	32	37	70	55
Bradi2g03920	24	26	20	28	29	30	52	42	21	23	10	36	29	18	19	16	31	19	80	16
Bradi2g03930	1	0	0	2	0	0	0	0	0	1	0	1	0	0	0	0	0	0	0	0
Bradi2g03940	17	26	9	30	32	29	39	21	23	16	16	23	32	26	35	38	31	9	17	10
Bradi2g03943	7	1	0	3	0	0	0	0	0	0	0	4	0	0	0	0	0	0	2	0
Bradi2g03947	81	90	33	78	94	160	163	92	103	102	46	147	147	120	131	146	137	101	83	61
Bradi2g03960	9	10	9	18	20	26	14	22	18	13	5	14	12	13	9	18	9	8	16	7
Bradi2g03970	62	86	98	102	94	72	94	68	103	94	62	86	95	121	105	116	46	75	62	79
Bradi2g03980	43	53	65	46	56	51	60	50	50	58	25	44	64	27	43	50	27	31	57	36
Bradi2g03990	6	3	0	6	9	12	4	1	1	0	0	8	2	0	0	0	0	1	2	1
Bradi2g04000	20	10	4	17	23	21	27	17	6	10	5	24	13	18	9	17	14	8	24	5
Bradi2g04003	7	3	0	5	7	2	6	4	2	1	1	9	0	3	0	2	4	0	5	1
Bradi2g04006	27	17	15	18	42	31	37	28	29	21	10	25	13	16	16	23	37	14	32	6
Bradi2g04010	11	10	11	15	14	4	26	2	13	16	7	23	10	5	9	11	11	15	27	16
Bradi2g04020	5	1	0	3	2	1	2	0	0	0	0	4	0	0	0	0	1	0	6	0
Bradi2g04025	7	6	0	11	0	3	0	0	0	0	1	12	0	0	0	0	0	0	2	0
Bradi2g04030	13	5	0	8	0	3	0	0	0	2	0	3	0	0	0	0	0	2	1	2
Bradi2g04040	12	2	3	6	3	1	3	2	1	2	0	17	1	0	0	0	0	3	2	0
Bradi2g04050	2	0	0	2	0	0	0	0	0	0	1	0	0	0	0	0	0	0	0	0
Bradi2g04060	0	1	0	2	0	0	0	0	0	0	0	0	0	0	0	0	0	0	0	0
Bradi2g04070	22	14	16	32	47	34	59	12	19	30	17	22	18	17	31	24	27	19	26	18
Bradi2g04076	6	1	3	2	3	2	4	1	2	4	2	5	5	3	1	0	9	4	4	4
Bradi2g04082	12	8	3	11	5	10	7	0	7	6	3	6	0	2	1	2	1	7	6	2
Bradi2g04090	12	7	5	10	2	3	4	0	1	0	3	12	3	3	2	3	1	1	0	6
Bradi2g04101	5	0	0	5	2	2	2	1	1	1	0	8	0	1	3	5	1	2	0	1
Bradi2g04110	49	42	47	54	75	57	72	54	38	57	30	65	76	59	57	74	58	43	89	34
Bradi2g04117	15	1	0	9	1	16	0	1	0	0	1	4	3	0	0	0	0	0	2	0
Bradi2g04130	56	50	60	73	144	125	123	69	83	66	42	73	82	50	70	67	74	70	131	43
Bradi2g04140	4	1	3	3	0	0	0	1	1	0	0	7	0	1	1	0	1	5	0	2
Bradi2g04151	13	4	3	2	0	3	0	3	2	0	0	12	0	0	3	1	1	2	1	1
Bradi2g04161	9	2	2	5	0	3	3	0	3	0	0	6	2	1	1	0	2	2	3	4
Bradi2g04170	64	62	44	62	104	59	46	49	45	49	50	45	27	57	49	65	61	37	105	48
Bradi2g04180	102	121	141	139	242	188	895	163	143	132	99	149	125	96	120	79	83	54	84	60
Bradi2g04190	16	16	10	12	15	26	21	14	16	5	12	22	17	9	12	15	13	8	22	12
Bradi2g04193	2	1	0	2	0	1	0	0	0	0	0	3	0	0	0	0	0	0	1	0
Bradi2g04197	22	25	20	30	38	25	44	21	18	21	18	38	54	30	73	36	48	45	57	23
Bradi2g04210	54	84	51	68	82	55	92	66	89	61	55	67	57	56	46	49	95	75	123	46
Bradi2g04220	29	20	34	31	42	47	68	15	24	19	8	23	14	11	17	14	14	13	16	7
Bradi2g04230	13	12	10	20	14	11	38	2	4	2	7	12	9	3	8	7	6	5	9	6
Bradi2g04240	1	0	0	1	0	0	0	0	0	0	0	6	0	0	0	0	0	0	1	0
Bradi2g04247	5	1	0	0	0	0	0	0	0	0	0	4	0	0	0	0	0	3	0	0
Bradi2g04252	10	3	0	9	0	3	0	0	0	0	0	2	0	0	0	0	0	0	0	0
Bradi2g04257	8	1	0	0	0	1	0	0	0	0	0	1	0	0	0	0	0	0	0	0
Bradi2g04263	5	0	0	3	0	3	0	0	0	0	0	2	0	0	0	0	0	0	0	0
Bradi2g04270	7	3	0	9	0	1	0	2	0	0	0	4	1	2	1	0	2	0	1	0
Bradi2g04280	49	64	38	59	80	93	118	70	90	80	41	89	76	64	88	63	54	66	77	37
Bradi2g04290	18	5	2	16	4	10	25	2	0	4	5	24	3	3	9	3	5	6	0	3
Bradi2g04297	42	61	37	69	77	83	144	66	66	86	34	98	84	66	94	100	82	54	111	65
Bradi2g04303	1	2	0	1	0	0	0	0	0	0	0	7	1	0	0	0	0	0	0	0
Bradi2g04310	374	516	479	462	303	324	997	339	616	469	526	224	594	360	772	337	396	255	464	288
Bradi2g04317	26	30	9	18	33	15	40	19	31	14	15	32	19	17	18	18	22	18	22	12
Bradi2g04330	13	9	0	7	6	6	4	0	0	0	2	9	0	1	2	0	1	0	2	0
Bradi2g04341	1	0	0	6	0	0	0	0	0	2	0	1	0	0	0	0	0	0	5	0
Bradi2g04350	5	1	0	2	0	0	0	0	0	0	0	4	0	0	1	0	0	1	2	0
Bradi2g04360	10	6	0	4	1	10	0	0	0	2	1	5	1	0	0	0	2	0	0	0
Bradi2g04365	0	0	0	0	0	0	0	0	0	0	0	0	0	0	0	0	0	0	0	0
Bradi2g04370	6	6	5	2	3	7	9	2	8	4	0	11	6	2	0	6	4	2	8	8
Bradi2g04380	2260	2698	2447	2319	1336	873	1593	697	2115	2582	827	2610	639	831	379	611	766	1762	1154	1284
Bradi2g04390	2	1	1	2	0	1	1	0	0	1	0	4	1	0	0	0	1	0	0	0
Bradi2g04397	15	2	11	4	1	4	0	2	0	2	0	9	1	2	1	6	8	3	4	5
Bradi2g04410	4	5	0	2	2	5	2	0	0	1	0	1	0	1	2	0	0	0	3	1
Bradi2g04420	88	92	88	128	138	169	163	110	172	122	71	163	154	132	179	166	107	81	74	84
Bradi2g04430	61	98	100	78	73	68	119	77	86	62	67	62	101	71	101	76	75	32	100	67
Bradi2g04440	54	69	65	86	87	77	66	67	84	65	47	60	57	52	54	57	55	51	80	39
Bradi2g04447	32	20	31	29	22	40	46	25	23	35	19	22	57	44	51	51	31	24	25	11
Bradi2g04460	73	97	62	83	155	150	156	99	113	108	67	132	99	98	92	95	118	98	113	66
Bradi2g04471	40	30	35	24	79	75	34	44	40	37	12	33	30	30	30	28	29	25	72	47
Bradi2g04480	256	282	287	328	483	444	705	348	309	376	226	435	327	240	301	236	266	319	369	226
Bradi2g04490	10	7	14	13	24	16	29	17	8	16	9	14	10	8	14	21	19	10	2	19
Bradi2g04497	4	4	2	9	3	4	3	4	4	4	0	12	2	1	2	2	3	9	23	4
Bradi2g04510	21	26	44	32	27	30	29	27	28	27	23	46	72	26	57	57	22	29	35	23
Bradi2g04520	3	3	0	0	1	2	0	0	0	0	0	4	4	0	0	1	0	0	0	0
Bradi2g04530	258	353	385	382	188	202	278	303	351	362	266	216	483	514	448	455	248	236	312	274
Bradi2g04537	8	6	0	1	9	8	8	6	6	6	2	3	6	5	4	5	6	0	5	6
Bradi2g04550	0	1	0	2	0	0	0	0	0	0	0	4	0	0	0	0	0	0	0	0
Bradi2g04560	33	49	66	62	71	83	70	48	58	72	39	45	46	52	62	54	64	40	87	42
Bradi2g04570	11	2	0	4	15	41	181	12	0	0	4	8	2	1	4	1	0	1	2	1
Bradi2g04577	64	58	57	63	99	63	259	105	57	110	30	141	84	59	36	39	159	112	427	55
Bradi2g04590	30	29	20	30	32	25	30	26	44	21	19	26	26	39	28	17	17	9	21	4
Bradi2g04597	16	12	10	13	20	11	15	18	10	14	12	6	8	11	3	4	11	11	7	13
Bradi2g04610	45	51	23	64	47	57	50	58	57	37	40	42	42	30	46	37	49	30	57	25
Bradi2g04620	14	10	5	9	12	5	3	7	2	6	4	10	4	5	4	6	10	4	11	3
Bradi2g04622	1	0	0	3	0	1	0	0	0	0	0	4	1	0	0	0	0	0	0	0
Bradi2g04624	5	0	0	7	0	0	0	0	0	0	0	1	0	0	0	0	0	0	0	0
Bradi2g04626	3	0	0	3	0	0	0	0	0	0	0	6	0	0	0	0	0	0	2	0
Bradi2g04628	3	1	0	4	0	0	0	0	0	0	0	6	0	0	0	0	0	0	0	0
Bradi2g04631	1	0	0	0	0	1	0	0	0	0	0	1	0	0	0	0	0	0	0	0
Bradi2g04637	1	0	0	0	0	0	0	0	0	0	0	1	0	0	0	0	0	0	0	0
Bradi2g04644	49	56	43	67	61	43	45	34	76	56	35	40	45	45	58	46	44	30	53	39
Bradi2g04651	0	1	0	1	0	2	0	0	0	0	0	0	0	1	0	0	0	0	0	0
Bradi2g04660	15	11	10	14	21	16	19	4	8	2	0	27	25	5	17	5	0	6	0	1
Bradi2g04670	20	9	18	16	12	12	49	6	9	8	15	15	8	9	10	5	17	7	17	18
Bradi2g04680	6	0	0	4	0	2	1	0	0	1	1	5	2	0	0	0	0	2	0	0
Bradi2g04690	46	61	77	61	42	25	105	51	50	119	16	97	71	57	27	19	56	111	79	58
Bradi2g04700	20	9	9	16	36	3	20	37	4	26	4	7	17	13	12	10	171	38	374	10
Bradi2g04706	6	0	0	0	0	0	0	0	0	0	0	1	0	0	0	0	0	0	0	0
Bradi2g04712	0	0	0	0	0	0	1	0	0	0	0	1	0	0	0	0	0	0	0	0
Bradi2g04720	17	2	1	28	35	4	35	17	10	33	1	39	17	6	8	5	105	32	189	9
Bradi2g04723	4	7	1	2	4	1	2	0	0	3	2	8	6	0	1	5	0	0	5	3
Bradi2g04726	4	2	0	0	0	1	0	0	1	1	0	6	0	0	0	0	0	0	3	0
Bradi2g04729	7	0	0	3	0	0	0	0	0	0	0	2	0	0	0	0	0	0	0	0
Bradi2g04732	4	9	5	2	3	2	2	5	5	1	2	8	2	7	8	7	2	2	3	5
Bradi2g04737	24	20	16	32	23	18	19	21	35	25	15	28	24	15	30	22	12	7	25	11
Bradi2g04747	12	4	1	3	1	2	1	3	0	2	1	12	3	2	1	0	7	0	3	0
Bradi2g04760	40	25	15	33	32	16	38	18	26	33	10	25	23	15	19	20	34	14	60	15
Bradi2g04767	14	9	4	5	24	11	11	6	4	2	2	8	5	0	8	1	3	3	2	4
Bradi2g04780	4	4	0	9	7	34	0	0	0	0	0	19	1	0	1	3	0	0	0	0
Bradi2g04790	2	1	0	0	0	0	0	0	0	0	0	6	0	0	0	0	0	0	1	0
Bradi2g04800	7	3	0	6	0	3	0	0	0	0	0	4	0	0	0	0	0	0	0	0
Bradi2g04810	20	18	8	9	12	7	25	7	10	19	5	15	17	6	7	5	9	8	9	11
Bradi2g04820	13	2	0	5	1	1	2	0	0	0	0	9	2	0	0	0	0	0	1	0
Bradi2g04830	90	117	113	110	134	149	149	113	131	114	96	149	123	121	125	120	138	113	141	105
Bradi2g04840	4	4	0	1	2	4	1	0	0	2	0	8	0	1	4	1	0	2	0	0
Bradi2g04847	25	20	25	31	170	204	128	26	6	7	23	31	40	7	56	14	21	6	6	2
Bradi2g04860	203	178	143	220	267	188	424	223	196	210	142	273	177	194	213	158	187	108	190	150
Bradi2g04870	23	9	8	12	15	11	10	8	7	18	5	6	8	4	4	8	8	5	5	2
Bradi2g04880	3	1	1	1	0	1	0	1	1	1	0	2	0	1	0	0	1	1	0	0
Bradi2g04890	12	4	13	18	6	9	3	4	2	8	1	13	3	16	9	5	6	8	12	4
Bradi2g04895	4	0	0	2	0	4	0	0	2	0	0	1	0	0	1	0	0	0	0	0
Bradi2g04900	49	45	35	50	65	60	35	38	40	24	21	29	31	9	48	21	20	12	15	16
Bradi2g04910	51	45	42	64	76	65	59	50	58	47	36	49	73	56	52	47	65	49	29	40
Bradi2g04920	11	2	0	0	0	1	0	0	0	0	0	0	0	0	0	0	0	0	0	0
Bradi2g04930	9	2	0	2	0	2	0	0	0	0	1	3	0	0	0	0	1	0	0	0
Bradi2g04935	6	1	0	2	0	3	0	0	0	0	0	1	1	0	0	0	0	1	0	0
Bradi2g04940	5	0	0	3	0	2	0	0	0	0	2	3	0	0	0	0	0	0	1	0
Bradi2g04950	9	8	1	10	10	30	9	16	2	14	2	11	22	15	14	21	16	2	6	4
Bradi2g04960	167	183	146	196	306	325	179	224	245	232	130	225	275	253	223	220	206	172	235	145
Bradi2g04970	19	10	15	9	14	13	27	21	13	8	4	15	17	5	12	17	16	4	20	7
Bradi2g04980	7	4	3	2	5	2	9	0	2	4	4	5	6	1	5	3	6	4	13	0
Bradi2g04990	7	5	3	7	7	8	10	0	3	1	1	10	5	0	8	1	3	2	4	0
Bradi2g05000	25	23	43	48	73	43	66	36	30	48	36	50	46	32	27	34	34	43	62	33
Bradi2g05010	79	82	96	69	101	102	68	59	70	76	71	69	84	92	101	55	71	45	116	54
Bradi2g05017	97	93	72	99	126	118	130	117	110	130	77	131	125	103	148	148	142	94	158	57
Bradi2g05030	154	183	178	179	248	242	327	220	222	186	172	259	246	204	254	229	274	131	224	119
Bradi2g05037	4	1	0	3	0	0	1	0	0	0	0	6	0	0	0	0	0	1	0	0
Bradi2g05042	2	2	0	2	0	1	0	0	0	1	0	2	0	0	0	0	0	0	1	0
Bradi2g05050	201	155	204	254	63	58	106	66	105	128	142	82	144	149	173	143	155	119	107	67
Bradi2g05060	3	0	0	1	0	0	0	0	0	0	0	0	0	0	0	0	0	0	0	0
Bradi2g05070	773	838	853	911	556	383	536	523	856	883	608	607	909	865	838	911	570	579	324	530
Bradi2g05080	5	4	3	7	3	6	6	0	0	1	1	4	1	0	0	0	0	0	1	1
Bradi2g05090	0	36	38	10	70	80	63	45	32	23	47	4	63	82	23	72	35	7	24	31
Bradi2g05094	0	0	0	0	0	0	0	0	0	0	0	0	0	0	0	0	0	0	0	0
Bradi2g05098	0	0	0	0	0	0	0	0	0	0	0	0	0	0	0	0	0	0	0	0
Bradi2g05102	5	0	0	2	0	0	0	0	0	0	0	9	0	0	0	0	0	0	0	0
Bradi2g05107	2	2	5	3	5	0	1	3	0	0	3	0	3	1	2	0	2	4	2	3
Bradi2g05130	67	81	87	83	115	137	90	71	79	66	63	78	140	115	216	122	64	35	73	65
Bradi2g05140	20	25	14	16	10	11	28	11	15	20	1	12	10	1	6	10	8	5	9	5
Bradi2g05151	7	11	15	5	0	1	7	0	0	2	3	11	0	0	0	0	0	2	1	9
Bradi2g05160	12	1	0	4	2	15	0	0	1	0	0	1	0	0	0	0	0	1	0	0
Bradi2g05163	2	7	2	2	3	9	13	6	3	5	0	7	1	1	3	0	4	5	64	2
Bradi2g05167	49	35	43	50	41	43	57	42	53	47	25	64	57	40	45	61	38	26	42	20
Bradi2g05177	5	0	0	4	0	0	0	0	0	0	0	4	2	0	0	0	0	0	2	0
Bradi2g05190	19	18	13	15	23	29	11	11	7	18	18	21	24	15	12	15	16	14	22	8
Bradi2g05195	2	0	0	6	0	0	0	0	0	0	0	3	0	0	0	0	0	0	0	0
Bradi2g05200	6	5	7	4	12	8	19	10	6	4	2	7	16	4	7	4	8	8	14	6
Bradi2g05204	6	1	0	4	0	2	0	0	0	0	0	2	0	0	0	0	0	0	0	0
Bradi2g05208	2	0	0	2	0	1	0	0	0	0	0	0	0	0	0	0	0	0	0	0
Bradi2g05212	37	31	18	35	17	17	28	14	12	28	7	24	15	11	14	29	13	14	33	14
Bradi2g05218	12	22	8	12	13	12	12	12	13	21	14	12	11	4	7	15	20	10	12	16
Bradi2g05226	91	76	86	135	127	126	150	106	107	186	105	261	320	281	437	421	567	305	460	217
Bradi2g05234	8	5	1	12	2	8	4	2	1	5	1	4	2	1	2	1	2	1	6	1
Bradi2g05242	250	243	221	228	370	365	420	359	333	275	190	326	388	395	393	386	326	197	298	196
Bradi2g05250	8	5	5	12	11	14	15	11	5	5	6	16	5	5	7	5	12	5	18	7
Bradi2g05260	7	0	0	0	0	0	0	0	0	0	0	3	0	0	0	0	0	0	0	0
Bradi2g05270	39	21	21	31	23	10	24	12	13	11	12	21	20	17	22	18	16	15	21	6
Bradi2g05280	8	3	0	4	3	1	1	0	2	0	2	2	0	0	2	4	0	0	1	0
Bradi2g05290	7	5	0	6	0	1	0	0	0	2	0	4	2	0	1	0	0	0	0	0
Bradi2g05300	1	0	0	1	1	1	0	0	0	0	0	0	0	0	0	0	0	0	0	0
Bradi2g05310	27	29	32	37	35	29	31	27	28	29	28	37	42	25	31	29	23	20	38	26
Bradi2g05320	5	0	0	4	0	2	0	0	0	0	0	9	0	0	0	0	0	2	2	0
Bradi2g05330	86	82	114	105	123	123	191	81	133	124	77	101	96	85	84	101	80	63	155	68
Bradi2g05340	0	0	0	1	0	3	0	0	0	1	0	0	0	0	0	0	1	0	1	0
Bradi2g05350	3	0	0	2	5	1	7	0	1	1	1	4	1	2	1	1	1	1	10	4
Bradi2g05357	25	8	3	5	19	22	12	7	17	19	5	22	12	11	15	10	8	6	17	3
Bradi2g05373	23	6	0	14	2	5	0	1	0	1	5	17	14	6	7	2	3	2	11	6
Bradi2g05390	71	104	55	84	121	134	64	105	116	115	61	89	109	195	156	200	117	72	112	88
Bradi2g05400	111	183	203	189	192	207	249	151	204	194	154	180	187	233	285	214	224	208	249	191
Bradi2g05410	3	2	3	3	4	4	13	11	4	2	10	6	9	5	1	3	9	6	3	7
Bradi2g05420	25	30	33	38	49	47	40	40	29	35	17	29	29	28	30	34	46	39	48	30
Bradi2g05430	11	1	1	8	0	3	0	1	2	3	0	9	2	0	5	0	3	0	5	0
Bradi2g05445	28	36	24	28	46	51	46	40	40	24	21	37	44	39	37	36	30	30	49	44
Bradi2g05450	0	0	2	3	0	2	0	0	0	0	1	1	0	0	0	0	0	0	0	0
Bradi2g05455	2	2	1	5	0	0	1	0	0	2	0	10	0	2	2	2	0	3	0	0
Bradi2g05460	163	188	172	175	250	207	167	204	191	253	124	187	222	254	232	238	199	128	206	128
Bradi2g05480	34	58	79	68	60	63	134	33	27	41	38	88	74	29	55	37	105	71	199	38
Bradi2g05487	31	42	29	30	51	44	56	39	52	40	29	45	35	47	40	42	46	37	44	20
Bradi2g05500	7	7	0	6	0	1	0	0	0	0	0	4	0	0	0	0	0	0	18	0
Bradi2g05510	7	4	0	5	3	2	0	1	0	0	0	2	0	0	0	1	10	0	17	1
Bradi2g05520	39	33	12	43	51	24	35	20	37	44	23	62	34	40	41	39	59	85	54	22
Bradi2g05530	54	36	53	61	112	102	149	62	98	60	28	85	50	68	88	71	81	47	84	44
Bradi2g05545	0	0	0	0	0	0	0	0	0	0	0	0	0	0	0	0	0	0	0	0
Bradi2g05560	107	187	134	157	219	206	391	180	186	162	101	209	212	211	284	259	235	130	209	146
Bradi2g05567	13	15	1	10	19	13	14	8	2	10	2	17	17	15	8	4	6	4	20	4
Bradi2g05580	5	5	0	7	0	4	0	1	0	1	0	8	0	0	0	0	1	2	32	0
Bradi2g05585	6	0	0	2	0	0	0	2	0	0	0	10	0	0	0	0	0	0	0	0
Bradi2g05590	50	33	34	48	31	42	93	51	29	53	39	56	41	29	37	48	46	38	107	31
Bradi2g05595	0	1	0	5	0	1	0	0	0	1	1	7	0	0	0	0	0	2	0	0
Bradi2g05600	57	86	57	75	65	71	157	64	103	64	76	83	45	81	65	64	63	24	32	47
Bradi2g05611	11	3	5	9	2	0	12	6	6	4	3	8	0	1	5	1	4	2	7	4
Bradi2g05620	563	777	868	808	809	595	1007	699	761	590	463	552	491	390	404	373	264	223	235	236
Bradi2g05630	1	0	0	2	0	0	0	0	0	0	0	0	0	0	0	0	0	0	0	0
Bradi2g05640	145	122	108	118	90	107	59	94	90	82	75	48	173	109	111	152	86	66	128	70
Bradi2g05650	16	7	20	6	18	9	36	7	7	11	10	25	16	9	3	5	8	5	5	7
Bradi2g05660	65	96	71	72	105	81	110	92	75	97	65	101	84	53	68	85	66	70	123	80
Bradi2g05670	26	20	20	26	36	27	28	12	41	25	9	33	18	19	12	20	15	18	3	16
Bradi2g05680	9	2	0	14	1	3	0	0	1	0	0	7	0	0	0	0	0	0	0	0
Bradi2g05690	292	302	279	342	279	242	326	217	337	363	238	261	258	223	226	221	182	148	186	218
Bradi2g05700	23	25	33	35	47	24	75	25	22	21	18	42	44	21	34	38	25	22	13	18
Bradi2g05710	150	201	152	162	225	231	229	151	173	153	111	131	157	127	173	130	132	105	251	111
Bradi2g05720	147	224	153	198	257	213	277	230	199	179	125	164	117	147	182	161	181	161	400	110
Bradi2g05730	5	2	1	2	5	21	1	1	2	0	1	0	5	1	1	0	0	6	1	0
Bradi2g05740	17	4	2	10	20	14	7	10	1	7	1	9	9	3	7	7	19	4	35	10
Bradi2g05745	0	0	0	1	0	0	0	0	0	0	0	4	1	0	0	0	0	0	0	0
Bradi2g05750	7	7	12	9	36	32	43	5	10	5	4	23	10	12	17	13	9	3	3	8
Bradi2g05760	218	220	191	226	174	140	148	110	178	201	92	171	119	149	105	219	188	217	154	128
Bradi2g05763	3	2	0	3	0	0	0	0	0	0	0	5	0	0	0	0	0	0	0	0
Bradi2g05766	10	2	0	1	0	0	0	0	0	0	0	2	0	0	0	0	2	0	1	0
Bradi2g05770	28	17	12	18	28	29	111	22	20	13	10	40	29	15	30	24	10	5	14	13
Bradi2g05777	56	35	36	53	39	39	26	29	53	54	26	43	60	75	37	60	60	50	46	42
Bradi2g05790	11	2	0	8	0	1	2	0	0	0	0	5	0	2	0	1	0	0	2	0
Bradi2g05794	7	1	0	3	0	3	0	0	0	1	0	3	0	0	0	0	0	0	1	0
Bradi2g05798	11	0	0	3	0	3	0	0	0	0	0	2	0	0	0	0	0	0	0	0
Bradi2g05802	9	3	3	3	1	9	1	3	1	0	3	6	1	0	0	6	3	2	5	2
Bradi2g05808	18	6	9	13	12	15	17	10	7	16	7	9	15	20	6	21	19	8	15	13
Bradi2g05816	51	65	50	58	68	85	57	60	57	91	47	57	67	89	77	109	60	63	79	61
Bradi2g05824	22	29	14	22	34	33	42	26	27	22	25	25	20	38	18	25	21	11	46	31
Bradi2g05832	6	6	10	13	31	24	37	3	0	5	8	15	16	14	14	6	11	12	14	2
Bradi2g05840	8	4	1	3	4	7	0	0	0	0	0	5	2	0	0	1	0	0	0	0
Bradi2g05850	24	13	19	13	18	14	44	13	7	12	16	13	15	9	10	4	10	9	5	6
Bradi2g05860	7	0	4	6	4	7	7	7	1	1	0	7	1	1	4	4	0	2	9	0
Bradi2g05865	13	1	0	8	0	5	2	1	1	0	0	7	0	1	0	0	4	0	1	0
Bradi2g05870	10	8	2	10	2	7	7	5	2	6	1	10	0	11	5	8	10	11	19	3
Bradi2g05880	13	8	8	11	7	6	18	6	7	4	3	19	3	1	0	3	9	7	34	0
Bradi2g05890	6	1	0	5	0	3	0	0	0	0	2	15	0	0	0	0	0	0	0	0
Bradi2g05900	28	21	17	35	25	30	42	12	15	22	10	35	10	7	9	6	17	25	24	11
Bradi2g05907	19	8	0	9	21	41	17	2	0	0	3	14	5	4	8	2	0	1	2	1
Bradi2g05920	9	3	0	4	1	2	1	0	0	0	2	3	0	0	0	0	0	1	3	0
Bradi2g05923	5	1	0	0	0	2	2	1	2	0	0	2	1	0	0	1	0	0	0	0
Bradi2g05927	26	17	17	37	35	40	88	15	17	16	17	26	51	17	37	10	16	15	11	10
Bradi2g05940	36	48	77	72	70	103	97	68	54	82	37	70	85	46	66	65	59	60	79	50
Bradi2g05950	17	0	0	4	5	2	0	4	0	0	2	8	0	0	0	0	4	0	10	0
Bradi2g05960	13	10	6	4	15	10	14	8	10	7	1	18	17	11	11	9	21	10	13	2
Bradi2g05970	42	44	17	36	37	33	37	46	28	42	25	36	56	37	52	35	39	22	48	21
Bradi2g05980	157	144	178	189	171	135	335	147	168	113	110	149	260	164	191	184	176	131	74	105
Bradi2g05990	68	54	80	97	95	76	94	81	81	83	52	73	63	62	59	66	73	51	73	54
Bradi2g06000	175	207	138	156	186	209	104	189	217	194	168	147	213	303	268	326	191	143	240	212
Bradi2g06005	2	2	0	6	1	3	0	1	0	1	2	1	0	0	0	1	0	0	1	0
Bradi2g06010	20	21	13	32	28	30	17	16	34	35	19	11	18	19	22	20	20	16	36	16
Bradi2g06020	8	13	6	16	8	7	10	9	12	7	9	22	16	12	12	12	19	8	6	6
Bradi2g06030	12	3	0	10	3	2	0	0	0	0	0	11	0	0	0	0	0	1	1	0
Bradi2g06040	3	3	0	2	0	0	0	0	0	0	0	5	0	0	0	0	0	0	0	0
Bradi2g06050	5	5	0	8	0	3	0	0	0	0	2	9	2	0	0	0	0	1	2	1
Bradi2g06060	89	93	75	99	133	110	138	100	131	130	73	129	91	87	96	102	118	83	149	80
Bradi2g06080	206	281	251	229	354	398	365	252	315	204	258	237	473	553	574	555	285	241	359	247
Bradi2g06090	7	7	7	9	2	4	6	1	5	4	2	5	10	6	3	2	4	6	7	1
Bradi2g06100	0	0	0	0	0	0	0	0	0	0	0	1	0	0	0	0	0	0	0	0
Bradi2g06111	256	227	198	328	137	104	184	193	156	219	139	147	189	241	176	218	223	226	114	75
Bradi2g06120	182	216	199	247	181	141	332	142	261	241	147	201	164	180	158	155	199	143	204	125
Bradi2g06130	3	2	0	3	5	1	0	1	0	0	1	7	2	1	0	0	1	4	5	0
Bradi2g06140	0	1	0	1	4	1	3	0	0	0	2	5	1	0	1	0	0	2	0	0
Bradi2g06150	53	39	57	81	46	59	59	33	59	55	43	53	31	40	44	46	40	49	39	62
Bradi2g06160	40	39	34	41	38	36	20	17	53	45	20	44	48	43	42	37	34	34	49	29
Bradi2g06170	9	1	1	9	0	1	8	0	1	2	4	2	0	0	0	0	0	0	2	1
Bradi2g06180	10	6	1	4	0	0	1	1	0	0	1	4	0	0	0	0	0	1	0	0
Bradi2g06190	21	26	18	22	40	36	19	27	27	31	20	29	35	12	18	26	18	26	30	12
Bradi2g06200	28	26	22	22	25	34	38	25	17	20	9	34	15	15	28	10	24	17	24	16
Bradi2g06210	22	10	13	18	7	9	25	5	9	9	6	18	4	5	10	7	11	12	9	4
Bradi2g06220	11914	9331	8583	12002	9125	8274	9792	7117	11596	15194	6416	17875	6064	6282	4810	7137	7384	15584	8215	7511
Bradi2g06230	52	64	49	64	71	98	60	54	65	83	46	89	45	57	48	59	55	48	52	28
Bradi2g06240	11	11	2	14	1	3	2	1	0	2	3	9	2	0	4	0	2	6	14	1
Bradi2g06250	83	114	66	130	232	299	173	190	137	146	89	116	240	185	171	198	172	113	236	77
Bradi2g06255	3	0	0	0	0	0	0	0	0	0	0	0	0	0	0	0	0	0	0	0
Bradi2g06260	209	206	196	292	243	260	334	148	284	308	124	363	232	167	151	168	162	211	275	156
Bradi2g06271	2	3	0	6	4	5	4	2	1	3	2	1	1	0	0	5	8	6	4	0
Bradi2g06280	0	2	0	0	0	2	0	0	0	0	0	3	0	0	0	0	0	0	0	0
Bradi2g06290	3	0	0	1	0	1	0	0	0	0	3	1	0	0	0	0	0	0	0	0
Bradi2g06300	2	2	0	3	26	65	0	0	0	0	0	4	0	0	0	0	0	0	0	1
Bradi2g06302	0	1	0	0	0	0	0	0	0	0	0	0	0	0	0	0	0	0	0	0
Bradi2g06304	0	1	0	0	0	0	0	0	0	0	0	0	0	0	0	0	0	0	0	0
Bradi2g06306	9	0	0	4	0	2	0	0	0	0	0	2	0	0	0	0	0	2	0	1
Bradi2g06310	2	0	0	3	0	3	0	0	0	0	0	3	0	0	0	0	0	0	0	0
Bradi2g06330	25	28	16	23	2	7	20	6	25	26	2	21	7	10	7	5	5	6	4	8
Bradi2g06340	46	64	37	73	62	57	71	51	63	59	32	114	43	50	41	62	24	30	35	36
Bradi2g06360	8	2	1	5	0	2	1	1	0	2	1	9	2	7	2	0	3	1	0	1
Bradi2g06370	17	3	7	17	8	14	23	4	1	11	2	19	18	15	10	13	10	17	4	5
Bradi2g06381	2	0	0	0	0	0	0	0	0	0	0	4	0	0	0	0	0	0	0	0
Bradi2g06390	75	50	45	58	103	115	79	107	96	90	50	109	109	119	135	140	85	58	77	80
Bradi2g06400	34	37	12	43	43	66	110	39	28	40	27	54	40	34	39	37	57	46	60	35
Bradi2g06410	2	7	5	2	3	5	0	3	0	3	1	6	1	2	3	4	2	2	6	3
Bradi2g06413	1	0	0	1	0	0	0	0	0	0	0	1	0	0	0	0	0	0	0	0
Bradi2g06416	9	3	0	0	9	5	0	11	1	1	1	2	0	1	1	0	0	0	3	3
Bradi2g06420	37	49	39	78	16	33	126	21	47	33	24	46	48	30	48	35	49	44	39	17
Bradi2g06430	22	22	23	28	15	19	27	13	32	26	13	35	14	14	12	25	31	12	21	28
Bradi2g06433	26	12	12	22	29	43	44	31	30	30	11	49	48	40	46	39	59	22	26	24
Bradi2g06436	3	2	0	5	3	0	0	2	1	0	0	7	0	0	0	1	1	0	2	0
Bradi2g06440	25	16	10	26	11	12	12	8	18	14	6	24	13	21	9	12	14	10	20	11
Bradi2g06450	59	47	34	65	61	86	22	69	48	41	45	54	94	136	122	110	44	38	63	49
Bradi2g06460	7	12	1	4	14	18	4	4	12	7	6	4	10	19	17	15	6	9	17	16
Bradi2g06463	0	0	1	1	0	2	0	0	0	1	1	4	0	1	1	0	0	0	0	0
Bradi2g06467	39	63	52	35	100	144	58	65	60	66	31	54	88	62	51	74	53	58	118	49
Bradi2g06480	14	7	8	14	6	6	3	5	6	2	2	11	4	7	9	3	3	12	12	6
Bradi2g06490	135	179	146	168	320	369	314	224	169	201	122	193	223	142	157	142	217	171	260	132
Bradi2g06497	1	1	1	0	5	4	0	0	0	0	0	0	0	0	1	0	0	0	0	0
Bradi2g06510	6	2	0	4	0	5	4	0	0	0	0	3	0	4	0	0	0	0	1	0
Bradi2g06515	3	1	0	2	0	0	0	0	0	0	0	6	0	0	0	0	0	0	0	0
Bradi2g06520	1297	1646	2100	1627	1319	1039	1482	1211	1747	1568	1246	1276	2045	1617	1714	1582	1098	1072	899	1142
Bradi2g06530	3	3	1	2	3	2	0	1	1	2	0	5	1	0	0	0	1	4	26	0
Bradi2g06540	4	3	2	6	6	5	2	4	5	8	1	5	6	4	6	5	5	10	7	0
Bradi2g06550	1	0	0	2	0	0	0	1	0	3	0	3	1	1	0	2	0	0	1	0
Bradi2g06560	1	0	0	0	0	0	0	0	0	0	0	0	0	0	0	0	0	0	0	2
Bradi2g06570	9	5	4	9	9	6	9	5	1	4	1	21	2	7	1	2	4	5	5	1
Bradi2g06580	11	7	2	7	2	3	8	4	0	2	2	6	1	0	1	0	1	0	8	5
Bradi2g06590	7	15	34	19	12	14	59	6	5	7	10	16	20	1	18	3	4	4	3	1
Bradi2g06600	5	0	0	3	0	2	0	0	0	1	0	3	0	0	0	0	0	0	0	0
Bradi2g06610	121	184	179	162	315	298	512	160	229	205	121	258	239	145	212	168	160	175	153	124
Bradi2g06620	91	85	87	124	47	54	54	57	71	88	63	69	111	133	130	127	146	118	65	62
Bradi2g06627	34	26	30	28	42	52	52	47	21	30	14	44	42	19	15	31	17	35	17	12
Bradi2g06640	5	1	0	3	0	1	0	0	0	0	0	1	0	0	0	0	0	0	0	0
Bradi2g06650	33	24	35	28	31	43	56	19	22	28	17	27	36	13	30	15	15	16	36	10
Bradi2g06660	15	2	2	3	4	4	6	3	2	3	5	20	4	2	2	3	1	3	4	2
Bradi2g06665	2	0	0	1	0	0	0	0	0	2	0	2	0	0	0	0	0	0	1	0
Bradi2g06670	6	1	0	21	5	2	1	2	0	1	1	6	2	1	2	0	1	1	4	0
Bradi2g06675	2	2	0	0	1	2	0	0	0	0	1	0	1	0	0	0	1	0	0	1
Bradi2g06680	68	91	60	89	91	107	123	87	126	94	47	96	107	76	83	86	84	78	76	60
Bradi2g06690	2	2	0	1	0	1	0	0	0	0	0	4	0	0	0	0	0	0	0	0
Bradi2g06700	10	4	1	4	3	16	8	0	33	4	2	11	7	1	1	14	38	22	18	6
Bradi2g06710	0	0	0	2	0	1	0	0	1	0	0	4	0	0	0	0	0	0	0	0
Bradi2g06720	6	3	1	6	1	1	3	0	1	1	1	8	2	6	1	4	3	0	1	5
Bradi2g06730	532	630	631	701	329	322	315	400	493	476	354	355	561	511	367	395	264	226	320	218
Bradi2g06740	282	322	680	716	581	583	2000	317	522	400	255	614	605	166	441	206	161	207	88	120
Bradi2g06750	47	37	20	40	40	42	35	30	41	43	22	55	19	50	30	36	31	14	40	29
Bradi2g06760	12	4	0	10	2	4	1	3	3	4	2	7	3	0	1	3	1	3	5	2
Bradi2g06770	5	0	0	1	1	1	4	0	0	0	2	0	6	2	0	0	2	1	5	0
Bradi2g06781	1	1	0	0	0	0	0	0	0	0	0	1	0	0	0	0	0	0	0	0
Bradi2g06790	8	1	0	1	5	13	2	0	0	0	0	7	1	0	1	0	0	0	1	0
Bradi2g06800	38	41	50	57	59	68	57	53	59	86	26	50	55	73	62	64	62	37	39	39
Bradi2g06810	48	30	27	36	43	33	54	37	41	40	24	68	31	23	30	42	28	24	33	28
Bradi2g06820	0	0	0	1	1	1	0	0	0	0	0	0	0	1	0	1	0	0	2	2
Bradi2g06830	124	175	118	159	277	203	304	208	221	139	156	146	235	211	305	204	258	142	120	147
Bradi2g06832	8	2	0	4	0	10	0	0	0	0	0	7	0	0	0	2	0	0	0	0
Bradi2g06834	2	2	1	4	1	4	3	0	1	9	1	2	1	0	2	3	0	0	0	3
Bradi2g06836	6	10	10	10	11	7	10	5	5	9	2	13	7	5	9	7	8	2	8	6
Bradi2g06840	1	0	2	4	2	2	1	0	0	2	0	1	1	4	1	0	2	7	3	0
Bradi2g06845	0	0	0	0	2	0	0	0	0	0	0	0	0	0	0	0	0	0	0	0
Bradi2g06850	2	0	0	1	0	0	0	0	0	0	0	1	0	0	0	0	0	0	0	0
Bradi2g06860	0	0	0	1	0	1	0	0	0	0	0	0	0	0	0	0	0	0	0	0
Bradi2g06870	3	0	3	6	3	0	3	2	0	3	0	0	0	2	0	0	2	1	15	0
Bradi2g06880	0	2	0	6	0	2	5	2	0	2	2	4	1	0	3	0	5	7	22	3
Bradi2g06885	2	0	0	1	1	0	0	0	0	0	0	10	0	0	3	0	2	1	2	0
Bradi2g06890	19	8	9	20	6	19	7	6	8	11	4	16	12	12	7	13	7	12	5	1
Bradi2g06900	66	67	68	89	115	82	112	79	60	88	37	56	61	49	46	40	98	74	255	27
Bradi2g06910	20	34	24	30	54	63	107	37	63	55	31	73	56	44	37	51	72	36	37	32
Bradi2g06920	11	11	6	5	7	8	15	19	10	7	5	14	15	24	15	20	16	7	9	12
Bradi2g06930	14	9	7	12	13	14	18	8	11	18	8	17	14	15	14	11	15	12	24	3
Bradi2g06940	5	2	0	4	0	0	0	0	0	0	0	6	3	0	0	0	0	0	1	0
Bradi2g06950	10	5	1	3	16	11	28	13	2	3	1	14	9	5	1	1	56	27	103	5
Bradi2g06960	1	0	0	2	4	0	1	1	0	0	0	0	0	1	0	0	0	0	0	0
Bradi2g06970	3	0	0	3	0	0	0	0	1	0	0	6	0	0	0	0	3	0	6	1
Bradi2g06980	9	3	6	2	11	23	15	3	4	7	5	13	10	1	5	5	2	5	2	3
Bradi2g06990	5	1	0	7	0	1	0	1	0	0	0	5	0	0	0	0	0	0	0	0
Bradi2g07000	12	7	11	15	21	17	23	5	5	7	3	14	11	14	15	4	14	14	14	3
Bradi2g07010	13	3	0	7	1	2	0	0	0	0	0	4	0	0	0	0	0	0	0	0
Bradi2g07020	74	104	94	112	74	56	83	87	104	83	46	90	87	68	96	67	72	53	66	44
Bradi2g07030	36	42	32	39	38	56	66	38	28	52	20	60	35	39	40	53	55	32	55	23
Bradi2g07040	43	39	36	49	86	63	68	63	64	49	51	65	93	84	100	58	95	53	66	47
Bradi2g07050	56	34	42	58	56	41	62	29	76	75	41	94	85	86	94	94	140	93	68	50
Bradi2g07060	5	2	0	12	0	2	0	0	0	1	0	4	0	0	0	0	0	0	2	0
Bradi2g07070	3	2	0	3	0	0	2	0	0	0	0	2	0	0	0	0	0	1	1	0
Bradi2g07076	182	284	191	227	278	254	240	282	281	262	188	226	289	299	286	296	240	204	238	227
Bradi2g07082	66	60	60	101	78	78	79	89	81	61	49	80	86	89	83	74	69	43	57	40
Bradi2g07090	4	6	0	2	1	2	16	1	0	3	6	9	9	6	6	7	9	4	21	8
Bradi2g07093	11	10	2	9	8	4	15	15	22	9	3	18	19	15	15	15	13	7	6	8
Bradi2g07096	5	3	4	7	2	3	2	4	2	3	2	0	6	2	5	3	2	4	3	3
Bradi2g07100	13	5	5	10	6	9	13	3	10	4	2	7	8	2	5	9	10	4	5	4
Bradi2g07110	74	53	57	72	71	80	82	54	81	95	47	125	74	64	85	128	65	55	55	50
Bradi2g07116	2	3	1	3	6	2	1	6	3	3	3	13	2	2	4	3	5	3	1	0
Bradi2g07122	32	8	9	20	4	10	14	11	6	21	4	14	19	6	14	0	2	11	3	7
Bradi2g07130	2	1	0	5	0	0	0	0	0	0	0	1	0	0	0	0	0	0	0	0
Bradi2g07140	3	0	0	0	0	0	0	0	0	0	0	2	0	0	0	0	0	0	0	0
Bradi2g07150	11	0	0	0	0	2	0	0	0	0	0	11	0	0	0	0	0	0	1	0
Bradi2g07160	319	419	219	379	594	447	213	419	555	428	260	253	513	427	401	407	246	138	272	233
Bradi2g07170	49	51	62	61	59	53	29	50	50	54	33	44	44	49	33	33	36	41	60	37
Bradi2g07180	127	102	121	120	154	126	84	144	115	109	51	112	65	41	55	44	122	130	232	71
Bradi2g07190	2	0	0	0	2	0	0	1	0	0	0	1	0	0	0	0	0	0	0	0
Bradi2g07205	16	0	0	5	0	0	0	0	0	0	1	8	0	0	0	0	0	0	0	0
Bradi2g07220	1	2	0	1	0	0	0	0	0	0	0	1	0	0	0	0	0	0	0	0
Bradi2g07223	1	0	0	0	0	0	0	0	0	0	0	0	0	0	0	0	0	0	0	0
Bradi2g07227	45	23	22	35	26	17	16	10	30	27	23	29	31	40	47	34	49	69	35	32
Bradi2g07237	13	17	7	16	8	10	4	14	10	8	3	16	9	6	9	2	5	7	6	2
Bradi2g07250	24	16	24	20	14	20	22	9	11	5	7	14	9	7	6	6	7	9	20	17
Bradi2g07260	78	74	84	64	83	46	51	62	94	75	47	64	58	75	84	87	115	85	101	83
Bradi2g07263	2	1	0	0	0	0	0	1	0	0	0	0	0	1	0	0	1	0	1	1
Bradi2g07266	92	100	99	110	120	126	78	123	121	95	80	67	195	178	150	179	81	41	106	89
Bradi2g07272	39	44	37	43	40	33	27	41	43	45	23	45	32	51	47	59	51	61	46	32
Bradi2g07278	8	2	0	2	0	1	0	0	0	0	0	10	0	0	0	0	0	0	1	0
Bradi2g07284	9	2	5	6	4	3	3	1	0	0	2	2	0	2	0	0	1	1	3	0
Bradi2g07290	30	31	17	34	33	17	17	26	18	27	15	25	16	21	19	11	24	25	65	14
Bradi2g07293	861	633	725	867	1200	885	476	888	1166	789	731	685	666	1015	1457	919	1355	909	971	1347
Bradi2g07297	53	58	38	47	59	59	47	43	52	39	57	60	36	42	64	71	69	57	52	42
Bradi2g07300	1	0	0	0	0	0	0	0	0	0	0	1	0	0	0	0	0	0	0	0
Bradi2g07303	25	11	14	20	24	15	31	18	25	24	12	47	23	5	17	16	14	11	10	9
Bradi2g07306	1	0	0	0	0	0	0	0	0	0	0	0	0	0	0	0	0	0	0	0
Bradi2g07310	33	44	33	46	88	65	60	42	34	44	13	39	25	28	11	31	42	29	76	29
Bradi2g07320	44	43	48	63	59	60	70	37	55	55	21	48	41	43	35	46	41	52	57	26
Bradi2g07330	22	29	19	38	24	35	45	16	29	24	27	29	38	22	36	12	38	20	17	13
Bradi2g07337	40	11	26	24	22	32	15	15	30	31	15	41	34	51	34	36	54	76	51	62
Bradi2g07347	14	0	0	13	7	12	7	8	0	2	2	7	0	1	4	0	2	2	4	7
Bradi2g07357	12	4	0	15	0	4	3	0	0	1	1	8	1	2	0	0	0	1	1	1
Bradi2g07370	4	0	0	2	1	7	0	0	0	1	0	1	1	0	0	0	1	0	0	0
Bradi2g07380	30	21	16	22	25	10	26	20	20	37	12	17	23	17	26	14	22	12	25	13
Bradi2g07390	24	40	22	32	22	21	25	30	37	31	25	21	33	26	37	20	16	19	20	20
Bradi2g07400	22	6	26	29	29	22	13	19	19	14	7	20	16	10	12	15	18	5	24	5
Bradi2g07407	3	1	0	3	0	0	0	0	0	1	0	2	1	2	1	0	0	1	0	0
Bradi2g07420	5	4	1	4	2	4	4	1	0	2	2	8	2	3	0	1	5	3	15	1
Bradi2g07430	108	106	114	116	119	109	174	107	124	142	72	119	110	96	98	120	127	78	103	63
Bradi2g07437	16	7	5	11	10	19	7	6	9	9	4	10	11	5	9	9	5	3	10	2
Bradi2g07450	53	62	56	74	76	82	77	85	91	84	54	75	91	80	95	76	66	60	62	60
Bradi2g07460	13	1	0	5	0	4	0	0	0	0	1	3	0	0	0	0	0	0	0	0
Bradi2g07470	48	52	28	50	40	30	24	46	63	48	12	35	37	50	46	48	24	14	31	19
Bradi2g07480	4	0	2	0	0	0	0	1	0	0	0	1	0	1	0	0	0	1	2	0
Bradi2g07490	14	15	15	19	18	33	13	19	19	18	14	15	13	7	9	14	17	25	28	7
Bradi2g07497	8	0	0	8	1	4	0	0	0	0	0	6	2	0	0	2	0	2	1	0
Bradi2g07510	18	21	22	32	47	58	30	28	12	21	13	30	16	13	20	16	14	28	31	23
Bradi2g07520	7	3	2	4	1	3	11	1	6	2	2	21	1	1	3	4	0	4	2	1
Bradi2g07530	34	17	21	24	40	32	24	26	34	23	28	36	29	35	28	36	44	26	26	15
Bradi2g07535	5	7	0	6	0	4	0	0	0	0	0	2	0	0	0	0	0	1	2	1
Bradi2g07540	12	1	0	3	0	2	0	0	0	0	0	1	0	0	2	0	0	0	0	0
Bradi2g07543	7	2	0	0	0	3	1	0	0	0	0	2	0	0	1	0	0	0	0	0
Bradi2g07547	10	0	0	8	3	5	1	2	3	5	0	16	1	1	1	3	1	6	0	1
Bradi2g07550	235	253	114	245	218	215	214	233	313	344	238	233	359	382	384	342	323	320	826	315
Bradi2g07560	59	68	60	79	60	52	153	57	71	77	30	79	88	66	73	62	58	43	62	43
Bradi2g07570	16	18	27	19	14	13	20	11	20	10	24	19	33	11	23	22	15	8	25	17
Bradi2g07573	1	0	0	1	0	0	2	0	0	0	0	2	0	0	0	0	0	0	0	0
Bradi2g07577	22	23	6	24	19	18	6	12	7	16	14	21	8	8	8	8	38	15	32	3
Bradi2g07583	3	0	0	2	0	2	0	1	2	1	0	0	0	0	0	0	3	0	2	1
Bradi2g07590	6	1	0	1	0	1	0	0	0	0	0	2	0	0	0	0	0	0	0	0
Bradi2g07597	22	14	29	20	14	20	13	12	19	18	13	11	20	21	25	19	49	63	43	15
Bradi2g07610	1	2	0	5	0	3	0	0	0	0	0	3	0	0	0	0	0	0	0	1
Bradi2g07620	32	22	47	34	38	52	41	36	44	23	18	28	28	29	38	28	44	24	35	27
Bradi2g07625	2	2	0	2	0	0	0	0	0	0	0	10	0	0	0	0	6	0	0	0
Bradi2g07630	85	89	97	107	75	66	102	60	86	77	77	76	120	124	133	108	87	103	81	58
Bradi2g07640	2	2	0	1	0	0	0	0	0	0	0	2	0	0	0	0	0	0	0	0
Bradi2g07650	290	295	305	358	315	303	360	241	302	364	239	238	338	292	270	251	258	239	300	213
Bradi2g07660	15	6	3	8	27	31	8	13	2	8	5	18	9	4	6	3	8	10	18	9
Bradi2g07668	3	0	0	3	0	0	0	0	0	0	0	3	0	0	0	0	0	0	0	0
Bradi2g07677	32	21	8	12	8	24	6	4	3	2	7	11	5	0	8	3	6	0	8	1
Bradi2g07690	132	145	129	197	231	245	162	228	197	184	98	208	206	190	185	194	152	132	207	76
Bradi2g07700	114	138	131	163	187	197	252	116	145	140	111	167	185	136	166	114	139	133	156	97
Bradi2g07710	51	56	47	72	79	88	69	58	86	81	43	104	82	93	86	94	80	65	73	50
Bradi2g07730	7	1	0	0	0	0	0	0	0	0	0	2	0	0	0	0	0	0	0	0
Bradi2g07740	2	1	1	7	0	3	2	3	7	5	2	4	2	4	4	1	5	5	7	0
Bradi2g07750	19	7	4	17	14	19	13	4	4	5	4	23	7	3	6	9	15	6	17	5
Bradi2g07760	1	0	0	5	0	1	0	0	0	0	0	2	0	0	0	0	2	0	16	0
Bradi2g07765	4	0	0	0	0	0	0	0	0	0	0	0	1	0	0	0	0	0	1	0
Bradi2g07770	79	123	99	119	84	111	87	88	97	116	56	100	77	105	91	76	93	72	80	71
Bradi2g07780	4	0	2	5	1	1	0	0	0	0	0	3	0	0	0	0	0	0	1	0
Bradi2g07790	1954	3298	1962	2243	3922	2673	3156	2782	3960	2728	2470	3308	4510	4387	5033	5005	3123	1934	2207	2624
Bradi2g07801	87	69	73	69	58	55	38	50	52	72	33	85	59	51	63	56	45	51	63	60
Bradi2g07810	98	89	99	86	45	30	42	24	67	78	29	53	52	37	32	43	45	56	31	33
Bradi2g07820	13	11	5	13	4	8	22	18	25	20	1	24	7	4	2	12	0	2	13	7
Bradi2g07830	5	2	5	6	3	2	14	2	1	2	1	3	7	3	5	1	0	2	0	0
Bradi2g07840	8	0	0	3	0	3	0	0	0	0	1	2	0	0	0	0	0	0	2	0
Bradi2g07851	8	6	4	10	18	16	5	13	15	10	3	19	13	21	6	24	10	4	2	8
Bradi2g07860	108	124	121	97	139	149	153	148	139	122	77	124	137	119	110	108	100	104	124	99
Bradi2g07865	1	2	1	6	6	3	4	3	2	2	5	4	2	3	3	2	4	2	4	2
Bradi2g07870	24	29	25	35	38	33	49	30	29	28	17	30	24	18	19	25	23	13	53	16
Bradi2g07880	6	0	0	4	0	2	0	0	0	0	0	4	0	0	1	0	0	0	0	0
Bradi2g07890	38	59	38	46	83	85	52	66	47	52	32	40	56	26	47	55	47	24	43	32
Bradi2g07900	2	0	0	1	0	0	0	0	0	0	0	5	0	0	0	0	0	1	0	0
Bradi2g07910	1	2	0	2	0	0	0	0	0	0	0	4	0	0	0	0	0	0	0	0
Bradi2g07920	0	1	2	0	0	0	0	0	0	1	0	0	0	0	0	0	0	0	0	0
Bradi2g07940	134	184	222	196	196	185	259	142	198	179	208	216	300	217	322	220	297	232	231	214
Bradi2g07960	18	0	0	1	0	1	0	0	0	0	0	1	0	0	0	0	0	0	0	0
Bradi2g07970	12	20	14	17	14	17	29	11	7	22	9	39	21	6	10	16	31	33	39	4
Bradi2g07975	2	7	0	7	0	1	0	0	0	3	1	9	0	0	0	0	0	1	0	1
Bradi2g07980	6	0	0	10	0	1	0	0	1	0	1	9	2	0	0	0	0	0	3	0
Bradi2g07986	11	6	1	10	3	8	1	1	3	6	2	6	9	11	12	19	8	6	5	1
Bradi2g07992	1	0	0	0	0	1	0	0	0	0	0	1	0	0	0	0	0	0	0	0
Bradi2g08000	8	5	6	7	6	6	19	2	11	5	5	6	7	2	3	2	5	13	1	2
Bradi2g08010	68	84	84	77	96	119	82	63	76	78	46	71	59	62	49	45	62	57	91	62
Bradi2g08020	44	27	35	42	45	35	42	29	35	41	24	30	20	28	28	44	38	28	29	17
Bradi2g08030	609	539	592	615	447	412	373	396	424	540	395	455	642	571	467	545	366	421	357	358
Bradi2g08040	66	53	53	60	67	55	66	47	51	52	37	55	50	45	84	64	55	33	66	34
Bradi2g08050	17	15	7	15	16	13	14	8	19	14	6	17	13	2	17	10	15	16	17	3
Bradi2g08060	67	49	48	68	100	65	90	67	46	66	44	87	59	39	53	54	70	32	45	24
Bradi2g08070	36	43	16	30	69	67	35	49	41	51	21	61	78	54	57	41	51	50	57	23
Bradi2g08080	38	44	23	43	53	89	129	55	52	56	24	41	66	46	66	73	73	47	56	42
Bradi2g08087	83	96	85	110	114	150	114	127	127	89	69	120	105	104	110	141	112	64	101	77
Bradi2g08093	5	6	5	9	0	2	4	2	1	8	4	0	9	0	3	9	0	0	3	0
Bradi2g08100	261	233	226	306	142	133	156	125	211	218	188	205	197	185	172	193	166	214	163	122
Bradi2g08110	10	13	6	12	8	12	12	5	3	3	5	9	10	9	8	3	11	1	8	2
Bradi2g08120	19	6	1	5	3	10	14	2	4	4	1	9	2	2	1	7	3	6	4	2
Bradi2g08130	3	3	0	6	1	0	1	0	0	3	3	3	1	0	1	1	1	4	2	0
Bradi2g08140	16	14	8	7	10	15	28	5	7	5	1	22	12	9	15	17	38	18	18	5
Bradi2g08147	3	1	0	1	1	1	1	0	0	0	0	3	0	0	0	0	0	0	0	0
Bradi2g08160	14	7	4	23	13	18	12	18	11	15	7	9	15	13	13	13	5	10	12	8
Bradi2g08170	29	34	25	36	31	45	33	29	49	35	28	45	40	44	56	46	41	25	31	24
Bradi2g08173	2	1	0	6	0	1	0	0	1	0	0	4	0	1	0	0	0	1	2	0
Bradi2g08177	172	217	174	198	299	228	337	267	333	266	172	272	273	257	294	303	273	164	200	175
Bradi2g08187	76	111	88	116	86	77	91	85	95	118	64	107	147	111	127	109	102	79	70	70
Bradi2g08200	4	0	0	0	0	0	0	0	0	0	0	0	0	0	0	0	1	0	0	0
Bradi2g08210	21	14	23	9	31	29	20	25	32	20	12	34	31	20	26	13	21	24	38	16
Bradi2g08220	12	1	0	3	0	0	2	0	0	0	0	5	0	0	0	0	0	1	1	0
Bradi2g08225	2	1	0	2	0	0	0	0	0	0	0	4	0	0	0	0	0	2	0	0
Bradi2g08230	6	2	0	6	0	4	1	0	0	0	1	2	1	0	1	0	0	0	0	0
Bradi2g08240	2	0	0	1	0	3	0	0	0	0	0	4	0	0	0	0	0	0	0	0
Bradi2g08250	6	5	0	9	1	1	6	0	2	3	0	4	0	0	0	0	2	3	1	0
Bradi2g08260	37	28	41	36	32	59	42	39	41	20	24	36	47	36	33	36	44	30	45	31
Bradi2g08267	13	1	0	8	0	1	0	0	0	0	1	8	0	0	0	0	0	0	0	0
Bradi2g08280	9	8	11	12	12	8	5	20	2	13	0	20	8	15	3	6	9	10	6	6
Bradi2g08287	879	978	805	1063	908	762	1002	628	1076	1206	525	936	943	769	771	828	866	1165	644	526
Bradi2g08293	4	5	7	13	5	7	0	1	2	4	1	8	2	4	4	3	4	9	8	5
Bradi2g08300	10	2	6	4	76	83	49	20	26	9	11	14	46	20	32	44	17	8	31	31
Bradi2g08303	4	0	0	1	0	0	0	0	0	0	0	0	0	0	0	0	0	0	0	0
Bradi2g08306	0	1	0	1	0	1	0	0	0	0	0	1	0	0	0	0	0	0	0	0
Bradi2g08310	9	8	7	7	2	3	26	0	2	1	2	6	11	0	5	1	0	5	0	3
Bradi2g08321	10	3	1	3	2	1	5	1	0	3	0	8	0	4	3	0	4	4	1	3
Bradi2g08330	32	62	58	54	77	62	67	55	34	34	25	53	54	36	32	41	49	35	53	25
Bradi2g08340	866	1513	1371	1315	1584	1348	2157	1206	1579	1372	1187	1298	2335	1700	2372	1675	1287	924	879	1069
Bradi2g08350	30	33	34	44	52	70	109	39	47	51	34	104	97	45	94	38	77	68	41	25
Bradi2g08360	5	1	0	2	0	2	0	0	0	0	0	1	0	0	0	0	0	0	0	1
Bradi2g08363	1	0	0	1	0	0	0	0	0	0	0	5	0	0	0	0	0	1	0	0
Bradi2g08366	2	3	0	9	0	0	0	0	0	0	1	6	0	0	0	0	0	0	0	0
Bradi2g08370	25	26	17	32	10	13	14	20	7	11	17	23	13	15	7	17	13	8	15	3
Bradi2g08380	48	39	42	31	56	53	67	41	65	45	38	75	30	67	48	56	74	59	42	55
Bradi2g08390	193	264	176	203	343	460	176	306	257	268	188	211	333	365	299	314	250	151	376	193
Bradi2g08400	5	0	0	2	0	3	0	0	0	0	0	1	0	0	0	0	2	0	1	0
Bradi2g08410	60	43	50	43	90	84	86	66	81	63	36	77	75	75	62	77	74	25	66	40
Bradi2g08415	4	7	0	2	4	5	0	3	1	1	1	3	2	5	1	3	3	2	2	1
Bradi2g08420	7	9	5	5	2	2	2	1	2	5	7	7	6	8	5	4	9	1	7	3
Bradi2g08430	10	0	0	5	0	0	0	0	0	0	1	4	0	0	0	0	0	0	0	0
Bradi2g08433	3	0	0	5	0	1	0	0	0	0	0	0	0	0	0	0	0	0	0	0
Bradi2g08436	0	0	0	0	0	0	0	0	0	0	0	0	0	0	0	0	0	0	0	0
Bradi2g08440	7	2	0	3	0	2	0	0	0	1	0	7	1	2	0	0	0	0	1	0
Bradi2g08450	6	3	0	2	0	0	0	0	0	0	0	2	0	0	0	0	0	1	0	0
Bradi2g08460	17	4	1	11	6	6	2	2	1	1	4	8	5	1	3	1	1	5	5	1
Bradi2g08470	14	14	7	10	20	14	17	9	15	8	9	10	16	10	10	7	17	15	31	1
Bradi2g08480	1	0	0	0	0	0	0	0	0	0	0	1	0	0	0	0	0	0	0	0
Bradi2g08490	13	18	5	13	12	14	12	26	22	24	7	16	22	17	21	14	18	13	16	8
Bradi2g08500	96	122	106	132	221	165	154	134	124	144	119	148	86	117	152	134	194	101	243	139
Bradi2g08505	3	0	5	4	2	4	7	1	3	3	1	6	4	2	3	2	11	2	11	3
Bradi2g08510	12	5	3	14	13	15	4	13	4	5	3	7	3	11	6	11	15	3	17	7
Bradi2g08518	7	0	0	6	5	10	1	0	0	1	2	18	2	0	0	2	0	0	0	0
Bradi2g08527	15	12	21	27	33	34	49	25	22	29	17	31	19	20	27	30	19	18	43	11
Bradi2g08540	23	11	14	25	13	11	12	4	7	8	6	14	6	5	10	3	12	11	13	2
Bradi2g08560	102	125	122	113	167	120	138	119	92	112	61	139	122	104	113	97	110	134	216	118
Bradi2g08570	8	2	4	5	2	6	7	0	1	3	4	3	2	0	1	2	2	1	1	2
Bradi2g08580	8	4	12	10	25	41	12	2	5	1	5	7	11	6	7	1	2	2	2	0
Bradi2g08585	4	3	0	2	0	1	0	0	0	0	0	1	0	0	0	0	0	1	0	0
Bradi2g08590	6	0	0	7	0	1	0	0	0	0	0	2	0	0	0	0	0	0	0	0
Bradi2g08600	6	4	2	8	8	11	16	3	9	9	4	10	7	9	10	3	6	3	22	11
Bradi2g08610	5	1	0	4	0	2	0	0	0	1	0	0	0	0	0	0	0	0	0	0
Bradi2g08620	36	40	24	49	44	42	193	63	38	74	18	58	57	56	27	42	156	100	451	30
Bradi2g08627	4	11	0	12	0	6	1	0	0	0	1	11	0	0	0	0	0	0	0	0
Bradi2g08634	3	1	3	3	1	5	3	3	1	5	3	3	1	6	5	3	2	1	5	0
Bradi2g08641	1	0	0	0	0	1	0	0	0	0	0	3	0	0	0	0	0	0	1	0
Bradi2g08650	1	0	0	0	0	0	0	0	0	0	0	0	0	0	0	0	0	0	0	0
Bradi2g08655	18	10	16	9	15	19	24	8	5	13	5	25	15	9	7	14	8	14	18	3
Bradi2g08660	14	13	11	11	9	7	12	12	10	10	5	13	9	12	6	11	6	12	6	12
Bradi2g08663	22	3	0	6	0	1	1	0	0	4	1	10	1	0	1	1	1	0	0	0
Bradi2g08666	9	0	0	0	0	0	0	0	0	0	0	3	0	0	0	0	0	1	0	0
Bradi2g08670	4	3	0	12	0	1	0	0	0	0	0	8	0	0	0	0	0	0	0	0
Bradi2g08680	9	1	0	6	2	0	0	0	0	0	0	5	0	0	0	0	2	0	0	0
Bradi2g08690	4	2	0	3	0	0	0	0	0	0	0	1	0	0	0	0	1	0	0	0
Bradi2g08700	35	40	35	38	57	35	58	38	30	41	12	42	25	20	31	16	54	17	89	29
Bradi2g08701	86	66	61	74	46	31	183	79	55	121	38	103	39	45	28	37	99	84	291	46
Bradi2g08702	56	53	44	53	44	61	256	68	91	121	42	132	105	102	119	102	115	107	115	41
Bradi2g08703	2	0	0	0	0	0	0	0	0	0	0	5	0	0	0	0	0	0	0	0
Bradi2g08707	18	3	1	6	15	17	14	3	1	3	2	5	1	1	2	1	0	4	13	3
Bradi2g08717	6	0	0	1	1	1	0	0	0	0	0	2	2	0	0	0	0	1	12	0
Bradi2g08730	6	1	0	1	4	5	9	0	0	0	0	5	0	0	0	0	0	0	0	0
Bradi2g08737	39	41	45	56	32	23	28	9	55	44	21	25	37	22	20	29	32	30	19	23
Bradi2g08743	18	11	2	8	5	6	1	2	4	2	2	7	2	0	0	3	2	2	1	1
Bradi2g08750	15	1	0	13	0	2	0	0	0	0	0	12	0	0	0	0	0	0	0	1
Bradi2g08760	6	3	0	2	0	1	0	0	0	0	0	3	0	0	0	0	0	0	0	0
Bradi2g08780	2	3	0	1	1	0	0	1	0	0	1	0	0	0	0	0	0	0	0	0
Bradi2g08790	14	39	41	32	85	73	94	16	25	14	22	15	50	23	74	21	45	37	27	28
Bradi2g08800	0	0	0	1	0	0	0	0	0	0	0	0	0	0	0	0	0	0	0	0
Bradi2g08810	44	46	60	55	57	52	29	43	42	42	48	53	63	43	52	39	36	37	42	34
Bradi2g08815	4	0	0	0	0	1	0	0	0	0	0	3	0	0	0	0	0	0	0	0
Bradi2g08820	28	22	16	18	36	37	32	19	18	27	15	39	14	28	23	30	32	19	28	12
Bradi2g08823	3	3	0	1	0	0	0	0	0	0	0	0	0	0	0	0	0	0	1	0
Bradi2g08826	29	46	33	46	28	21	47	23	42	34	13	42	36	18	25	36	23	19	15	17
Bradi2g08832	32	36	34	26	38	52	9	33	26	23	25	30	26	36	26	37	22	14	25	20
Bradi2g08840	9	12	6	16	14	22	5	10	8	19	14	12	24	9	17	12	9	12	13	7
Bradi2g08850	7	7	1	4	12	15	25	10	14	10	5	5	13	6	10	7	17	11	16	0
Bradi2g08853	4	1	0	2	0	1	0	0	0	0	0	1	0	0	0	0	0	0	0	0
Bradi2g08856	4	0	0	1	0	2	0	0	0	0	0	5	0	0	0	0	0	0	0	0
Bradi2g08860	40	39	39	32	49	38	41	42	56	36	17	46	66	37	47	31	39	27	24	20
Bradi2g08870	5	2	1	4	7	3	2	3	0	0	1	2	2	0	0	0	4	0	7	0
Bradi2g08880	3	1	0	3	66	185	0	0	0	0	0	0	0	0	0	0	0	0	0	0
Bradi2g08890	490	635	628	680	894	703	860	534	696	688	457	581	695	542	613	534	514	324	541	465
Bradi2g08900	37	66	35	62	65	100	30	52	55	50	21	62	64	50	38	43	37	28	47	31
Bradi2g08905	7	7	6	5	4	7	6	4	2	7	2	11	5	4	4	11	9	16	13	7
Bradi2g08907	1	0	0	0	5	3	2	0	0	0	0	3	0	0	0	0	0	0	0	0
Bradi2g08910	27	18	23	41	45	25	29	21	39	20	16	39	41	31	35	43	26	38	33	42
Bradi2g08920	26	27	30	43	52	33	52	34	44	40	23	44	47	43	63	50	53	27	53	28
Bradi2g08930	10	3	0	7	1	2	4	0	0	3	0	9	0	1	0	0	0	1	1	0
Bradi2g08937	70	67	58	67	127	115	135	109	102	88	57	97	84	57	92	79	102	77	159	73
Bradi2g08950	5	0	1	6	1	2	3	0	0	0	0	0	0	0	1	0	2	0	1	0
Bradi2g08960	85	101	67	107	150	186	140	129	127	111	88	140	164	143	155	158	185	70	161	74
Bradi2g08970	12	4	0	2	1	3	2	0	3	3	1	5	0	0	1	0	3	2	2	2
Bradi2g08980	71	87	72	87	156	176	181	135	160	117	75	143	159	158	169	197	170	109	138	72
Bradi2g08983	2	2	2	2	3	1	1	4	1	0	0	3	4	3	3	0	0	0	2	3
Bradi2g08986	0	5	6	0	5	0	0	2	0	2	0	5	0	0	1	3	4	2	5	0
Bradi2g08990	12	0	4	11	2	9	9	1	0	1	6	12	5	3	10	0	5	3	0	0
Bradi2g09000	109	121	114	98	193	168	213	139	115	120	78	130	105	79	82	102	107	95	128	65
Bradi2g09007	34	46	32	54	47	82	33	51	51	45	26	44	41	61	55	62	44	26	35	38
Bradi2g09020	4	3	0	7	2	1	0	0	0	0	0	3	0	0	0	0	0	0	0	0
Bradi2g09030	25	13	17	16	34	32	19	22	15	23	11	18	20	21	19	23	19	23	23	10
Bradi2g09041	0	0	0	0	0	1	0	0	0	0	0	0	0	0	0	0	0	0	0	0
Bradi2g09050	1	5	0	2	0	2	0	0	0	0	0	2	0	0	0	0	0	0	0	0
Bradi2g09060	35	30	18	35	34	30	26	29	34	38	19	44	68	52	52	57	87	61	115	24
Bradi2g09070	109	99	98	114	98	91	109	75	65	97	49	79	74	45	70	66	76	77	106	65
Bradi2g09080	481	531	600	690	966	936	1344	707	817	808	495	912	1022	665	965	832	837	711	710	617
Bradi2g09085	25	29	45	34	60	72	40	21	45	54	21	36	42	39	41	25	37	41	53	40
Bradi2g09090	7	1	0	1	0	1	0	0	0	0	0	6	0	0	0	0	0	0	2	0
Bradi2g09095	11	4	1	5	4	8	2	1	0	2	1	6	2	3	3	2	1	1	2	2
Bradi2g09102	9	5	0	12	0	1	0	1	0	1	0	5	0	0	0	0	5	0	1	0
Bradi2g09110	11	9	2	16	3	10	5	5	1	4	6	18	6	4	4	3	4	5	12	2
Bradi2g09120	136	145	217	216	197	189	272	159	181	160	140	162	186	141	136	142	111	110	191	103
Bradi2g09130	100	69	48	74	94	47	58	65	61	47	29	50	54	46	50	48	63	44	143	36
Bradi2g09140	19	23	24	29	12	17	21	12	9	16	10	21	21	12	18	8	14	13	12	7
Bradi2g09160	14	15	16	18	19	21	11	17	8	19	13	13	11	11	8	20	18	12	25	12
Bradi2g09170	64	104	72	86	107	132	92	98	120	99	74	102	91	87	84	124	102	71	113	76
Bradi2g09177	13	14	12	17	13	12	14	12	16	14	10	26	14	23	22	25	19	16	26	19
Bradi2g09187	69	85	122	83	135	121	216	80	92	75	57	122	177	110	198	120	102	54	62	47
Bradi2g09191	0	0	0	1	0	2	0	0	0	0	1	2	0	0	0	0	0	1	0	1
Bradi2g09195	21	30	30	37	51	29	90	21	36	36	18	45	58	45	63	57	22	25	19	24
Bradi2g09200	416	538	569	523	605	555	679	558	644	488	468	424	813	675	819	600	510	348	494	555
Bradi2g09205	1	0	0	4	0	0	0	0	0	0	0	4	0	0	0	0	0	0	0	0
Bradi2g09210	0	0	0	1	0	0	0	0	0	1	0	0	0	0	0	0	0	0	0	0
Bradi2g09215	1	0	0	0	0	0	0	0	0	0	0	0	0	0	0	0	0	0	0	0
Bradi2g09220	0	0	0	0	0	0	0	0	0	0	0	0	0	0	0	1	0	0	0	0
Bradi2g09225	0	0	0	0	0	0	0	0	0	0	0	0	0	0	0	0	0	0	0	0
Bradi2g09231	0	0	0	0	0	0	0	0	0	0	0	0	0	0	0	0	0	0	0	0
Bradi2g09236	5	2	3	0	0	0	0	1	1	2	0	4	0	2	2	0	2	1	3	0
Bradi2g09240	9	0	0	4	0	0	0	0	0	0	0	8	0	0	0	0	0	0	0	1
Bradi2g09247	0	0	0	0	0	0	0	0	0	0	0	0	0	0	0	0	0	0	0	0
Bradi2g09253	0	0	0	0	0	0	0	0	0	0	0	0	0	0	0	0	0	0	0	0
Bradi2g09259	0	0	0	0	0	0	0	0	0	0	0	0	0	0	0	0	0	0	0	0
Bradi2g09265	0	0	0	0	0	0	0	0	0	0	0	0	0	0	0	0	0	0	0	0
Bradi2g09270	0	1	1	1	0	2	1	1	1	1	0	4	0	2	0	3	1	0	0	2
Bradi2g09275	15	8	5	12	9	10	9	5	7	2	2	16	2	9	5	2	10	9	8	5
Bradi2g09280	9	2	0	8	0	1	0	0	0	0	0	8	0	0	0	0	0	0	0	1
Bradi2g09290	62	51	34	72	77	58	48	46	49	41	34	50	55	57	48	46	31	23	70	45
Bradi2g09300	4	3	1	4	4	4	1	0	3	0	1	3	2	1	3	0	2	2	2	1
Bradi2g09310	8	2	0	10	0	4	2	3	2	2	1	7	1	2	1	3	7	7	11	2
Bradi2g09320	2	3	0	2	0	1	0	0	0	0	0	1	0	0	0	0	0	0	0	0
Bradi2g09340	88	65	34	61	56	70	93	33	60	59	33	96	50	36	44	36	53	34	17	21
Bradi2g09350	113	146	120	162	238	177	199	137	147	124	103	102	126	100	118	105	91	68	122	96
Bradi2g09360	56	62	57	69	109	113	138	87	105	56	47	66	75	95	87	86	68	54	75	49
Bradi2g09363	8	0	0	4	0	0	0	0	0	2	0	5	0	0	0	0	0	2	3	0
Bradi2g09366	44	50	37	29	45	48	25	48	25	48	16	34	30	15	17	5	35	39	74	27
Bradi2g09370	43	26	19	28	24	61	22	23	57	38	33	40	16	22	25	32	23	19	38	22
Bradi2g09380	41	59	34	49	68	64	70	58	64	77	53	88	96	96	93	97	103	90	129	85
Bradi2g09390	4	0	0	1	0	2	0	0	0	0	0	1	0	0	0	0	0	1	0	0
Bradi2g09400	6	6	0	2	1	9	2	0	13	7	4	6	3	6	13	5	2	5	5	4
Bradi2g09407	30	16	18	33	29	23	52	20	22	31	10	27	25	18	19	19	28	32	44	22
Bradi2g09420	13	5	4	5	13	28	6	7	15	10	7	11	6	14	18	11	11	9	13	9
Bradi2g09423	14	0	0	6	2	1	0	1	0	1	0	4	0	0	0	0	0	1	0	0
Bradi2g09427	12	0	0	5	0	1	4	0	0	0	0	10	2	0	0	0	3	1	15	0
Bradi2g09434	14	7	9	10	15	31	29	18	36	16	13	37	20	17	23	40	27	8	21	19
Bradi2g09441	16	10	4	19	0	2	3	1	1	2	3	6	1	1	2	4	1	0	4	4
Bradi2g09450	18	6	9	12	8	8	14	1	1	4	2	9	9	0	7	1	1	1	0	0
Bradi2g09455	0	0	0	0	0	0	0	2	0	0	1	1	0	0	0	0	0	0	0	0
Bradi2g09460	4	1	0	3	0	2	0	0	0	0	0	0	0	0	0	0	0	0	0	0
Bradi2g09470	26	37	33	36	64	71	54	43	51	49	47	67	54	68	69	66	75	49	45	48
Bradi2g09480	39	20	11	19	14	16	23	7	18	20	7	24	25	17	10	13	9	11	25	10
Bradi2g09487	7	4	2	7	10	8	10	10	3	5	12	19	6	13	7	3	7	8	4	2
Bradi2g09500	8	0	0	1	0	1	0	0	0	0	0	0	0	0	0	0	0	0	1	0
Bradi2g09510	124	131	124	146	142	155	245	126	169	170	102	137	146	109	126	137	146	83	131	81
Bradi2g09520	54	52	52	66	77	84	84	65	72	76	50	63	66	61	96	62	68	62	42	58
Bradi2g09530	55	91	75	78	144	132	285	120	107	112	77	100	102	108	120	127	202	90	393	66
Bradi2g09540	29	20	22	26	33	15	15	24	26	16	9	20	23	24	23	25	28	12	31	20
Bradi2g09550	19	7	13	17	16	15	21	13	11	16	5	21	15	18	11	14	13	7	26	7
Bradi2g09555	33	8	0	6	0	4	0	0	0	0	0	12	0	0	0	0	0	0	0	0
Bradi2g09561	8	2	0	2	0	0	0	0	0	0	0	2	0	0	0	0	0	0	1	0
Bradi2g09566	4	5	5	5	6	3	4	9	4	0	2	4	2	4	2	6	1	0	1	3
Bradi2g09570	55	70	50	57	81	82	102	53	63	58	41	73	89	70	68	87	69	63	60	40
Bradi2g09580	67	76	109	85	102	103	195	64	67	48	46	65	113	32	75	38	33	36	7	23
Bradi2g09585	2	2	0	1	0	1	1	0	0	1	0	2	0	0	0	0	2	0	0	0
Bradi2g09590	4	1	1	1	0	0	0	0	3	0	4	1	0	0	0	0	6	0	0	0
Bradi2g09600	1	0	0	2	0	2	0	0	0	0	0	4	0	0	0	0	0	0	0	0
Bradi2g09607	10	3	0	3	1	16	0	0	0	0	0	8	0	0	0	0	0	0	0	0
Bradi2g09613	1	0	0	2	0	0	0	0	0	0	0	0	0	0	0	0	0	0	0	0
Bradi2g09620	21	7	8	9	12	16	29	19	21	27	7	27	7	14	11	21	24	19	17	16
Bradi2g09627	13	19	12	19	9	17	15	15	23	19	3	14	9	12	14	6	11	11	17	15
Bradi2g09637	11	6	7	10	19	18	13	14	5	10	2	8	12	8	17	17	12	6	10	6
Bradi2g09650	6	0	1	1	0	0	0	0	0	0	0	8	0	0	0	0	0	0	0	0
Bradi2g09660	15	0	1	6	0	2	0	0	0	0	0	7	0	0	0	1	0	0	1	0
Bradi2g09666	3	5	1	5	3	6	7	4	3	4	2	8	3	9	4	12	2	1	3	1
Bradi2g09672	2	0	2	0	0	1	0	0	0	1	0	0	0	0	0	0	0	1	0	0
Bradi2g09680	6	2	0	5	17	14	1	0	0	0	0	5	0	0	1	0	0	0	0	0
Bradi2g09690	10	1	0	9	4	8	5	0	0	0	0	8	1	0	0	0	0	0	2	0
Bradi2g09700	19	10	2	18	8	5	8	10	6	6	1	9	8	5	9	10	10	5	7	7
Bradi2g09707	26	30	33	34	51	40	21	32	25	27	20	16	10	13	29	23	25	25	27	19
Bradi2g09720	523	516	478	559	749	706	764	584	596	459	432	324	200	322	264	288	199	135	196	245
Bradi2g09730	6	0	0	1	1	3	1	4	2	2	0	2	4	2	3	2	0	1	1	0
Bradi2g09737	41	30	37	59	67	41	44	33	61	46	29	35	37	63	37	48	38	24	33	28
Bradi2g09750	6	2	7	5	7	3	29	5	2	3	6	9	15	10	23	2	9	1	1	4
Bradi2g09760	89	108	111	102	200	111	206	113	117	110	68	100	131	118	128	114	350	96	438	98
Bradi2g09770	30	17	19	31	38	36	30	19	40	24	18	25	18	25	32	35	33	19	30	18
Bradi2g09777	8	3	0	4	0	1	0	0	0	1	0	4	0	0	0	0	1	0	1	0
Bradi2g09790	32	23	13	30	35	67	20	51	42	42	37	32	55	90	56	64	41	24	64	41
Bradi2g09800	49	31	29	52	46	37	43	33	38	49	31	39	25	32	32	45	36	27	44	25
Bradi2g09810	2	0	0	0	0	1	0	0	0	0	0	6	0	0	0	0	0	0	0	0
Bradi2g09820	132	102	105	136	138	129	166	101	131	151	80	136	116	114	164	141	96	101	107	74
Bradi2g09830	16	17	10	14	14	22	13	18	9	10	10	13	20	9	10	22	16	7	14	14
Bradi2g09840	9	11	14	27	9	17	9	10	15	6	12	13	8	7	21	11	13	11	18	7
Bradi2g09850	122	139	71	104	180	176	188	143	165	159	97	194	182	175	175	170	169	150	196	120
Bradi2g09860	51	43	21	27	90	127	38	67	46	45	27	49	108	62	64	92	68	29	68	47
Bradi2g09870	7	6	7	17	11	15	24	3	7	5	7	19	17	2	3	5	0	8	4	4
Bradi2g09873	5	0	2	1	4	0	7	3	2	3	1	2	9	0	0	4	2	0	2	1
Bradi2g09876	4	11	18	9	13	6	10	5	9	7	3	6	14	14	10	3	4	6	6	7
Bradi2g09880	25	19	23	26	57	23	33	20	22	32	16	34	35	26	16	24	18	27	49	15
Bradi2g09890	16	10	8	7	13	15	21	8	16	14	10	27	13	7	15	20	9	11	21	6
Bradi2g09900	14	4	6	8	20	9	8	15	11	14	0	21	11	12	13	10	15	15	39	9
Bradi2g09910	69	66	74	76	77	87	75	58	66	56	54	70	90	65	70	76	71	49	68	37
Bradi2g09915	6	5	16	10	12	7	24	3	12	16	5	9	19	9	9	17	9	7	12	6
Bradi2g09920	11	2	0	0	0	1	0	1	0	0	0	6	1	0	2	0	2	1	4	0
Bradi2g09930	9	7	3	14	7	6	12	4	6	14	0	12	8	3	1	7	37	8	90	0
Bradi2g09940	144	206	209	218	188	159	156	203	245	188	112	140	223	172	194	217	138	112	114	130
Bradi2g09950	182	195	207	259	252	261	251	240	188	218	137	193	203	152	174	140	161	117	258	132
Bradi2g09960	22	14	4	18	7	18	25	7	3	9	4	15	2	3	4	3	9	5	3	4
Bradi2g09965	4	1	0	2	1	1	0	0	0	1	2	6	0	0	0	0	3	0	2	0
Bradi2g09970	3	3	0	3	4	1	2	3	3	2	3	5	0	0	2	1	0	4	0	0
Bradi2g09980	8	11	13	8	13	13	14	11	15	19	5	12	10	10	11	11	12	10	18	8
Bradi2g09990	58	53	45	51	63	50	60	32	50	50	51	64	54	46	47	32	53	63	67	28
Bradi2g09995	675	963	973	874	621	1073	1005	660	862	1026	559	688	737	544	629	627	763	1433	1925	542
Bradi2g10000	5	1	1	2	0	0	0	0	0	0	0	2	3	0	0	0	0	0	1	0
Bradi2g10010	84	87	75	82	175	169	90	95	86	73	53	89	64	57	71	83	93	123	148	73
Bradi2g10017	15	7	3	2	4	4	5	2	3	9	2	7	5	10	3	6	10	10	7	2
Bradi2g10027	68	85	96	83	76	85	139	60	80	105	54	66	59	71	91	72	80	56	50	66
Bradi2g10040	83	109	70	84	80	83	39	97	98	135	65	79	124	219	173	193	76	65	119	65
Bradi2g10045	1	0	0	4	0	0	0	0	0	1	0	1	0	0	0	0	0	2	0	0
Bradi2g10051	22	15	7	18	16	16	14	8	12	17	11	12	28	10	20	22	20	12	11	5
Bradi2g10056	3	0	0	0	0	1	0	0	0	0	0	0	0	0	0	0	0	0	1	1
Bradi2g10060	29	7	11	24	18	6	21	6	7	12	2	23	17	8	19	13	15	5	24	7
Bradi2g10070	2	2	0	0	0	1	0	0	0	0	0	1	0	0	0	0	0	1	0	0
Bradi2g10080	32	32	40	30	42	37	53	32	23	31	17	44	34	19	27	45	45	33	52	17
Bradi2g10090	15	13	4	14	3	6	1	6	11	3	5	10	7	14	2	18	2	9	7	4
Bradi2g10100	28	18	19	18	26	28	46	21	20	22	10	30	18	11	17	15	33	32	62	20
Bradi2g10110	21	6	6	15	70	16	22	18	8	10	0	30	20	11	18	5	213	28	461	9
Bradi2g10117	21	18	13	15	14	21	27	19	13	11	10	19	15	11	12	16	28	15	20	8
Bradi2g10130	4	5	2	6	6	14	5	9	2	0	5	5	2	3	8	2	4	3	2	2
Bradi2g10136	8	5	8	2	3	8	15	7	8	12	5	7	15	7	5	6	4	1	5	0
Bradi2g10141	5	3	0	6	2	3	2	0	3	2	2	7	4	2	0	2	1	2	1	1
Bradi2g10146	252	259	230	247	264	205	263	224	247	319	165	225	240	231	196	238	257	177	384	174
Bradi2g10150	6	7	4	11	15	16	22	1	4	3	2	17	5	2	4	1	8	4	4	0
Bradi2g10160	2	2	0	2	0	1	0	0	0	0	0	1	0	0	0	0	0	0	0	0
Bradi2g10170	28	43	10	31	32	31	30	23	28	27	4	32	26	27	22	26	26	21	37	16
Bradi2g10180	68	91	46	74	157	165	57	117	70	84	58	83	113	88	84	117	80	66	112	62
Bradi2g10190	8	3	6	12	3	3	5	0	0	0	2	3	1	0	2	0	1	0	1	0
Bradi2g10200	13	8	7	14	9	20	13	10	14	9	11	16	12	10	10	8	15	8	15	6
Bradi2g10211	5	0	0	2	1	1	0	0	1	2	1	1	0	3	0	1	1	0	1	0
Bradi2g10220	12	5	5	9	14	27	6	3	2	10	4	9	1	2	4	1	1	3	8	3
Bradi2g10230	181	183	223	238	225	190	119	145	193	189	130	177	148	159	116	112	121	144	226	159
Bradi2g10240	53	56	34	80	45	58	82	37	80	69	45	96	105	98	110	84	96	112	84	63
Bradi2g10245	0	0	0	1	1	2	0	0	0	0	0	1	0	0	0	0	0	1	0	0
Bradi2g10250	31	24	28	23	20	18	30	21	30	20	15	40	28	22	20	21	15	8	18	13
Bradi2g10260	30	24	29	31	29	53	22	23	39	36	36	23	41	18	30	28	22	23	31	19
Bradi2g10270	65	64	54	71	58	96	73	82	64	88	64	63	50	72	79	68	71	35	91	50
Bradi2g10278	38	61	27	43	68	90	56	76	78	71	50	52	109	129	125	114	65	57	67	41
Bradi2g10286	75	53	48	69	88	93	139	55	90	88	41	84	75	82	82	87	83	47	73	63
Bradi2g10290	2	0	0	2	0	0	0	0	0	0	0	2	0	0	0	0	0	0	1	0
Bradi2g10294	2	2	5	4	20	41	650	6	5	7	0	43	3	0	0	0	0	6	1	0
Bradi2g10302	11	8	5	14	15	12	41	1	4	0	10	20	15	0	9	2	4	2	0	2
Bradi2g10311	2	2	1	3	1	1	2	1	1	0	0	0	0	0	0	0	0	1	0	0
Bradi2g10320	11	1	0	5	0	0	1	0	0	0	0	9	0	0	0	2	0	2	0	0
Bradi2g10330	5	1	0	2	0	2	0	0	0	0	2	3	0	0	0	0	0	0	1	0
Bradi2g10335	0	0	0	5	0	0	0	0	0	0	0	0	0	0	0	0	0	0	0	0
Bradi2g10337	2	0	0	4	0	0	0	0	0	0	0	8	0	0	0	0	0	0	2	0
Bradi2g10340	6	0	0	3	1	3	0	0	0	0	0	2	0	0	0	0	0	0	0	0
Bradi2g10345	16	17	8	11	17	12	21	8	19	10	6	7	11	20	11	14	7	3	13	9
Bradi2g10350	8	4	2	8	3	3	4	7	6	1	0	25	9	1	10	12	5	3	4	1
Bradi2g10360	6	0	0	2	0	0	0	0	0	0	0	8	0	0	0	0	0	0	0	0
Bradi2g10370	123	147	100	162	189	233	185	157	145	224	85	177	163	171	146	192	120	95	135	113
Bradi2g10377	51	49	40	53	61	43	101	41	40	36	28	81	57	56	53	64	103	71	75	35
Bradi2g10400	95	104	93	107	158	174	63	106	103	131	58	93	98	117	74	101	105	94	144	84
Bradi2g10410	4	0	0	4	0	0	0	0	0	0	0	0	0	0	0	0	0	0	0	0
Bradi2g10420	6	5	1	2	1	4	2	0	0	7	1	4	2	3	0	0	4	0	2	0
Bradi2g10435	4	2	0	5	0	2	0	0	0	1	0	3	0	0	0	0	0	0	0	0
Bradi2g10450	4	7	0	10	0	4	1	0	0	2	0	5	0	0	0	0	3	0	1	0
Bradi2g10457	8	2	0	3	0	1	0	0	0	0	1	4	0	0	0	0	0	0	0	0
Bradi2g10464	2	4	0	4	0	0	0	0	0	0	3	5	0	0	0	0	0	0	0	0
Bradi2g10471	5	3	0	4	0	0	0	0	0	0	0	5	0	0	0	0	0	0	0	0
Bradi2g10480	9	3	0	10	5	11	9	7	4	2	2	6	6	3	11	6	11	3	2	4
Bradi2g10490	52	51	51	67	67	72	59	55	59	56	50	49	47	54	45	59	60	50	61	35
Bradi2g10500	16	15	20	14	20	28	42	18	21	17	11	22	16	8	18	19	9	3	11	11
Bradi2g10510	19	4	0	6	0	4	2	0	0	3	0	8	0	2	0	1	2	3	5	1
Bradi2g10520	9	2	0	6	1	4	3	2	1	0	0	6	0	1	2	0	0	1	2	0
Bradi2g10530	86	99	77	78	129	105	119	120	64	96	54	69	103	56	76	77	113	74	212	47
Bradi2g10540	87	104	86	103	150	134	84	100	94	101	57	83	105	77	96	92	94	39	95	59
Bradi2g10550	1	0	0	3	0	0	0	0	0	0	4	0	0	0	0	0	0	0	0	0
Bradi2g10557	17	16	18	20	28	33	35	18	31	29	23	30	23	30	25	40	22	24	26	23
Bradi2g10563	15	11	3	7	1	11	9	2	0	1	5	12	2	2	4	3	0	3	2	1
Bradi2g10570	5	0	0	0	0	1	1	0	1	0	0	6	0	0	0	0	0	0	0	0
Bradi2g10580	10	0	0	5	0	3	0	0	0	0	0	3	0	0	0	0	0	1	0	0
Bradi2g10590	7	6	0	1	0	0	0	0	0	0	0	6	0	0	1	0	0	1	1	0
Bradi2g10600	14	4	4	9	1	1	1	1	3	2	0	11	3	0	6	2	2	1	0	1
Bradi2g10610	9	13	4	3	14	6	6	3	8	7	1	3	7	6	4	8	7	0	3	4
Bradi2g10617	10	13	2	16	11	6	9	5	16	11	4	12	4	8	8	6	9	9	12	11
Bradi2g10623	11	6	0	10	0	3	0	0	0	0	2	7	0	1	0	0	0	1	2	1
Bradi2g10630	8	7	18	13	35	15	17	16	12	22	10	10	9	11	10	9	2	4	4	11
Bradi2g10640	24	4	2	11	12	11	4	5	6	0	2	4	4	2	1	0	2	4	5	1
Bradi2g10650	32	28	10	26	29	34	49	21	24	33	15	40	23	21	31	28	29	16	30	24
Bradi2g10656	8	0	0	3	0	8	0	0	0	0	0	3	0	0	0	0	0	0	1	1
Bradi2g10662	0	1	0	2	0	0	0	0	0	0	0	3	0	0	0	0	0	0	0	0
Bradi2g10670	13	26	18	15	21	28	39	22	13	16	14	27	16	12	8	12	17	19	17	9
Bradi2g10678	2	1	0	0	0	1	0	0	0	0	0	0	0	0	0	0	0	0	0	0
Bradi2g10686	5	11	6	21	10	9	4	7	4	4	13	11	7	5	13	6	9	3	12	7
Bradi2g10692	12	10	6	17	9	10	8	3	12	8	3	19	9	12	2	15	20	16	27	5
Bradi2g10700	17	11	8	23	8	16	9	12	9	12	12	9	9	28	16	23	5	11	4	5
Bradi2g10710	37	35	39	39	47	74	77	51	49	44	24	52	45	39	37	51	38	37	82	32
Bradi2g10720	34	35	13	41	54	74	49	49	58	47	30	51	74	67	71	60	83	26	57	34
Bradi2g10727	9	6	0	5	2	0	4	0	0	1	0	7	0	0	0	0	0	5	1	0
Bradi2g10740	110	144	163	170	250	281	191	160	178	159	150	115	301	298	388	307	160	131	212	142
Bradi2g10745	6	0	0	1	0	0	0	0	0	0	0	5	0	0	0	0	0	0	0	0
Bradi2g10750	7	1	0	7	0	1	0	0	0	0	0	13	0	0	0	0	0	0	2	0
Bradi2g10754	8	2	0	2	0	0	0	0	0	0	0	2	0	0	0	0	0	0	0	0
Bradi2g10758	14	9	4	15	2	7	7	4	1	3	2	8	11	2	4	9	11	3	8	7
Bradi2g10762	9	3	2	1	1	1	0	0	2	0	0	3	0	2	0	2	3	5	1	1
Bradi2g10766	12	16	13	11	14	16	11	13	9	6	7	14	19	8	12	16	5	7	5	7
Bradi2g10770	3985	5477	5199	5632	6854	5590	7163	5238	6465	5621	4707	4688	9548	7341	9216	8207	4656	3913	4028	4584
Bradi2g10780	32	41	37	50	65	53	74	49	37	42	31	74	53	40	60	56	66	36	62	46
Bradi2g10790	60	57	42	63	191	141	43	134	50	57	39	41	42	44	35	31	89	82	301	46
Bradi2g10800	40	39	28	18	75	47	24	72	37	28	12	10	16	16	15	14	34	17	47	21
Bradi2g10810	442	534	533	637	497	423	499	458	503	748	322	638	592	631	506	591	499	550	546	412
Bradi2g10820	39	48	29	40	65	48	28	35	34	33	15	44	27	29	30	26	23	54	44	14
Bradi2g10830	24	20	24	29	32	33	24	27	14	24	16	41	21	32	27	18	38	8	31	19
Bradi2g10840	216	233	181	256	322	225	215	219	208	215	170	198	232	236	235	244	311	191	291	195
Bradi2g10850	44	39	45	50	61	79	33	66	56	68	29	76	94	89	58	75	72	57	69	67
Bradi2g10857	14	4	9	12	3	1	26	7	6	12	1	11	10	1	2	3	5	14	22	5
Bradi2g10861	0	0	0	0	0	0	0	0	0	0	0	0	0	0	0	0	0	0	0	0
Bradi2g10865	22	14	8	12	8	8	7	9	16	3	3	18	3	7	5	1	6	7	1	3
Bradi2g10870	324	329	318	370	251	236	412	271	354	367	241	332	368	370	352	297	351	315	203	254
Bradi2g10880	503	508	592	633	648	609	604	669	690	622	550	390	428	434	473	482	318	305	382	472
Bradi2g10890	7	7	2	7	3	6	4	4	7	6	5	3	8	9	7	9	10	4	8	6
Bradi2g10900	4	1	0	2	1	1	2	0	0	0	0	3	1	0	1	1	3	1	4	3
Bradi2g10903	2	1	0	2	0	1	0	0	0	0	0	0	0	0	0	0	0	0	0	0
Bradi2g10906	4	0	0	0	0	0	0	0	0	0	0	0	0	0	0	0	0	0	0	0
Bradi2g10910	65	110	67	87	224	256	177	144	92	121	50	104	119	58	112	89	153	100	215	48
Bradi2g10920	10	1	0	4	0	0	3	0	0	0	0	7	2	0	0	0	0	0	3	0
Bradi2g10930	11	0	0	5	0	1	0	0	0	0	0	6	0	0	0	0	0	0	2	0
Bradi2g10936	0	0	0	0	0	0	0	0	0	0	0	0	0	0	0	0	0	0	0	0
Bradi2g10942	21	4	6	18	12	7	16	12	9	10	4	15	8	2	7	3	4	8	6	5
Bradi2g10950	68	106	72	92	262	220	267	156	128	120	68	143	157	95	135	134	165	91	197	122
Bradi2g10960	15	16	32	19	36	31	42	18	11	14	28	23	33	20	54	25	22	16	8	21
Bradi2g10970	64	110	143	113	256	242	229	65	88	68	96	136	134	90	183	91	100	119	67	74
Bradi2g10980	12	2	0	8	0	8	5	4	3	0	3	6	4	5	5	4	9	2	5	1
Bradi2g10985	3	5	2	3	2	3	4	2	0	2	5	3	2	0	3	8	2	0	2	2
Bradi2g10990	52	42	38	54	33	38	72	17	49	52	41	31	55	27	45	40	39	42	39	21
Bradi2g11000	120	161	178	155	193	193	212	138	172	153	86	101	153	141	132	127	107	98	189	112
Bradi2g11005	11	11	6	10	3	6	0	7	4	7	2	10	3	7	4	4	10	11	3	5
Bradi2g11011	16	15	18	8	7	16	24	7	15	11	6	10	9	6	6	2	8	8	9	3
Bradi2g11016	4	1	0	0	1	0	0	0	0	0	0	1	0	0	0	0	0	0	0	0
Bradi2g11020	5	0	0	1	0	0	0	0	0	0	0	3	0	0	0	1	3	1	2	0
Bradi2g11031	7	3	0	7	7	4	2	2	1	6	1	5	1	3	7	3	3	5	3	1
Bradi2g11040	45	66	45	55	51	43	40	68	52	61	38	46	40	39	46	52	35	42	71	35
Bradi2g11050	2	1	3	5	2	3	0	2	0	0	0	10	0	1	0	0	0	4	1	1
Bradi2g11060	25	13	12	18	46	55	38	25	18	16	15	16	13	36	55	18	12	10	10	21
Bradi2g11070	7	3	5	3	4	6	14	7	5	1	1	8	5	0	0	0	3	4	10	2
Bradi2g11075	3	0	0	2	0	0	0	0	0	0	0	1	0	0	0	0	0	0	0	0
Bradi2g11080	14	19	20	24	48	55	50	16	10	8	12	28	22	11	20	22	7	14	4	10
Bradi2g11090	32	36	32	30	43	39	45	27	42	47	12	51	26	18	30	30	33	21	28	19
Bradi2g11100	181	165	163	266	385	407	252	173	185	322	99	427	260	288	270	258	270	309	182	169
Bradi2g11107	205	209	185	242	306	242	213	223	214	237	117	150	304	284	265	242	195	156	169	150
Bradi2g11120	20	47	37	35	40	40	32	17	12	18	12	34	11	18	18	14	11	22	4	17
Bradi2g11130	13	6	0	7	2	9	3	3	5	5	1	13	10	8	10	7	3	4	5	2
Bradi2g11135	10	0	0	0	0	0	0	0	0	0	0	2	0	0	0	0	0	0	1	0
Bradi2g11140	3	0	1	2	0	1	0	0	0	0	0	2	0	0	0	0	0	0	0	0
Bradi2g11145	2	2	0	5	0	0	0	0	0	0	1	1	0	0	0	0	0	0	0	0
Bradi2g11151	3	0	0	5	0	0	0	0	0	0	0	3	0	0	0	0	0	0	0	0
Bradi2g11156	0	0	0	1	0	1	0	0	0	0	0	5	0	0	0	0	0	0	0	0
Bradi2g11160	7	0	0	3	1	1	1	0	0	0	0	0	0	0	0	0	0	0	1	0
Bradi2g11163	0	0	0	0	0	0	0	0	0	0	0	1	0	0	0	0	0	0	0	0
Bradi2g11166	0	4	0	5	0	0	0	0	0	0	0	1	0	0	0	0	0	0	0	0
Bradi2g11170	5	9	2	10	18	10	34	11	5	5	3	9	9	2	11	8	59	24	130	6
Bradi2g11190	782	840	772	859	1032	944	983	819	839	934	568	791	721	776	716	837	920	711	1173	741
Bradi2g11200	40	58	41	53	61	81	97	63	54	90	31	97	82	109	89	101	84	77	94	52
Bradi2g11210	37	44	33	48	109	66	318	64	41	47	29	68	41	31	70	45	81	48	82	37
Bradi2g11215	14	0	0	5	0	1	0	0	0	0	0	2	0	0	0	0	0	0	0	0
Bradi2g11220	2408	2316	2422	2946	1832	1714	3073	2219	2447	3205	1613	2375	1509	1582	1410	2012	1486	1727	1545	1264
Bradi2g11225	3	0	0	1	0	0	0	0	0	0	0	1	0	0	0	0	0	0	0	0
Bradi2g11230	148	203	222	195	279	241	282	190	218	195	122	176	197	190	199	181	158	184	198	149
Bradi2g11240	43	47	27	54	59	53	92	49	41	47	25	63	27	29	30	46	50	44	69	26
Bradi2g11250	48	54	48	45	70	77	48	38	37	52	28	62	47	35	65	50	42	59	65	34
Bradi2g11260	4	5	0	3	0	4	0	0	0	1	1	7	0	0	0	0	0	1	0	0
Bradi2g11270	22	25	17	26	26	25	11	29	17	26	18	18	25	20	28	18	14	17	23	17
Bradi2g11280	34	9	8	12	13	15	13	10	14	16	5	18	5	9	15	15	6	19	19	8
Bradi2g11283	5	4	0	2	0	2	0	0	0	1	0	0	0	0	0	0	0	0	1	0
Bradi2g11286	24	39	41	37	46	39	39	43	38	41	34	44	42	45	34	30	40	27	27	21
Bradi2g11290	108	112	117	130	151	162	132	91	134	136	84	132	128	115	117	133	128	91	150	107
Bradi2g11292	7	0	0	1	0	1	0	0	0	0	0	3	0	0	0	1	0	0	0	0
Bradi2g11295	4	0	0	2	0	1	0	0	0	0	0	2	0	0	0	0	0	0	0	0
Bradi2g11300	6	0	0	3	0	2	0	0	0	0	0	4	0	0	0	0	0	0	1	0
Bradi2g11307	3	0	0	1	0	2	0	0	0	0	0	1	0	0	0	0	0	0	0	0
Bradi2g11320	6	9	6	7	6	5	11	1	0	0	1	2	3	0	5	1	2	4	5	1
Bradi2g11330	1	0	0	1	0	0	0	0	0	0	0	2	0	0	0	0	3	1	6	0
Bradi2g11337	2	0	0	1	0	0	0	0	0	0	0	3	0	0	1	0	0	0	5	0
Bradi2g11350	50	59	36	54	77	35	57	60	53	62	42	42	80	59	75	93	120	39	198	38
Bradi2g11355	0	5	0	2	0	1	0	0	0	0	0	1	0	0	0	0	0	2	0	0
Bradi2g11360	86	108	83	84	73	86	79	74	116	97	47	106	95	126	86	82	69	68	102	85
Bradi2g11370	86	75	88	85	130	140	105	81	97	112	57	107	103	87	63	87	82	54	106	84
Bradi2g11380	19	8	13	11	18	36	7	11	2	11	5	4	11	4	11	2	8	2	23	9
Bradi2g11391	0	0	0	3	0	0	0	0	0	0	0	4	0	0	0	0	0	0	1	0
Bradi2g11400	1	2	0	1	0	0	0	0	0	1	0	0	0	0	0	0	0	0	0	2
Bradi2g11410	11	1	0	8	4	10	5	0	1	0	0	4	0	0	0	0	0	3	0	0
Bradi2g11420	7	0	0	5	0	2	0	0	0	0	0	11	0	0	0	0	0	0	0	0
Bradi2g11430	3	1	0	5	0	1	1	0	0	1	0	1	0	0	0	0	0	1	0	0
Bradi2g11440	13	5	3	18	5	17	4	5	3	11	5	10	5	19	7	9	17	12	13	6
Bradi2g11450	23	12	18	19	12	8	5	7	6	6	5	22	13	20	9	3	7	5	6	13
Bradi2g11457	31	29	33	21	26	35	21	24	35	39	16	44	25	24	16	25	22	22	32	13
Bradi2g11470	5	0	0	2	0	0	0	0	0	0	2	4	0	0	0	0	0	0	0	0
Bradi2g11480	223	314	352	356	532	517	453	271	247	303	165	308	284	242	249	235	244	156	332	152
Bradi2g11490	129	149	98	124	273	270	184	175	145	186	114	200	182	179	166	191	164	136	213	118
Bradi2g11500	8	4	8	11	18	19	18	2	1	2	0	11	9	3	8	2	1	9	4	1
Bradi2g11510	8	14	6	15	14	30	4	12	15	19	10	17	14	19	15	20	7	7	11	9
Bradi2g11515	12	5	4	16	1	3	5	3	2	5	5	9	3	3	2	1	4	0	5	4
Bradi2g11520	23	6	6	18	12	20	5	8	13	10	4	15	7	14	8	14	6	9	6	5
Bradi2g11531	2	0	0	7	0	0	0	0	0	0	0	1	0	0	0	0	0	0	0	0
Bradi2g11540	10	0	0	2	0	0	0	0	0	0	0	3	1	0	0	0	1	0	0	0
Bradi2g11550	486	605	676	581	382	405	496	432	543	562	380	570	696	702	640	689	639	611	614	463
Bradi2g11560	47	41	36	52	86	66	83	47	46	61	24	96	67	50	67	60	83	40	80	27
Bradi2g11563	7	0	0	3	0	0	0	0	0	0	0	6	0	0	0	0	0	0	0	0
Bradi2g11567	5	3	0	2	1	0	0	0	0	0	0	2	0	0	0	0	0	0	1	0
Bradi2g11577	4	0	0	5	0	3	0	0	0	0	0	2	0	0	0	0	0	0	0	0
Bradi2g11600	7	2	0	3	6	4	3	3	1	3	0	9	4	3	1	2	6	3	1	0
Bradi2g11610	4	0	0	2	0	0	0	0	0	0	0	2	0	0	0	0	0	0	0	0
Bradi2g11620	7	3	0	1	0	2	0	0	0	1	1	8	0	0	0	0	0	0	1	0
Bradi2g11623	8	1	1	5	0	1	0	0	0	0	1	2	0	0	0	0	0	0	0	0
Bradi2g11627	108	66	46	98	89	75	93	69	79	97	67	87	89	70	101	96	73	48	78	67
Bradi2g11640	150	142	122	110	151	123	134	122	196	144	112	100	135	136	173	141	147	118	132	135
Bradi2g11652	27	21	21	23	30	31	47	28	38	18	19	30	32	17	27	26	10	9	23	14
Bradi2g11658	2	3	0	3	0	0	2	0	0	1	0	4	0	0	0	0	1	0	0	0
Bradi2g11664	69	60	88	95	91	104	253	80	115	125	77	128	98	97	103	66	103	56	198	107
Bradi2g11670	2	2	0	1	0	4	0	0	0	0	0	0	0	0	0	0	0	0	0	1
Bradi2g11676	39	40	55	58	37	49	88	36	45	30	42	40	61	32	48	23	17	10	20	13
Bradi2g11690	3	0	0	4	1	2	0	0	0	1	0	2	0	0	0	0	0	0	0	0
Bradi2g11695	2	0	1	0	0	2	3	0	0	0	0	0	0	0	0	0	0	0	0	1
Bradi2g11701	0	0	0	1	1	0	0	0	0	0	0	1	0	0	0	0	0	0	0	0
Bradi2g11707	7	0	2	2	0	2	22	1	4	1	0	7	0	0	0	0	0	3	3	0
Bradi2g11720	5	2	0	9	2	10	13	3	4	4	1	11	2	3	2	0	1	0	3	0
Bradi2g11730	5	3	2	2	3	6	0	1	0	2	1	7	0	0	2	2	0	2	1	0
Bradi2g11740	40	18	20	25	31	21	99	44	26	40	11	57	36	32	17	27	59	56	198	29
Bradi2g11745	2	0	0	0	0	1	2	0	0	0	0	2	0	0	0	0	0	0	1	0
Bradi2g11750	10	1	0	10	3	7	9	2	2	7	8	4	8	0	3	2	6	1	0	1
Bradi2g11761	14	15	20	20	31	21	34	14	15	18	7	25	30	12	27	15	16	7	2	13
Bradi2g11770	4	2	2	4	5	7	0	0	0	1	0	3	0	2	3	0	0	1	2	1
Bradi2g11780	11	1	2	3	0	1	0	2	0	0	0	3	0	2	0	0	2	0	2	1
Bradi2g11790	124	118	104	133	203	199	499	185	159	134	101	177	129	148	139	137	150	111	285	124
Bradi2g11800	67	86	79	82	96	80	65	55	64	50	45	49	64	55	56	69	54	50	62	43
Bradi2g11807	46	29	22	43	38	41	40	32	30	34	17	50	22	29	23	29	38	17	31	30
Bradi2g11820	6	0	3	5	14	2	2	17	1	3	0	7	6	0	0	2	19	6	62	1
Bradi2g11830	47	53	52	60	82	67	92	53	44	57	43	62	46	28	38	38	56	51	76	30
Bradi2g11840	0	2	0	3	0	2	0	0	0	0	2	1	0	0	0	0	0	0	0	0
Bradi2g11850	9	4	0	6	0	6	0	0	0	0	1	9	0	0	0	0	0	0	1	0
Bradi2g11860	7	1	6	6	22	31	62	0	0	0	2	7	10	0	16	0	3	0	0	1
Bradi2g11870	6	2	0	6	2	7	0	0	0	0	0	7	0	0	0	0	0	0	0	0
Bradi2g11876	9	0	0	4	0	1	0	0	0	0	0	5	0	0	0	0	0	0	0	0
Bradi2g11882	9	1	0	7	0	0	0	0	0	0	0	1	0	0	0	0	0	0	0	0
Bradi2g11890	12	3	6	17	2	8	4	2	2	2	2	5	2	4	6	5	3	3	8	3
Bradi2g11900	15	13	8	15	24	18	18	15	12	14	3	20	22	12	14	18	12	24	37	9
Bradi2g11910	113	105	89	83	115	115	75	89	117	95	65	70	103	105	101	96	64	93	91	68
Bradi2g11915	9	2	0	0	0	2	0	0	0	0	0	4	0	0	0	0	0	0	0	0
Bradi2g11920	9	14	14	10	22	25	52	13	11	13	15	16	20	2	30	8	6	10	3	7
Bradi2g11931	16	2	1	5	9	9	8	15	5	6	0	19	13	6	3	4	13	25	66	1
Bradi2g11940	669	665	940	816	664	528	632	474	628	841	519	643	772	732	596	680	657	514	712	608
Bradi2g11942	5	5	0	1	0	2	5	3	0	1	6	3	0	3	1	1	7	2	2	9
Bradi2g11944	12	6	4	10	12	10	4	11	11	17	6	8	6	17	22	21	29	16	24	11
Bradi2g11946	2	4	0	5	0	0	0	0	0	0	1	6	0	0	0	0	0	0	0	0
Bradi2g11950	18	12	9	19	19	46	4	4	1	4	4	9	7	2	4	2	5	7	5	0
Bradi2g11960	91	77	76	100	153	104	187	131	87	110	69	122	80	81	81	103	147	93	190	65
Bradi2g11970	9	1	0	3	1	1	0	2	0	0	0	0	3	0	0	0	0	0	1	0
Bradi2g11980	52	80	57	66	39	46	60	52	35	49	46	41	45	50	48	46	39	43	42	48
Bradi2g11990	75	81	65	72	74	71	55	95	75	63	33	74	41	27	24	56	55	54	107	27
Bradi2g12001	11	18	10	20	26	36	20	26	11	26	5	25	20	11	9	17	20	13	42	10
Bradi2g12010	181	171	220	196	207	205	311	173	245	172	150	218	186	208	177	217	195	153	205	171
Bradi2g12020	40	46	68	80	46	43	78	19	35	44	39	47	86	42	66	29	36	48	26	14
Bradi2g12030	11	2	0	7	2	4	5	1	1	0	3	10	0	0	0	0	0	0	0	0
Bradi2g12037	40	32	30	30	26	34	42	34	32	29	17	41	44	35	28	36	26	23	20	15
Bradi2g12047	224	203	199	217	160	169	303	156	262	279	108	179	178	173	188	223	263	200	204	172
Bradi2g12049	5	0	0	4	0	2	0	0	0	0	0	2	0	0	0	0	0	0	0	0
Bradi2g12051	7	0	0	0	0	3	0	0	0	0	0	0	0	0	0	0	0	0	0	0
Bradi2g12053	3	5	1	5	3	6	6	1	5	3	2	3	3	1	5	2	3	7	4	3
Bradi2g12057	7	4	1	6	4	11	9	1	0	0	0	7	6	1	15	0	4	0	0	0
Bradi2g12067	830	1598	1717	1898	902	789	921	1561	2744	2402	768	819	3291	2105	3081	2883	990	1146	1058	1022
Bradi2g12080	19	5	4	12	5	11	15	1	3	1	2	8	1	2	4	4	12	8	29	0
Bradi2g12090	38	20	28	31	77	57	63	45	29	29	6	46	32	9	23	25	48	20	49	10
Bradi2g12100	21	20	35	35	32	28	32	21	26	21	19	37	23	26	37	29	28	26	31	30
Bradi2g12105	1	0	0	1	8	22	3	2	2	0	0	3	0	1	2	0	0	0	10	0
Bradi2g12110	71	80	58	65	62	62	86	86	67	71	69	75	104	83	58	87	51	44	67	45
Bradi2g12120	34	60	91	75	97	95	128	46	48	42	45	62	53	35	65	32	63	32	26	28
Bradi2g12130	10	1	0	6	1	5	0	1	0	0	0	2	1	0	0	1	1	1	7	0
Bradi2g12140	96	157	88	124	138	154	131	155	188	161	107	122	193	207	199	221	149	123	128	119
Bradi2g12150	26	62	118	87	142	125	428	21	39	57	41	80	108	25	71	28	41	66	108	13
Bradi2g12160	1434	1709	1590	1759	1804	1597	2318	1535	1354	1314	1137	1492	1487	971	1200	1262	1404	1273	2214	897
Bradi2g12165	10	8	3	4	4	5	1	2	0	4	0	12	1	1	0	0	2	0	4	1
Bradi2g12170	11	1	1	7	11	6	5	1	0	0	1	13	0	0	0	2	0	1	4	0
Bradi2g12180	6	2	0	5	0	1	0	0	0	0	1	6	0	0	0	0	1	0	3	0
Bradi2g12192	6	1	1	1	3	2	0	1	0	0	2	6	3	0	0	0	2	0	0	1
Bradi2g12204	11	10	3	15	39	8	19	26	12	11	7	15	16	6	14	11	81	13	169	12
Bradi2g12216	8	3	0	9	34	13	12	20	3	4	9	8	19	4	11	2	124	19	381	0
Bradi2g12228	23	2	2	3	5	5	1	0	0	1	0	10	1	0	0	2	1	0	1	0
Bradi2g12240	5	0	0	0	2	3	2	2	0	0	0	2	2	5	3	0	2	1	1	1
Bradi2g12247	55	48	34	37	66	50	77	51	46	57	26	71	52	37	43	38	69	28	62	32
Bradi2g12255	3	0	0	2	0	0	0	0	1	0	0	5	0	0	0	2	0	0	0	2
Bradi2g12263	3	0	0	2	0	0	0	0	0	0	0	1	0	0	0	0	0	0	0	0
Bradi2g12271	6	0	1	4	0	3	0	0	0	0	0	3	0	0	0	0	0	0	2	0
Bradi2g12280	108	132	99	107	242	402	138	198	116	129	115	174	226	177	152	163	172	110	258	88
Bradi2g12290	14	5	5	10	6	13	8	7	15	3	8	7	8	7	12	4	11	5	9	9
Bradi2g12300	240	305	308	255	208	178	217	208	268	261	201	140	273	209	261	209	136	115	133	171
Bradi2g12310	186	399	412	334	387	319	588	333	360	231	289	377	779	409	605	441	350	181	215	258
Bradi2g12320	29	34	22	37	36	32	45	22	34	40	23	38	29	42	29	39	40	19	33	19
Bradi2g12323	5	0	0	3	1	1	0	0	1	4	0	7	5	1	3	1	0	1	9	0
Bradi2g12326	4	3	1	1	1	0	3	10	1	1	0	3	27	0	0	0	1	3	11	0
Bradi2g12330	13	8	3	8	10	15	24	5	3	7	3	17	9	2	10	1	12	5	2	8
Bradi2g12340	25	39	33	27	48	58	40	29	49	28	51	22	58	45	87	38	67	15	18	28
Bradi2g12347	11	2	2	3	2	5	1	0	0	1	0	4	3	0	0	0	2	1	2	1
Bradi2g12360	1	1	0	2	0	0	0	0	0	0	0	0	0	0	0	0	0	1	0	0
Bradi2g12365	1	0	0	0	0	0	0	0	0	0	0	2	0	0	0	0	0	0	0	0
Bradi2g12370	24	27	38	40	76	74	115	24	33	26	23	59	52	15	44	21	28	27	31	13
Bradi2g12380	40	50	43	54	54	64	97	59	68	68	47	65	46	35	52	53	51	20	52	26
Bradi2g12390	20	11	9	18	24	15	42	15	25	10	21	14	24	17	10	8	23	19	44	17
Bradi2g12400	3	2	0	5	0	2	0	0	0	0	0	3	0	0	0	0	0	1	0	0
Bradi2g12405	0	0	0	1	0	1	2	0	3	1	0	1	1	0	0	2	0	5	1	0
Bradi2g12411	1	1	0	0	0	0	0	0	0	0	1	0	0	0	0	0	0	0	1	0
Bradi2g12416	0	1	0	1	2	2	0	0	0	0	0	1	0	0	0	0	0	1	1	1
Bradi2g12420	33	60	43	49	62	81	51	55	70	50	46	41	41	30	49	37	33	23	70	45
Bradi2g12427	70	98	72	92	134	116	179	211	160	54	153	46	100	116	183	87	147	52	311	88
Bradi2g12440	10	6	1	3	5	9	4	2	1	2	4	7	2	6	6	3	6	2	1	1
Bradi2g12450	16	4	0	8	0	4	1	0	0	1	0	12	0	0	0	0	0	0	0	0
Bradi2g12460	7	2	0	2	3	0	0	0	0	0	0	7	0	0	0	0	0	0	1	0
Bradi2g12470	18	16	20	33	28	17	23	17	30	27	15	15	22	21	20	29	30	15	23	17
Bradi2g12481	17	16	20	21	15	16	11	17	19	17	9	14	20	14	18	10	14	8	17	18
Bradi2g12490	3	0	0	3	0	1	0	0	0	0	0	6	0	0	0	0	0	0	0	0
Bradi2g12497	39	46	24	43	44	44	60	53	41	35	19	40	21	21	29	23	50	41	102	34
Bradi2g12510	50	52	98	76	118	112	116	68	77	65	50	80	59	56	55	59	96	78	119	48
Bradi2g12520	63	70	61	50	80	84	64	83	66	78	43	61	60	96	113	83	63	56	63	63
Bradi2g12530	97	110	77	87	180	167	229	142	154	137	84	146	158	140	156	149	129	84	158	90
Bradi2g12540	8	2	0	5	1	2	2	1	0	3	0	9	2	1	1	0	13	4	40	0
Bradi2g12550	133	153	174	172	240	188	292	157	163	209	128	164	168	156	178	149	171	152	212	139
Bradi2g12555	3	1	0	1	0	0	0	0	0	0	0	4	0	0	0	1	0	0	0	0
Bradi2g12560	113	121	129	108	175	156	103	134	115	97	75	102	96	87	83	104	125	87	258	90
Bradi2g12566	8	1	0	2	0	0	0	0	0	0	0	4	0	0	0	0	0	0	0	0
Bradi2g12572	8	0	0	2	0	3	0	0	0	0	0	9	0	0	0	0	0	0	1	0
Bradi2g12580	4	0	0	6	1	3	2	0	0	1	1	5	7	2	0	0	24	2	56	5
Bradi2g12585	1	0	0	2	0	1	0	0	0	0	0	4	0	0	0	0	0	0	0	0
Bradi2g12590	2	10	4	8	23	12	22	3	3	2	5	5	11	3	11	3	12	5	16	6
Bradi2g12600	58	88	115	91	76	75	57	51	91	61	81	41	88	90	77	87	37	56	79	67
Bradi2g12605	2	1	0	4	1	0	0	0	0	0	0	2	1	0	0	0	0	1	0	2
Bradi2g12610	18	12	17	28	13	14	23	11	24	15	10	15	8	11	12	8	16	11	22	8
Bradi2g12627	13	4	11	15	1	2	6	10	2	6	3	16	2	8	5	12	7	4	1	5
Bradi2g12637	38	8	19	21	11	16	19	12	16	9	6	33	10	2	5	9	9	14	6	12
Bradi2g12650	25	36	48	32	36	32	50	33	52	31	33	37	36	33	31	32	33	27	47	20
Bradi2g12655	2	1	0	0	0	0	1	0	0	0	0	4	0	0	0	0	0	0	0	0
Bradi2g12660	13	5	5	14	26	11	29	19	21	5	6	2	8	7	8	1	20	2	11	7
Bradi2g12671	4	1	0	2	0	0	0	0	0	0	0	1	0	0	0	0	0	0	0	0
Bradi2g12680	30	25	18	19	42	33	54	30	20	20	13	45	37	16	20	18	39	19	80	18
Bradi2g12691	4	0	0	6	0	0	0	0	0	0	0	9	0	0	0	0	0	0	5	1
Bradi2g12700	22	5	1	9	6	12	1	3	8	3	1	6	10	7	4	9	7	3	5	4
Bradi2g12710	55	73	71	63	100	98	108	66	77	61	23	65	78	46	74	44	50	23	42	24
Bradi2g12720	38	47	30	55	72	78	70	60	84	52	32	45	64	62	59	61	69	48	53	32
Bradi2g12727	211	257	250	284	218	172	605	248	237	297	172	336	503	385	376	316	356	272	490	133
Bradi2g12740	8	2	1	7	2	3	5	4	3	2	0	5	4	0	2	8	2	5	1	2
Bradi2g12750	3	0	1	4	0	0	0	0	0	0	0	0	0	0	0	0	0	0	0	0
Bradi2g12760	3	3	1	2	0	1	0	0	0	0	0	4	0	0	0	0	0	1	0	0
Bradi2g12765	0	0	0	0	0	0	0	0	0	0	0	1	0	0	0	0	0	0	0	0
Bradi2g12770	49	59	44	74	57	60	89	33	57	77	37	40	72	60	62	55	57	33	52	25
Bradi2g12780	142	200	226	225	248	222	206	235	248	232	153	184	316	289	313	331	211	168	192	211
Bradi2g12790	137	223	234	178	356	313	383	188	177	215	122	212	240	164	319	161	169	129	186	177
Bradi2g12800	4	0	0	0	0	0	0	0	0	0	0	0	0	0	0	1	0	0	3	1
Bradi2g12810	43	50	25	42	72	65	84	82	87	63	54	67	77	70	75	77	86	45	79	31
Bradi2g12820	16	19	12	24	16	22	29	16	26	25	8	22	11	13	16	15	25	9	10	11
Bradi2g12830	28	23	28	35	64	40	38	24	23	19	17	47	10	16	11	18	17	21	27	8
Bradi2g12835	3	1	5	6	1	0	0	0	1	0	1	6	0	0	0	0	0	1	0	0
Bradi2g12840	6	5	0	11	0	3	0	0	0	0	0	1	0	0	0	0	0	0	0	0
Bradi2g12850	518	555	448	550	452	405	574	436	517	633	274	531	280	404	264	390	348	353	373	303
Bradi2g12857	63	48	50	68	71	79	43	38	47	64	31	51	52	47	52	52	39	33	73	46
Bradi2g12870	54	30	19	45	39	35	77	42	66	37	23	54	34	42	51	43	38	29	37	19
Bradi2g12880	67	86	91	70	113	59	78	68	77	89	70	82	95	66	81	47	109	70	244	69
Bradi2g12900	6	7	13	5	27	15	19	32	6	6	6	5	5	15	24	10	46	19	146	7
Bradi2g12910	24	11	16	19	30	13	22	23	6	13	4	28	8	14	3	7	25	13	63	10
Bradi2g12912	38	32	39	42	20	36	44	30	36	47	27	22	33	24	32	31	32	19	33	12
Bradi2g12914	30	24	28	31	44	24	61	39	58	50	26	56	38	44	35	42	35	31	37	16
Bradi2g12916	3	1	0	1	0	2	3	0	1	0	0	1	2	0	2	0	1	3	1	2
Bradi2g12920	36	36	19	55	48	50	54	35	54	42	38	26	36	68	57	56	47	20	40	38
Bradi2g12930	49	74	76	63	98	68	81	46	54	73	39	54	74	79	100	85	69	50	76	39
Bradi2g12937	89	104	84	101	130	113	136	87	104	102	66	127	126	106	118	100	109	86	96	85
Bradi2g12950	95	122	103	134	129	117	138	134	147	144	78	124	144	166	165	135	191	78	112	104
Bradi2g12955	0	0	0	0	0	2	0	0	0	0	0	2	0	0	0	0	0	0	2	0
Bradi2g12960	50	94	63	47	120	105	3	189	269	32	188	8	70	137	181	141	222	12	155	176
Bradi2g12970	9	0	0	6	1	2	0	0	0	0	0	3	1	0	0	0	0	0	0	1
Bradi2g12980	3	2	0	6	0	3	0	0	0	0	0	8	0	0	0	1	0	0	0	0
Bradi2g12990	5	5	0	8	0	4	0	0	0	1	0	8	0	0	0	0	0	0	0	0
Bradi2g13000	5	1	0	2	0	0	0	0	0	0	0	2	0	0	0	0	0	0	0	0
Bradi2g13010	6	3	0	0	2	3	5	0	0	1	0	1	0	0	0	0	0	1	0	2
Bradi2g13020	17	5	3	11	20	0	14	8	7	20	7	15	9	7	1	3	11	2	53	5
Bradi2g13030	3	1	0	0	0	2	0	0	0	1	0	3	0	0	0	0	0	0	0	0
Bradi2g13035	11	2	3	13	1	5	5	1	1	2	0	8	2	3	1	6	1	1	0	0
Bradi2g13041	1	0	1	0	1	0	1	0	3	0	1	2	8	0	1	0	0	0	0	1
Bradi2g13046	7	5	1	6	1	0	0	0	4	0	2	2	0	0	5	0	4	0	1	0
Bradi2g13050	1	4	2	2	0	5	3	0	0	1	2	3	0	1	0	0	0	2	3	3
Bradi2g13060	9	4	0	2	4	14	2	1	1	1	3	12	5	9	15	12	6	3	8	8
Bradi2g13070	1	0	0	0	0	0	0	0	0	0	0	0	0	0	0	0	0	0	0	0
Bradi2g13072	7	0	0	0	0	0	0	0	0	0	0	2	0	0	0	0	0	0	0	0
Bradi2g13075	11660	14957	20783	16634	12344	13421	15986	19247	17480	17822	17072	13598	21044	15457	21686	15390	9572	9179	18281	17936
Bradi2g13077	11489	16305	17997	16159	14886	15175	19181	23048	21286	18575	11367	13912	17592	15315	17622	14861	10350	10403	20316	14004
Bradi2g13079	3808	5552	11954	10983	6800	6791	6957	17411	7224	6291	6363	4498	9424	7664	11072	6968	5835	3344	15495	5442
Bradi2g13081	18	57	37	32	19	0	40	57	45	14	0	35	0	27	7	89	8	10	31	25
Bradi2g13083	3040	5737	4996	4420	5511	4859	5780	6550	6520	5108	4982	3539	6918	5852	8489	6206	5072	2949	6504	4987
Bradi2g13085	0	0	0	0	0	0	0	0	0	0	0	0	0	0	0	0	0	0	0	0
Bradi2g13087	8340	32105	59033	38499	27154	18968	40870	35285	40068	13753	24196	20688	45333	26992	59136	13852	14174	4887	4830	40268
Bradi2g13089	1286	3127	5214	5907	1563	248	2705	211	984	1967	1490	1026	2906	5727	6626	4513	1953	1105	986	349
Bradi2g13091	0	0	0	1172	0	0	0	0	2021	0	0	0	0	990	0	0	0	0	1201	0
Bradi2g13100	0	0	0	0	0	0	0	0	0	0	0	0	0	0	0	0	0	0	0	0
Bradi2g13101	21792	35276	36758	33721	28094	25482	32751	35266	44624	35773	27446	23951	37441	33555	40285	39333	23875	15649	30447	27105
Bradi2g13102	0	0	0	30	0	0	0	0	81	57	0	0	0	0	0	0	91	0	0	0
Bradi2g13107	8554	11634	12935	11649	11673	11727	12775	10780	12496	12595	7883	10145	9726	8056	8634	8015	5859	7056	12127	8539
Bradi2g13110	59	57	117	113	104	91	278	52	59	55	24	78	89	36	103	37	70	73	146	37
Bradi2g13115	0	1	0	1	0	2	0	0	0	0	0	1	0	0	0	0	0	0	0	0
Bradi2g13120	6	7	6	9	25	1	4	14	3	3	0	1	13	0	3	3	84	24	236	10
Bradi2g13130	5	2	0	3	0	7	0	0	0	0	0	3	0	0	0	0	0	0	0	0
Bradi2g13137	31	4	2	16	2	8	7	12	2	6	6	8	8	8	5	10	9	6	4	7
Bradi2g13141	3	0	0	0	0	0	1	0	0	0	0	0	0	0	0	1	0	0	0	1
Bradi2g13145	5	2	0	3	0	0	0	0	0	0	0	4	0	0	0	0	0	0	3	0
Bradi2g13150	14	15	17	26	25	28	16	27	27	26	9	20	10	17	17	24	12	23	60	17
Bradi2g13153	13	4	1	0	0	2	5	1	0	1	2	6	0	1	1	1	1	4	5	2
Bradi2g13157	33	26	12	17	24	49	40	35	34	24	28	39	25	32	44	39	38	26	14	24
Bradi2g13170	42	56	52	65	121	100	89	72	55	59	38	58	51	45	57	40	69	41	133	37
Bradi2g13180	67	98	103	112	84	80	131	69	112	108	56	94	100	88	85	78	96	91	111	65
Bradi2g13190	12	3	4	17	18	21	61	1	0	0	0	9	8	0	13	0	0	1	2	0
Bradi2g13200	13	2	0	2	1	0	1	2	1	4	3	6	7	5	6	1	20	1	1	2
Bradi2g13210	82	94	98	88	109	91	73	98	108	72	69	75	92	143	93	133	69	62	90	72
Bradi2g13216	1	5	0	1	0	6	0	0	0	0	0	6	0	0	0	0	0	0	0	0
Bradi2g13223	48	42	34	39	79	41	99	42	46	42	20	52	37	35	32	41	39	32	91	38
Bradi2g13236	18	9	13	29	20	15	21	15	17	16	13	26	16	21	22	35	34	17	19	7
Bradi2g13251	116	128	95	139	214	190	213	147	182	147	85	156	152	133	153	162	162	99	143	121
Bradi2g13265	5	2	10	7	9	6	5	4	14	8	0	3	1	0	0	3	7	4	4	0
Bradi2g13280	9	3	6	7	7	3	9	7	7	8	12	8	12	13	19	12	6	12	28	5
Bradi2g13290	1	0	0	4	0	2	0	0	0	0	0	1	0	0	0	0	0	0	0	1
Bradi2g13293	9	12	11	15	16	16	9	4	10	18	5	6	18	8	11	10	11	5	4	11
Bradi2g13297	11	9	2	10	5	4	4	3	3	1	3	6	0	2	3	2	6	4	2	2
Bradi2g13310	8	13	2	7	2	4	3	4	8	10	5	13	13	0	5	5	3	7	7	2
Bradi2g13320	210	253	281	244	270	236	333	242	295	236	200	253	368	293	321	308	227	169	185	179
Bradi2g13337	42	23	38	57	38	54	36	39	35	47	29	49	37	41	45	37	49	29	47	22
Bradi2g13350	19	19	6	12	11	8	13	9	11	9	10	19	25	25	16	31	18	8	10	7
Bradi2g13360	22	27	8	19	18	27	34	24	10	11	12	27	10	14	14	9	37	17	61	12
Bradi2g13367	73	69	88	82	72	91	50	86	74	85	57	59	85	78	55	82	76	34	64	48
Bradi2g13380	13	9	7	17	7	9	7	2	10	6	3	11	3	7	3	4	4	1	2	6
Bradi2g13390	27	50	56	57	81	108	64	52	71	42	50	38	60	76	69	65	64	24	79	36
Bradi2g13400	16	11	13	16	20	21	41	19	21	28	10	38	23	22	31	28	26	22	50	26
Bradi2g13410	8	4	0	5	0	9	0	0	0	0	0	9	0	0	0	0	0	0	6	0
Bradi2g13416	13	0	0	8	0	0	0	0	0	0	0	6	0	0	0	0	0	0	0	0
Bradi2g13422	23	40	31	30	33	20	47	21	53	37	19	23	27	28	33	30	20	28	38	25
Bradi2g13426	320	31	0	165	1	71	0	0	0	0	3	138	0	0	0	0	0	2	11	2
Bradi2g13430	7	11	7	4	8	11	16	10	6	12	9	15	4	7	4	5	6	4	6	3
Bradi2g13437	5	1	2	6	9	5	2	3	1	3	0	8	3	1	5	0	4	0	10	4
Bradi2g13450	113	165	117	123	167	169	152	145	198	150	110	133	169	142	170	137	153	109	181	83
Bradi2g13461	5	0	0	3	1	2	0	0	0	0	1	8	0	0	0	0	6	1	8	0
Bradi2g13470	41	43	26	46	248	167	38	109	18	44	19	52	59	22	20	23	181	85	426	33
Bradi2g13480	11	3	0	3	3	9	0	2	0	0	0	1	1	2	1	0	0	2	2	1
Bradi2g13487	60	56	37	69	97	85	144	74	86	71	35	116	94	98	107	119	110	57	111	52
Bradi2g13500	4	5	3	8	2	5	6	0	1	4	2	9	0	2	2	2	2	4	2	1
Bradi2g13510	16	11	6	16	10	27	3	20	15	19	10	7	16	12	11	16	11	20	21	4
Bradi2g13520	6	7	2	9	17	15	5	7	4	6	4	9	12	4	10	5	7	5	9	6
Bradi2g13527	0	0	0	2	0	2	0	0	0	0	0	1	0	0	0	0	0	0	0	1
Bradi2g13535	8	2	0	1	2	6	0	0	1	0	1	6	1	0	0	2	2	1	4	0
Bradi2g13540	29	9	4	13	11	15	7	9	10	6	2	17	5	7	15	9	8	5	14	9
Bradi2g13550	9	4	1	11	5	4	2	0	2	6	2	4	1	1	3	3	1	0	1	0
Bradi2g13560	0	0	0	1	0	0	0	0	0	0	0	2	0	0	0	0	0	0	0	0
Bradi2g13567	42	34	32	55	62	54	62	56	45	47	37	45	53	45	50	45	67	47	52	28
Bradi2g13580	52	68	72	56	96	91	81	60	80	79	42	77	87	52	88	75	53	36	64	22
Bradi2g13590	25	23	25	26	37	57	66	32	48	48	19	36	41	55	41	37	49	29	49	26
Bradi2g13600	21	22	22	22	23	18	86	12	11	24	7	20	47	16	17	8	75	39	155	6
Bradi2g13610	337	451	479	526	543	431	694	490	505	510	336	406	531	449	575	543	359	302	339	299
Bradi2g13620	6	6	1	4	1	1	0	0	1	0	0	3	0	2	3	0	0	0	1	1
Bradi2g13630	26	20	8	20	19	13	7	13	6	16	8	12	9	3	7	4	8	3	12	2
Bradi2g13635	21423	34332	37579	26094	30604	27850	37058	40255	39796	34995	30814	26174	36097	29343	34617	29045	24575	23773	38799	30788
Bradi2g13640	114	141	105	131	129	160	99	163	158	173	83	145	171	236	176	263	152	92	156	103
Bradi2g13645	1	0	0	0	0	0	0	0	0	1	0	2	1	0	0	0	1	0	0	0
Bradi2g13650	4	6	1	7	1	2	0	0	2	4	1	10	5	3	2	1	2	3	3	0
Bradi2g13660	150	202	203	201	194	212	164	193	182	183	157	208	252	269	264	308	177	164	237	184
Bradi2g13665	2	2	0	2	0	1	0	0	0	0	0	3	0	0	0	0	0	0	0	0
Bradi2g13670	17	11	16	21	25	27	37	15	22	27	14	47	21	16	32	20	26	30	33	26
Bradi2g13680	183	188	158	208	193	175	145	161	216	162	101	144	163	212	195	196	108	117	182	135
Bradi2g13690	41	50	55	53	67	61	68	52	75	55	42	54	41	49	48	52	68	42	59	39
Bradi2g13700	72	83	72	70	90	68	79	81	73	68	39	65	69	63	74	70	58	55	62	56
Bradi2g13710	66	99	91	119	101	109	132	86	83	98	43	104	77	94	86	83	78	80	97	72
Bradi2g13720	8	2	0	6	0	5	0	0	0	1	1	6	0	0	0	0	0	0	0	0
Bradi2g13730	44	64	47	60	114	109	79	66	59	67	37	90	63	60	82	105	96	41	120	49
Bradi2g13740	5	2	0	2	0	3	0	0	0	0	0	5	0	0	0	0	0	0	0	0
Bradi2g13750	20	21	12	14	26	28	58	25	15	26	12	29	30	18	21	34	37	22	48	15
Bradi2g13760	8	18	11	20	19	27	27	20	28	21	11	29	25	17	29	26	17	10	9	10
Bradi2g13767	30	38	40	38	52	55	72	67	50	43	34	50	34	39	38	61	75	39	51	47
Bradi2g13780	6	3	1	4	0	2	1	1	1	1	0	0	0	0	7	1	2	2	3	0
Bradi2g13790	19	13	8	19	22	10	13	12	11	11	8	30	10	7	10	9	10	9	18	4
Bradi2g13795	5	5	3	3	2	3	3	1	3	0	0	4	1	1	6	1	5	2	6	6
Bradi2g13800	9	12	10	16	14	16	19	4	11	16	6	10	12	3	17	4	3	4	4	1
Bradi2g13805	0	0	0	0	0	0	0	0	0	0	0	0	0	0	0	0	0	0	0	0
Bradi2g13810	57	71	82	57	99	103	118	95	73	100	63	81	76	63	78	96	86	36	108	43
Bradi2g13820	22	13	19	22	40	29	50	20	24	19	12	23	26	16	28	18	16	26	38	16
Bradi2g13823	1	1	0	0	0	0	0	0	0	0	0	1	0	0	0	0	0	0	1	0
Bradi2g13827	124	235	171	197	223	192	191	234	209	174	148	160	140	138	143	149	165	81	197	114
Bradi2g13833	8	3	0	3	0	6	2	6	1	7	0	10	4	1	7	8	5	1	1	0
Bradi2g13840	68	71	57	76	126	99	126	72	81	95	42	105	70	72	98	92	98	52	102	51
Bradi2g13845	3	2	0	0	0	1	2	1	2	0	0	2	1	2	0	0	0	4	0	0
Bradi2g13851	8	4	0	1	12	7	7	7	10	2	1	9	1	7	3	11	0	3	6	4
Bradi2g13856	44	67	58	82	81	73	64	62	74	65	36	65	66	44	62	52	54	29	48	40
Bradi2g13860	103	97	139	182	134	96	112	80	126	156	92	115	169	127	158	101	109	97	86	106
Bradi2g13865	5	2	5	2	2	1	0	1	1	0	2	2	1	0	4	2	0	0	0	1
Bradi2g13870	188	188	158	181	211	218	126	205	219	228	116	155	157	297	230	270	149	124	210	136
Bradi2g13920	4	8	2	8	4	3	1	0	1	2	3	6	1	0	0	3	3	1	10	2
Bradi2g13970	1	1	0	2	0	0	0	0	0	0	0	0	0	0	0	0	0	0	1	0
Bradi2g14020	1	0	0	2	0	1	0	0	0	0	0	7	0	0	0	0	0	0	2	0
Bradi2g14070	6	4	0	6	0	3	0	0	0	0	0	2	0	0	0	0	0	0	0	0
Bradi2g14075	7	6	5	9	18	9	14	16	15	11	9	16	10	8	10	16	15	7	17	8
Bradi2g14090	4	0	0	4	0	4	0	0	0	1	0	4	0	0	0	0	0	0	0	0
Bradi2g14101	46	35	22	50	48	40	48	29	24	41	30	35	42	35	49	34	38	32	37	24
Bradi2g14110	27	17	13	20	29	27	16	20	6	21	4	33	8	10	7	15	36	20	42	14
Bradi2g14120	59	75	58	80	128	174	55	106	75	76	51	94	148	136	130	98	67	47	99	63
Bradi2g14126	9	5	0	8	0	1	0	0	0	1	0	7	2	0	0	0	0	0	1	0
Bradi2g14132	27	5	3	25	3	3	2	0	2	2	1	22	3	2	0	1	3	3	3	3
Bradi2g14138	2	2	1	11	6	5	3	0	5	2	1	2	4	2	1	3	8	0	4	2
Bradi2g14147	7	5	0	5	6	5	4	6	9	1	7	4	12	2	16	16	11	1	3	14
Bradi2g14160	14	11	9	8	12	21	21	11	11	20	4	14	17	29	17	17	8	18	18	8
Bradi2g14170	3	2	0	2	0	2	0	0	0	0	0	8	0	0	0	0	0	0	1	0
Bradi2g14180	18	0	0	2	0	0	0	0	0	0	0	3	0	0	0	0	0	2	1	0
Bradi2g14190	61	68	84	83	58	71	62	48	57	60	31	51	48	28	38	37	58	39	68	29
Bradi2g14200	15	13	20	13	15	18	25	10	9	13	7	17	13	20	15	13	16	7	10	10
Bradi2g14210	224	265	305	288	337	298	232	232	221	230	152	180	293	197	257	146	158	161	225	93
Bradi2g14220	42	50	49	44	85	94	160	39	34	94	27	89	94	40	70	37	40	64	41	34
Bradi2g14240	2	0	0	0	0	2	2	0	0	0	0	2	0	0	0	0	0	0	0	0
Bradi2g14250	80	177	158	126	146	121	214	105	122	122	111	126	158	130	123	139	132	87	215	96
Bradi2g14255	6	1	0	0	0	0	0	0	0	0	0	3	0	0	0	0	3	0	1	0
Bradi2g14260	23	12	12	13	32	35	9	13	25	24	18	28	23	26	16	23	13	12	39	26
Bradi2g14270	59	57	34	49	81	111	47	64	73	73	31	79	102	77	75	76	55	56	77	50
Bradi2g14275	5	2	0	9	0	4	0	1	1	2	1	4	1	1	0	0	2	0	3	0
Bradi2g14280	51	20	25	34	45	48	45	35	36	28	28	42	19	21	36	50	35	19	47	15
Bradi2g14290	316	391	351	355	460	466	566	353	532	477	271	475	470	435	487	501	421	296	310	355
Bradi2g14301	0	0	0	0	0	0	0	0	0	0	2	1	0	0	0	1	0	0	0	0
Bradi2g14310	222	256	283	269	373	395	482	287	341	322	190	343	308	291	298	292	333	174	324	200
Bradi2g14320	24	26	15	31	16	14	16	14	15	20	8	31	11	17	31	14	23	18	20	18
Bradi2g14330	44	36	36	64	71	52	67	37	64	72	26	64	58	53	65	62	65	64	80	51
Bradi2g14340	252	305	188	231	425	410	462	386	406	327	173	297	406	365	362	437	292	176	360	175
Bradi2g14350	31	27	18	32	55	67	16	22	20	36	25	31	45	31	19	22	34	18	40	25
Bradi2g14353	5	2	2	5	5	5	10	4	5	3	3	4	6	2	4	6	5	5	4	1
Bradi2g14356	8	1	0	2	0	0	0	0	0	0	1	6	0	0	0	0	0	0	0	0
Bradi2g14360	23	17	1	35	0	6	0	0	0	3	1	14	0	2	0	0	0	0	2	0
Bradi2g14365	0	1	1	0	1	0	0	2	0	0	0	0	0	1	0	0	1	0	0	0
Bradi2g14370	0	0	0	0	0	0	0	0	0	0	0	2	0	0	0	0	0	0	1	0
Bradi2g14375	231	239	211	288	490	453	526	328	382	368	240	348	440	395	445	441	369	231	310	277
Bradi2g14380	12	8	3	6	10	13	8	10	5	3	3	12	5	8	4	5	6	14	15	4
Bradi2g14390	228	295	276	329	308	262	332	241	374	266	202	285	287	299	353	312	347	210	162	228
Bradi2g14400	90	111	140	88	182	132	147	83	97	114	49	131	120	73	103	100	110	73	155	96
Bradi2g14420	10	4	3	7	5	3	5	3	6	3	4	7	10	11	12	3	3	9	3	5
Bradi2g14440	180	216	171	253	305	314	259	292	285	265	176	241	257	278	280	253	222	164	258	178
Bradi2g14445	5	3	0	6	3	2	5	3	3	1	3	3	12	4	0	2	6	3	2	0
Bradi2g14450	14	12	5	12	16	21	21	7	8	12	7	30	9	9	15	4	10	21	5	2
Bradi2g14460	594	649	613	680	603	647	522	577	643	739	412	449	546	754	574	663	464	398	624	604
Bradi2g14470	5	3	0	3	1	7	1	0	0	0	1	6	1	2	1	1	0	3	1	1
Bradi2g14480	13	8	8	10	5	13	12	13	6	13	1	14	11	5	10	5	6	7	15	10
Bradi2g14490	16	5	3	19	17	20	16	11	0	6	1	16	11	5	9	2	14	8	27	7
Bradi2g14495	9	8	4	6	2	8	4	1	0	11	1	2	4	6	2	6	1	1	4	4
Bradi2g14500	41	30	24	34	28	24	20	12	33	43	34	24	34	29	50	39	57	43	19	39
Bradi2g14510	10	8	5	7	23	27	7	16	15	15	6	24	12	7	13	4	16	7	17	9
Bradi2g14520	36	33	17	18	46	76	46	53	48	51	28	44	78	82	74	88	57	50	54	31
Bradi2g14530	23	23	17	21	23	20	24	15	15	20	6	47	21	18	8	15	24	17	19	6
Bradi2g14540	12	11	5	14	19	31	23	14	14	26	12	36	24	19	16	13	22	20	19	9
Bradi2g14545	9	2	0	12	3	0	1	0	2	1	0	8	0	1	1	2	3	2	0	0
Bradi2g14550	12	4	4	7	4	7	2	5	1	1	1	13	0	1	5	1	2	3	4	3
Bradi2g14560	12	2	0	9	3	1	3	0	0	0	1	15	0	0	2	0	0	1	2	0
Bradi2g14567	35	32	40	30	41	57	33	23	39	47	32	47	54	79	102	77	70	47	48	59
Bradi2g14580	123	133	124	146	174	164	134	121	122	143	70	109	106	98	88	115	124	73	157	75
Bradi2g14590	14	5	1	11	10	7	22	10	2	0	0	7	10	3	1	2	9	7	44	5
Bradi2g14600	203	190	202	219	315	327	375	248	245	264	163	231	235	263	235	278	264	168	231	188
Bradi2g14610	5	1	0	3	0	0	0	0	0	0	0	3	0	1	0	0	0	0	0	0
Bradi2g14621	16	4	3	5	1	4	1	0	3	3	3	6	3	4	7	1	4	1	6	2
Bradi2g14630	3	1	0	3	0	1	1	0	0	2	0	1	0	0	0	0	0	0	0	0
Bradi2g14640	30	15	17	16	15	22	16	7	21	26	12	28	12	20	16	16	23	25	25	21
Bradi2g14650	27	27	35	21	17	16	34	6	18	28	11	26	14	13	19	20	9	2	22	22
Bradi2g14655	6	2	1	1	1	1	1	1	1	3	0	2	3	4	5	4	2	2	3	1
Bradi2g14660	4	0	0	1	0	0	0	0	1	0	0	3	0	0	0	0	0	1	1	0
Bradi2g14665	9	4	14	10	26	11	3	9	11	7	8	6	16	16	12	10	7	12	22	5
Bradi2g14670	29	20	9	14	27	27	12	23	13	16	11	19	8	16	29	19	9	12	13	7
Bradi2g14680	11	6	6	7	10	18	7	7	14	11	9	8	7	9	5	6	4	6	12	5
Bradi2g14690	12	2	2	14	13	8	0	2	1	0	0	2	4	1	1	3	1	4	3	0
Bradi2g14700	6	7	1	3	4	8	2	2	0	4	1	10	0	1	0	0	0	0	2	0
Bradi2g14705	3	0	0	2	0	0	0	0	0	0	0	3	0	0	0	0	0	0	0	0
Bradi2g14710	25	15	6	14	25	23	18	5	9	2	3	25	6	5	8	2	4	6	7	2
Bradi2g14720	47	48	19	37	54	99	41	65	61	58	46	62	91	151	113	137	75	40	69	79
Bradi2g14730	66	76	60	86	91	121	33	99	77	89	49	57	98	90	133	122	90	46	68	63
Bradi2g14740	30	49	11	28	33	31	51	23	26	47	12	35	25	30	25	34	27	25	19	18
Bradi2g14750	61	42	40	48	34	31	31	30	35	70	31	41	57	78	110	93	51	39	45	21
Bradi2g14760	5	4	7	7	4	6	8	3	5	6	5	5	3	2	1	0	4	4	13	4
Bradi2g14770	0	0	0	0	0	0	0	0	0	0	0	1	0	0	0	0	0	0	0	0
Bradi2g14780	5	0	0	3	0	0	0	0	0	0	0	1	0	0	0	0	0	0	0	0
Bradi2g14790	348	388	405	466	290	216	387	242	445	356	318	363	303	330	357	338	358	309	235	241
Bradi2g14801	41	54	51	54	47	35	27	39	37	42	32	49	27	43	47	31	23	29	23	40
Bradi2g14810	7	7	2	8	1	2	3	0	2	0	4	8	5	5	7	1	3	2	5	0
Bradi2g14820	16	8	3	5	18	21	5	3	0	0	0	7	6	0	1	2	0	4	4	0
Bradi2g14830	260	335	281	265	360	286	326	292	374	330	264	215	276	276	301	323	246	179	197	229
Bradi2g14840	603	627	537	672	643	522	319	609	764	543	496	371	496	497	621	475	676	372	497	546
Bradi2g14850	7	2	0	5	0	2	0	0	0	0	0	1	0	0	0	0	0	0	0	0
Bradi2g14860	30	39	31	44	16	14	22	21	21	18	10	20	16	14	15	15	23	29	31	14
Bradi2g14870	40	27	30	36	40	48	40	25	30	17	19	29	24	33	40	35	37	29	38	19
Bradi2g14881	0	0	0	2	0	0	0	0	0	0	0	1	0	0	0	0	0	0	0	0
Bradi2g14890	3	0	0	1	0	4	0	0	0	0	0	1	0	0	0	0	0	0	0	0
Bradi2g14900	48	36	40	46	85	59	70	49	45	60	37	67	80	55	51	54	72	51	109	35
Bradi2g14910	10	9	1	9	11	13	18	6	14	11	6	15	12	13	14	10	19	15	8	3
Bradi2g14920	8	1	0	2	0	4	0	0	0	2	1	5	0	1	0	0	0	1	2	0
Bradi2g14923	1	0	0	0	0	0	0	0	0	0	0	4	0	0	1	0	1	0	0	0
Bradi2g14927	5	3	0	5	0	2	0	0	0	0	0	9	0	0	0	0	0	0	1	0
Bradi2g14940	31	19	27	48	19	35	57	20	33	53	27	67	14	27	25	47	26	57	30	57
Bradi2g14950	16	5	17	13	11	16	11	16	14	6	7	8	14	7	9	12	15	5	16	19
Bradi2g14955	2	1	0	0	0	0	0	0	0	0	0	0	1	0	1	0	0	1	1	0
Bradi2g14960	87	86	92	106	140	169	302	148	150	90	78	181	116	128	143	93	77	59	50	58
Bradi2g14970	5	0	5	4	29	19	3	2	1	2	1	4	5	0	1	2	0	0	2	3
Bradi2g14975	5	3	5	3	4	3	4	3	3	5	1	3	6	5	5	1	3	0	2	1
Bradi2g14981	2	9	5	3	2	1	5	3	1	2	0	10	4	0	1	1	4	0	0	0
Bradi2g14986	5	0	0	2	0	0	0	0	0	0	0	2	0	0	0	0	0	0	0	0
Bradi2g14990	11	12	4	2	9	8	2	5	2	5	0	6	4	11	6	5	5	6	6	8
Bradi2g15057	66	57	70	62	73	66	66	56	71	60	52	66	53	56	61	51	59	57	48	56
Bradi2g15127	12	7	5	12	5	10	0	6	5	9	2	8	4	9	6	7	2	4	5	2
Bradi2g15137	7	11	13	18	6	16	9	5	7	10	4	13	12	11	4	7	14	14	8	3
Bradi2g15147	0	0	0	0	0	0	0	0	0	0	0	0	0	0	0	0	0	0	0	0
Bradi2g15157	16	14	4	14	8	10	11	7	5	5	5	25	8	7	2	0	4	6	4	1
Bradi2g15167	88	89	2	100	0	23	1	0	0	7	11	59	0	0	0	0	0	12	5	10
Bradi2g15177	5	0	0	0	0	0	0	0	0	0	0	5	0	0	0	0	0	0	0	0
Bradi2g15187	2	0	0	3	0	0	0	0	0	0	0	3	0	0	0	0	0	0	0	0
Bradi2g15200	6	2	2	0	0	0	0	0	0	0	1	8	0	0	0	0	0	0	0	0
Bradi2g15210	8	2	0	11	3	2	1	0	1	3	0	2	0	1	2	1	1	1	2	2
Bradi2g15220	9	0	0	5	0	1	1	0	0	0	3	2	0	0	0	0	0	1	0	0
Bradi2g15231	6	3	0	0	0	0	0	0	0	0	1	0	0	0	0	1	0	1	1	0
Bradi2g15241	16	6	0	12	0	7	0	0	0	0	2	7	0	0	0	0	0	0	0	1
Bradi2g15250	55	37	32	43	43	74	47	48	34	47	32	75	38	35	57	41	55	44	52	31
Bradi2g15260	140	213	150	167	252	270	231	224	244	215	130	218	249	239	214	239	205	144	269	132
Bradi2g15270	0	3	0	1	1	5	0	0	0	0	0	2	1	0	0	0	2	0	5	0
Bradi2g15280	8	6	1	5	2	1	1	2	0	4	0	8	1	0	0	1	1	1	1	1
Bradi2g15290	64	65	49	98	20	8	41	30	42	58	25	88	79	30	34	61	45	88	46	15
Bradi2g15300	107	144	161	140	274	271	420	196	164	183	109	156	214	126	139	133	166	98	224	83
Bradi2g15307	286	356	366	366	291	230	341	365	352	374	289	247	527	412	425	388	222	209	180	229
Bradi2g15317	141	181	206	224	171	159	312	132	213	184	123	227	253	164	177	169	108	84	110	114
Bradi2g15328	6	0	0	4	0	0	0	0	0	0	0	2	0	0	0	0	0	0	1	0
Bradi2g15340	18	12	0	9	11	13	15	5	9	6	7	13	15	7	12	10	14	6	18	4
Bradi2g15350	30	35	8	29	30	30	14	18	23	28	12	23	21	30	24	24	16	15	24	18
Bradi2g15360	3	2	0	7	0	0	1	0	1	1	0	13	2	0	0	0	0	1	6	0
Bradi2g15370	2	2	0	2	55	62	7	0	0	0	0	9	0	0	2	0	1	0	0	0
Bradi2g15380	12	4	3	14	3	9	7	2	7	3	1	3	4	0	3	6	7	7	5	3
Bradi2g15390	94	94	105	112	159	123	129	117	144	129	77	90	131	116	124	93	152	68	151	89
Bradi2g15400	13	5	0	5	3	2	2	0	1	0	2	3	0	0	2	0	0	0	3	0
Bradi2g15405	8	1	0	3	0	0	0	0	0	0	0	2	0	0	0	0	0	0	0	0
Bradi2g15410	131	167	167	150	146	77	416	106	121	164	71	150	108	85	73	88	154	139	347	79
Bradi2g15415	5	3	0	4	0	0	0	0	0	0	0	3	0	0	0	0	0	0	0	0
Bradi2g15420	9	2	2	7	7	5	17	3	0	4	2	6	5	4	1	0	5	3	4	1
Bradi2g15440	3	1	0	3	0	1	0	0	0	0	0	5	0	0	0	0	0	2	0	0
Bradi2g15450	0	2	0	7	0	0	0	0	0	0	1	7	0	0	0	0	0	0	0	0
Bradi2g15460	4	2	0	2	0	3	0	0	0	0	2	9	0	0	0	0	0	0	0	0
Bradi2g15471	10	0	0	3	1	1	0	1	0	0	0	5	0	0	0	0	0	1	0	0
Bradi2g15480	15	16	19	24	15	26	3	17	26	19	7	28	14	28	22	22	19	5	23	8
Bradi2g15490	54	54	36	51	59	63	91	44	69	70	53	46	38	28	57	24	22	17	15	29
Bradi2g15500	6	4	0	5	0	3	1	0	0	0	0	5	0	0	0	0	0	0	1	0
Bradi2g15510	11	6	1	4	13	27	4	0	0	2	0	5	2	0	0	2	0	0	1	0
Bradi2g15520	17	19	5	14	22	32	50	25	11	28	7	24	26	14	23	16	27	9	68	12
Bradi2g15523	2	0	0	1	0	0	0	0	0	1	0	1	0	0	0	0	0	1	0	0
Bradi2g15526	69	79	73	79	136	135	138	96	117	93	64	103	137	102	113	147	115	58	127	75
Bradi2g15532	36	41	31	46	62	37	55	26	55	43	27	39	36	39	62	41	22	15	38	27
Bradi2g15540	9	4	0	2	2	2	2	3	4	3	1	9	4	6	3	3	4	1	12	5
Bradi2g15550	8	12	2	8	7	8	10	5	18	12	6	15	14	3	9	12	13	13	19	9
Bradi2g15560	7	4	1	10	11	18	1	1	1	2	0	11	2	1	7	1	0	0	6	3
Bradi2g15570	5	0	1	1	0	1	0	2	0	3	0	2	2	0	0	0	8	0	25	2
Bradi2g15577	6	1	0	1	0	2	0	0	0	0	0	1	0	0	0	0	0	0	0	0
Bradi2g15590	13	5	0	10	0	2	0	0	0	1	0	2	0	0	0	0	0	0	2	0
Bradi2g15595	1	2	0	4	0	0	0	0	0	0	0	4	0	0	0	0	0	0	0	0
Bradi2g15601	4	3	0	2	0	0	0	0	0	1	0	5	0	0	0	0	0	0	0	0
Bradi2g15606	11	0	0	6	0	3	0	0	0	0	2	4	0	0	0	0	0	0	1	0
Bradi2g15610	10	1	0	4	0	1	0	0	0	0	3	7	0	0	0	0	0	0	0	1
Bradi2g15620	13	6	10	16	8	18	14	14	6	14	8	12	30	15	16	12	10	8	3	13
Bradi2g15630	2855	3527	3003	3848	3534	3069	3226	3044	3794	4038	2285	3315	3310	3310	3442	3589	2647	2093	1708	2016
Bradi2g15640	1	1	0	4	0	1	0	1	0	0	0	6	0	0	0	0	0	0	0	0
Bradi2g15650	1	9	8	12	3	5	6	3	3	5	3	4	4	0	2	3	3	9	17	0
Bradi2g15660	9	10	0	4	1	1	7	1	2	1	2	6	2	1	1	0	3	2	6	2
Bradi2g15670	4	3	0	5	0	3	0	0	0	2	0	2	0	0	0	0	1	1	0	1
Bradi2g15680	1	0	0	0	0	3	0	0	0	0	0	0	0	0	0	0	0	0	0	0
Bradi2g15690	8	4	2	8	10	12	39	4	7	6	10	6	4	1	4	5	18	12	115	2
Bradi2g15700	70	54	34	44	60	71	23	97	69	72	41	69	95	200	126	165	43	57	68	51
Bradi2g15710	226	206	247	219	243	184	204	205	258	236	141	212	240	239	210	229	204	180	196	209
Bradi2g15720	7	1	0	5	0	5	10	1	2	0	0	3	1	0	1	0	1	1	7	0
Bradi2g15730	580	708	719	560	696	637	747	592	757	693	400	635	628	469	441	586	497	600	611	483
Bradi2g15740	335	344	292	330	348	308	356	320	357	326	245	267	359	281	304	271	236	200	250	188
Bradi2g15750	10	2	0	2	1	1	0	0	2	1	2	5	0	0	0	0	0	2	1	0
Bradi2g15760	10	2	0	3	0	0	0	0	0	0	2	5	0	0	0	0	1	0	2	0
Bradi2g15767	12	7	6	20	11	14	6	2	4	5	1	11	4	4	5	2	4	1	0	1
Bradi2g15780	8	1	1	9	1	2	0	0	6	1	0	2	0	0	1	2	0	3	3	2
Bradi2g15790	474	676	533	574	954	975	598	861	905	671	547	531	802	724	839	752	644	444	522	577
Bradi2g15795	0	1	0	0	2	1	0	0	0	0	0	2	0	0	0	0	0	1	10	0
Bradi2g15800	26	11	20	14	21	29	32	23	19	30	8	30	9	20	16	18	16	10	22	12
Bradi2g15805	18	3	0	5	0	0	0	0	0	0	0	8	0	0	0	0	0	0	0	0
Bradi2g15810	75	104	70	58	113	87	34	73	82	43	74	39	55	41	74	86	95	76	126	85
Bradi2g15820	24	24	36	33	44	32	28	22	23	38	15	27	29	24	27	18	36	28	44	25
Bradi2g15830	11	5	2	6	1	3	0	2	2	4	0	12	5	3	2	7	5	1	3	0
Bradi2g15835	2	0	0	0	0	0	0	0	0	0	1	6	0	1	0	0	0	0	0	0
Bradi2g15840	4	1	0	2	0	3	0	0	0	0	0	9	0	0	0	0	0	0	1	0
Bradi2g15847	7	0	2	2	1	2	2	0	2	2	0	6	6	3	4	3	1	0	2	0
Bradi2g15851	1	2	0	0	0	0	0	0	0	0	0	1	0	0	0	0	0	0	0	0
Bradi2g15855	10	0	0	3	0	1	0	0	0	0	0	2	0	0	0	0	0	0	1	0
Bradi2g15860	16	8	12	10	8	7	6	6	10	15	12	9	11	26	9	8	5	6	13	5
Bradi2g15870	88	68	75	91	96	108	121	119	116	119	67	101	115	143	114	143	94	76	57	67
Bradi2g15872	0	3	0	0	0	0	0	0	0	0	0	0	0	0	0	0	0	2	2	0
Bradi2g15874	2	0	0	0	0	0	0	0	0	0	0	0	0	0	0	0	0	0	0	0
Bradi2g15877	14	12	7	7	23	1	10	45	0	2	0	4	7	1	4	0	19	22	149	9
Bradi2g15883	4	0	0	0	0	0	0	0	0	0	0	1	0	0	0	0	0	0	0	0
Bradi2g15890	29	30	15	18	25	63	10	22	23	21	23	24	21	121	81	99	50	34	46	35
Bradi2g15900	274	450	331	347	489	508	750	448	505	454	297	515	603	490	611	605	519	240	327	283
Bradi2g15910	2	0	0	2	0	0	0	1	0	0	1	4	0	0	0	0	0	0	1	0
Bradi2g15920	2	0	0	1	0	1	0	0	0	0	0	7	0	0	0	0	0	0	0	0
Bradi2g15930	29	27	27	49	34	33	41	38	36	36	10	44	34	42	29	35	29	22	24	33
Bradi2g15940	19	18	18	35	23	30	25	18	20	21	9	22	20	15	8	27	19	17	9	7
Bradi2g15950	36	37	26	30	49	40	23	33	17	18	10	25	29	35	21	26	20	17	30	12
Bradi2g15960	13	4	7	1	1	19	2	0	0	0	0	4	0	3	1	0	1	1	6	1
Bradi2g15965	23	5	3	13	3	4	3	2	3	2	4	7	4	6	4	5	5	2	3	3
Bradi2g15970	13	3	0	9	0	2	0	0	0	1	0	12	2	0	0	0	0	2	1	0
Bradi2g15980	171	180	171	202	225	177	244	147	211	197	119	238	222	230	241	256	183	162	186	161
Bradi2g15983	3	4	4	0	4	6	6	2	5	3	3	4	7	2	1	6	6	8	3	1
Bradi2g15986	7	1	1	5	0	4	2	0	0	0	1	3	0	0	0	0	0	0	3	0
Bradi2g15990	1	0	0	0	0	0	0	0	0	0	0	0	0	0	0	0	0	0	0	0
Bradi2g15995	6	0	0	5	0	2	0	0	0	0	0	5	0	0	0	0	0	0	0	0
Bradi2g16001	3	0	0	1	0	0	0	0	0	0	0	0	0	0	0	0	0	0	0	0
Bradi2g16006	6	0	0	1	0	1	0	0	0	0	0	1	0	1	0	0	0	0	0	0
Bradi2g16010	9	1	1	4	3	0	1	0	5	7	0	3	3	3	0	2	2	2	3	2
Bradi2g16020	3	1	0	2	0	5	0	0	0	0	0	1	0	0	0	0	0	1	0	0
Bradi2g16030	0	0	0	0	0	0	0	0	0	0	0	4	0	0	0	0	0	0	0	0
Bradi2g16035	1	2	0	0	0	1	0	0	0	0	0	3	0	0	0	0	0	0	0	0
Bradi2g16040	17	9	11	14	1	2	11	8	19	23	9	23	11	7	6	11	11	7	32	0
Bradi2g16050	13	4	4	9	17	11	16	6	7	9	8	16	8	15	14	26	13	10	34	11
Bradi2g16060	14	11	2	12	10	6	11	2	6	1	3	13	4	4	3	3	5	3	6	0
Bradi2g16070	29	38	53	34	67	73	58	40	42	36	24	37	62	46	48	52	38	40	59	33
Bradi2g16090	7	1	0	3	0	1	0	0	0	0	0	2	0	0	0	0	0	0	2	0
Bradi2g16095	1	2	0	1	0	0	2	0	0	1	0	0	0	0	0	0	1	2	0	0
Bradi2g16100	29	28	7	21	22	16	27	14	21	19	12	21	18	11	20	24	47	19	23	18
Bradi2g16110	3	1	0	2	3	4	2	1	3	1	0	1	0	2	1	0	1	1	0	0
Bradi2g16120	11	2	2	2	2	5	30	0	2	15	2	5	13	2	9	4	8	1	10	12
Bradi2g16130	18	21	7	14	32	56	24	22	16	29	8	30	42	35	34	41	30	10	28	9
Bradi2g16140	21	20	8	26	27	33	11	25	23	20	5	13	31	70	43	51	24	20	30	30
Bradi2g16150	7	2	4	12	6	4	3	1	2	11	0	5	9	4	3	2	4	2	4	4
Bradi2g16160	456	509	365	448	818	647	628	604	566	553	463	405	468	456	553	526	659	500	1390	417
Bradi2g16170	20	9	2	10	2	7	5	3	2	1	4	15	2	1	6	0	3	4	6	2
Bradi2g16175	4	0	0	2	0	0	0	0	0	0	0	3	0	1	0	0	1	0	0	0
Bradi2g16180	2	0	0	2	0	1	0	0	0	0	0	2	0	0	0	0	0	0	0	0
Bradi2g16190	2	1	0	0	0	0	0	0	0	0	2	0	0	0	0	0	0	0	0	0
Bradi2g16200	6	2	0	3	0	1	44	0	0	0	0	5	0	0	0	0	0	1	0	0
Bradi2g16210	33	48	52	61	69	69	86	52	61	71	41	70	67	62	61	59	53	39	55	42
Bradi2g16223	9	1	0	10	0	0	0	0	0	0	1	12	0	0	0	0	0	0	1	0
Bradi2g16237	189	212	158	230	299	339	307	252	226	264	195	226	235	203	214	257	186	161	215	164
Bradi2g16250	6	3	0	2	0	0	1	0	0	0	0	6	0	0	0	0	0	0	1	0
Bradi2g16261	1	1	0	1	0	0	2	1	1	0	0	1	2	0	0	0	3	0	2	0
Bradi2g16271	19	32	78	61	109	61	94	35	33	25	36	42	127	35	152	53	41	44	12	33
Bradi2g16281	13	22	61	45	86	63	110	20	16	8	16	48	85	8	66	8	20	11	4	5
Bradi2g16290	12882	14542	19626	15929	17560	14231	19029	10516	13293	14313	14120	13202	24683	14946	25750	21990	16529	19408	13024	16920
Bradi2g16300	37	81	24	48	53	30	29	29	41	27	22	37	21	22	32	47	43	56	23	29
Bradi2g16310	62	62	63	85	104	119	58	78	61	97	47	57	70	64	68	40	69	81	77	52
Bradi2g16320	47	71	44	45	121	114	90	102	82	75	64	73	103	69	117	89	83	78	121	50
Bradi2g16330	48	29	32	42	53	39	67	30	20	34	17	43	21	24	34	28	34	25	29	16
Bradi2g16337	65	91	106	98	162	238	1015	102	89	92	59	252	205	75	165	113	87	106	125	45
Bradi2g16350	24	36	25	31	38	65	45	43	37	48	27	30	57	106	92	128	61	19	73	57
Bradi2g16357	19	3	0	9	2	2	1	0	0	2	0	11	1	0	0	0	3	3	12	1
Bradi2g16380	5	1	0	3	0	0	0	0	0	0	0	7	0	0	0	0	0	0	0	0
Bradi2g16388	7	1	1	0	0	0	4	0	1	0	0	0	0	0	0	1	0	0	0	0
Bradi2g16396	17	8	4	7	1	2	7	3	2	1	1	3	9	2	6	0	2	3	0	1
Bradi2g16402	29	50	47	33	103	195	52	56	26	24	28	14	85	216	153	158	57	32	119	53
Bradi2g16410	43	42	36	34	29	33	53	24	36	38	33	49	29	43	29	41	42	41	33	36
Bradi2g16420	14	4	1	5	1	3	2	0	0	1	0	10	0	1	0	0	0	0	2	1
Bradi2g16425	4507	7091	7740	5957	5745	4183	5642	4252	7931	5410	4454	4285	6983	5757	8072	6362	4253	2801	2563	4532
Bradi2g16430	111	146	131	199	282	482	148	183	188	211	105	186	255	215	150	176	183	123	308	140
Bradi2g16440	66	67	82	82	94	72	93	71	69	87	44	75	80	43	63	46	68	89	121	70
Bradi2g16442	7	2	0	10	0	7	0	0	0	0	0	4	0	0	0	0	0	0	0	0
Bradi2g16444	3	6	0	4	0	2	0	0	0	0	0	3	0	0	0	0	0	0	0	0
Bradi2g16447	4	0	0	5	0	2	0	1	3	0	0	7	0	1	2	3	2	0	2	1
Bradi2g16460	3	1	0	5	0	0	0	0	0	0	0	2	0	0	0	0	0	0	0	0
Bradi2g16467	8	3	3	4	2	9	1	1	3	3	2	11	1	4	1	2	2	7	3	1
Bradi2g16480	6	7	4	10	9	16	10	8	3	13	5	15	10	16	7	5	8	1	14	3
Bradi2g16490	17	18	15	19	33	47	50	37	21	28	24	51	51	35	41	50	40	30	19	23
Bradi2g16500	78	100	81	77	172	207	90	117	139	101	63	106	134	111	98	111	109	85	156	74
Bradi2g16511	82	99	99	114	133	96	101	84	91	95	80	80	146	180	167	160	98	82	92	97
Bradi2g16520	87	95	63	76	125	118	121	94	98	97	84	99	131	85	134	91	79	73	144	81
Bradi2g16530	10	4	4	5	4	5	13	2	3	2	1	6	9	1	7	4	11	5	5	5
Bradi2g16533	1	0	0	0	0	0	0	1	0	0	0	1	0	0	0	0	0	0	0	0
Bradi2g16537	32	19	21	26	37	22	19	20	30	17	16	35	24	14	33	28	31	10	26	17
Bradi2g16550	82	68	105	87	84	53	46	66	55	25	74	18	93	64	101	62	89	51	145	78
Bradi2g16560	13	69	141	83	251	217	453	74	72	33	84	107	262	51	230	69	41	53	23	49
Bradi2g16570	4	0	5	10	55	44	37	6	3	0	9	5	12	2	7	3	0	2	0	1
Bradi2g16585	12	3	0	2	0	3	0	0	0	0	1	3	1	1	0	2	0	1	0	0
Bradi2g16600	10	11	5	7	18	25	4	16	16	7	7	11	20	5	8	13	4	10	11	6
Bradi2g16610	57	61	56	79	90	90	99	47	93	69	40	75	164	85	154	92	76	79	57	47
Bradi2g16620	12	12	15	17	7	9	20	9	14	13	9	11	7	6	9	13	22	15	15	6
Bradi2g16627	69	66	67	77	104	128	175	103	146	68	82	97	104	91	128	108	104	61	118	43
Bradi2g16640	2	0	0	2	2	1	0	0	0	0	0	2	2	0	2	0	0	0	1	0
Bradi2g16647	138	125	83	113	181	209	236	158	157	177	88	178	151	162	190	153	205	114	176	93
Bradi2g16660	34	25	20	33	49	69	45	59	16	22	16	43	23	11	12	24	23	22	24	9
Bradi2g16670	273	280	246	318	379	382	345	237	336	347	183	338	185	166	227	202	264	278	257	205
Bradi2g16680	288	350	232	375	540	456	695	385	510	447	372	348	486	520	635	638	564	256	386	365
Bradi2g16685	4	1	0	0	0	1	2	1	0	1	0	3	0	1	1	1	1	0	1	0
Bradi2g16690	12	4	0	9	0	5	12	5	0	0	0	11	1	0	2	0	0	0	0	0
Bradi2g16700	5	3	0	5	0	0	0	0	0	0	0	2	0	0	0	0	0	0	0	0
Bradi2g16710	35	37	34	30	55	51	51	21	49	29	28	43	41	33	47	38	24	34	44	29
Bradi2g16718	1	0	0	1	0	1	0	0	0	2	0	6	0	0	0	0	0	0	0	0
Bradi2g16727	7	2	0	2	0	1	0	0	0	0	0	6	0	0	0	0	0	0	1	0
Bradi2g16740	81	99	106	97	166	189	177	119	140	115	102	126	144	119	122	122	146	83	111	80
Bradi2g16750	5	3	0	3	0	3	1	0	0	0	0	4	0	0	0	0	0	0	0	0
Bradi2g16761	0	0	0	0	0	0	0	0	0	0	0	2	0	0	0	0	0	0	0	0
Bradi2g16770	127	126	108	142	147	167	230	130	158	198	85	175	175	148	153	147	171	184	189	116
Bradi2g16780	21	20	25	15	25	28	31	19	21	17	9	12	21	18	19	15	24	11	34	6
Bradi2g16790	7	1	0	3	0	3	0	0	0	0	0	1	0	0	0	0	0	0	0	0
Bradi2g16800	9	3	0	4	3	7	4	4	3	1	1	8	0	2	1	4	6	1	0	0
Bradi2g16810	3572	4544	6214	5839	5703	4442	6284	3745	5208	4396	4991	4655	9706	5570	8470	6225	4593	4256	2907	4412
Bradi2g16820	156	220	160	216	272	217	273	196	223	216	133	194	176	166	243	229	255	133	213	165
Bradi2g16840	166	167	189	182	197	187	232	129	184	189	106	168	179	129	156	158	160	122	162	141
Bradi2g16850	111	90	125	101	129	128	113	101	130	126	83	134	150	112	98	81	78	115	81	72
Bradi2g16854	3	3	1	8	0	3	1	0	0	1	0	7	7	0	1	0	1	1	0	0
Bradi2g16858	4	0	0	0	0	1	0	0	0	0	0	2	0	0	0	0	0	0	0	0
Bradi2g16862	1	0	0	0	0	0	0	0	1	0	0	0	0	1	0	0	0	0	0	0
Bradi2g16866	13	2	0	4	0	1	0	0	0	0	0	9	0	0	0	0	0	0	1	1
Bradi2g16871	7	5	9	4	1	5	8	5	4	7	5	6	3	13	15	13	4	1	1	2
Bradi2g16875	9	6	0	8	7	9	8	5	5	6	3	10	5	2	10	4	4	5	2	0
Bradi2g16879	5	2	0	1	0	2	2	0	0	0	0	1	0	0	0	0	0	0	0	0
Bradi2g16887	366	396	376	413	322	283	363	289	433	441	249	292	334	293	310	280	248	231	189	200
Bradi2g16890	1	1	0	1	0	0	0	0	0	0	0	1	0	0	0	0	0	0	0	0
Bradi2g16893	4	5	0	9	0	1	1	2	2	4	1	6	0	1	2	1	0	5	0	0
Bradi2g16896	15	4	3	12	1	3	3	1	3	4	3	14	3	3	0	0	1	8	1	0
Bradi2g16900	5	1	0	2	0	0	0	0	0	0	0	2	0	0	0	0	0	0	0	0
Bradi2g16910	109	110	97	86	85	151	99	124	138	155	74	102	138	179	165	141	118	113	123	103
[truncated: 29,698 more rows]
