# Supplementary material for: Highly specific gene silencing in a monocot species by artificial microRNAs derived from chimeric miRNA precursors
Source: Plant J. 2015 May 20;82(6):1061–75. doi: 10.1111/tpj.12835 (PMC4464980; doi:10.1111/tpj.12835)
Supplement: Supplementary file 25 — Data S3A. amiR‐BdBri1 predicted off‐targets differentially underexpressed in 35S:OsMIR390‐AtL‐Bri1 transgenic Brachypodium plants. Data S3B. amiR‐BdCad1 predicted off‐targets differentially underexpressed in 35S:OsMIR390‐AtL‐Cad1 transgenic Brachypodium plants. Data S3C. amiR‐BdCao predicted off‐targets differentially underexpressed in 35S:OsMIR390‐AtL‐Cao transgenic Brachypodium plants. Data S3D. amiR‐BdSpl11 predicted off‐targets differentially underexpressed in 35S:OsMIR390‐AtL‐Spl11 transgenic Brachypodium plants. [file TPJ-82-1061-s025.xlsx]

## Sheet: Data_S3A
Data S3A. amiR-BdBri1 predicted off-targets differentially underexpressed in 35S:OsMIR390-AtL-Bri1 transgenic Brachypodium plants.
amiRNA	amiRNA sequence	Target Gene ID	Target Description	Target Transcript ID	Start	End	Target transcript sequence	Target/amiRNA base pairing	Score	Log2 Fold change
amiR-BdBri1	UCGCAAUCUUCGCCUUGCUC	Bradi1g61790	Unknown.	Bradi1g61790.1	2719	2739	GAGUGAAACGGAAGAUUGCAA	GAGUGAAACGGAAGAUUGCAA :::..: ::::::::::: : CUCGUUCCGCCUUCUAACGCU	5	-1.09027
amiR-BdBri1	UCGCAAUCUUCGCCUUGCUC	Bradi4g21000	Protein binding, F-Box domain, Kelch motif.	Bradi4g21000.1	248	268	GAGCCGUGCGAAAGAGUGCGA	GAGCCGUGCGAAAGAGUGCGA :::: . ::: :::: ::::: CUCGUUCCGCCUUCUAACGCU	6.5	-1.30865
amiR-BdBri1	UCGCAAUCUUCGCCUUGCUC	Bradi1g30690	Unknown.	Bradi1g30690.1	527	546	GAGCAGCAGGAGGAGUGCGA	GAGCA-GCAGGAGGAGUGCGA ::::: : :::.:: ::::: CUCGUUCCGCCUUCUAACGCU	7	-1.16314
amiR-BdBri1	UCGCAAUCUUCGCCUUGCUC	Bradi4g17010	Ribosomal protein S7.	Bradi4g17010.1	330	350	GAUCGACGCGGAAAGUUCCGA	GAUCGACGCGGAAAGUUCCGA :: :.: :::::: .:: ::: CUCGUUCCGCCUUCUAACGCU	7.5	-1.39239
amiR-BdBri1	UCGCAAUCUUCGCCUUGCUC	Bradi2g08100	Protein disulfide oxidoreductase activity.	Bradi2g08100.1	1079	1099	GGGCGGGGCGGAGGCGUGCGC	GGGCGGGGCGGAGGCGUGCGC :.::..::::::.: :::: CUCGUUCCGCCUUCUAACGCU	7.5	-1.09939
amiR-BdBri1	UCGCAAUCUUCGCCUUGCUC	Bradi3g36347	Cytochrome P450 CYP2 subfamily.	Bradi3g36347.1	1419	1440	GAGCCGGGCGGAGGAUCUGCCC	GAGCCGGGCGGAGGAUCUGCCC :::: .::::::.::: ::: CUCGUUCCGCCUUCUA-ACGCU	7.5	-0.714807
amiR-BdBri1	UCGCAAUCUUCGCCUUGCUC	Bradi3g31130	ATPase activity.	Bradi3g31130.1	842	863	GAGCGGCGGCGGGGGCUCGCGA	GAGCGGCGGCGGGGGCUCGCGA ::::.. :::::..: : :::: CUCGUU-CCGCCUUCUAACGCU	8	-1.6522
amiR-BdBri1	UCGCAAUCUUCGCCUUGCUC	Bradi1g54210	Glycosyl hydrolase (GH), subfamily GH36, raffinose synthase or seed imbibition protein Sip1.	Bradi1g54210.2	207	226	GAGCGAGGGGAGGCUGGCGG	GAGCGAGG-GGAGGCUGGCGG ::::.::: :::.: : :::. CUCGUUCCGCCUUCUAACGCU	8	-1.62404
amiR-BdBri1	UCGCAAUCUUCGCCUUGCUC	Bradi3g39750	Aminotransferase class V.	Bradi3g39750.2	1614	1633	GAGCGGGGUGGAGAUGGUGC	GAGCGGGGUGGA-GAUGGUGC ::::..::.::: ::: :.: CUCGUUCCGCCUUCUAACGCU	8	-0.945296
amiR-BdBri1	UCGCAAUCUUCGCCUUGCUC	Bradi5g19110	Uncharacterized conserved protein (DUF2358).	Bradi5g19110.1	527	548	GGGCGUACGAGGAGGACUGCGA	GGGCGUACGAGGAGGACUGCGA :.::. : : :::.:: ::::: CUCGU-UCCGCCUUCUAACGCU	8	-0.732013
amiR-BdBri1	UCGCAAUCUUCGCCUUGCUC	Bradi5g15970	Aquaporin transporter.	Bradi5g15970.1	267	286	AGGCGAGGCGACGAUGGCGA	AGGCGAGGCG-ACGAUGGCGA .::.::::: : ::: :::: CUCGUUCCGCCUUCUAACGCU	8	-0.689557
amiR-BdBri1	UCGCAAUCUUCGCCUUGCUC	Bradi2g00540	Leucine-rich repeat receptor-like protein kinase.	Bradi2g00540.1	2806	2825	GAGUAUGGGGAAGGCUGUGC	GAGUAUGG-GGAAGGCUGUGC :::.: :: :::::. ::.: CUCGUUCCGCCUUCUAACGCU	8.5	-2.98242
amiR-BdBri1	UCGCAAUCUUCGCCUUGCUC	Bradi3g59490	Unknown.	Bradi3g59490.1	587	607	GGGCAAGGAGGAGGAGUUCGU	GGGCAAGGAGGAGGAGUUCGU :.:::::: :::.:: : :: CUCGUUCCGCCUUCUAACGCU	8.5	-1.42093
amiR-BdBri1	UCGCAAUCUUCGCCUUGCUC	Bradi5g15130	Protein of unknown function (DUF3493).	Bradi5g15130.1	863	882	GGGGAAGCGGAGGAGGGUGA	GGGGAAG-CGGAGGAGGGUGA :.: ::: ::::.:: :.:: CUCGUUCCGCCUUCUAACGCU	8.5	-0.954359
amiR-BdBri1	UCGCAAUCUUCGCCUUGCUC	Bradi5g15360	Ammonium transmembrane transporter activity.	Bradi5g15360.1	89	108	GGGCGGCGCGAAGAUGUCGA	GGGCGGCGCG-AAGAUGUCGA :.::.. ::: ::::: ::: CUCGUUCCGCCUUCUAACGCU	8.5	-0.834937
amiR-BdBri1	UCGCAAUCUUCGCCUUGCUC	Bradi1g59870	Tryptophan biosynthesis protein.	Bradi1g59870.1	247	266	GAGGAGGCGGGGGCCUGCGC	GAG-GAGGCGGGGGCCUGCGC ::: .::::::..: :::: CUCGUUCCGCCUUCUAACGCU	8.5	-0.783974
amiR-BdBri1	UCGCAAUCUUCGCCUUGCUC	Bradi5g08790	RING, subfamily RING finger protein, predicted E3 ubiquitin ligase activity.	Bradi5g08790.1	493	513	GAGCAGGGCCGUGGGUUCCGG	GAGCAGGGCCGUGGGUUCCGG :::::.::: : .:.:: ::. CUCGUUCCGCCUUCUAACGCU	9	-1.32098
amiR-BdBri1	UCGCAAUCUUCGCCUUGCUC	Bradi2g49690	Protein of unknown function (DUF506).	Bradi2g49690.1	185	205	GGGAGAGGCGAUGGAUAGCGA	GGGAGAGGCGAUGGAUAGCGA :.: .::::: .::: :::: CUCGUUCCGCCUUCUAACGCU	9	-1.29349
amiR-BdBri1	UCGCAAUCUUCGCCUUGCUC	Bradi3g41067	FRAH-related protein.	Bradi3g41067.1	386	406	GAGCGAGGGGCAAGAUGAUGA	GAGCGAGGGGCAAGAUGAUGA ::::.::: : ::::: .:: CUCGUUCCGCCUUCUAACGCU	9.5	-1.80158
amiR-BdBri1	UCGCAAUCUUCGCCUUGCUC	Bradi3g10010	Protein binding, CCT motif.	Bradi3g10010.1	660	679	GAGAGAGGCGAAGGUCAUGA	GAGAGAGGCG-AAGGUCAUGA ::: .::::: :::.: .:: CUCGUUCCGCCUUCUAACGCU	9.5	-1.79826
amiR-BdBri1	UCGCAAUCUUCGCCUUGCUC	Bradi5g09517	Unknown.	Bradi5g09517.1	763	784	GAGCAGGGCGAGGCGAAGGCGA	GAGCAGGGCGAGGCGAAGGCGA :::::.:::: :. :: :::: CUCGUUCCGC-CUUCUAACGCU	9.5	-1.6482
amiR-BdBri1	UCGCAAUCUUCGCCUUGCUC	Bradi3g27285	Mitochondrial F1F0-ATP synthase, subunit delta/ATP16.	Bradi3g27285.1	279	298	GAGUAAAGCUGAGGGUACGA	GAGUAAAGCUGAGGGUA-CGA :::.:: :: ::.:.: ::: CUCGUUCCGCCUUCUAACGCU	9.5	-1.0881
amiR-BdBri1	UCGCAAUCUUCGCCUUGCUC	Bradi1g19250	Uncharacterized protein family, (UPF0114).	Bradi1g19250.1	617	637	GGGCAAGGCGCGCGAGUACGG	GGGCAAGGCGCGCGAGUACGG :.:::::::: . :: : ::. CUCGUUCCGCCUUCUAACGCU	10	-0.504839
amiR-BdBri1	UCGCAAUCUUCGCCUUGCUC	Bradi1g30113	Heat shock protein binding.	Bradi1g30113.1	279	299	GAGCAAGGAGGUGCGUGGCGG	GAGCAAGGAGGUGCGUGGCGG :::::::: :: . .: :::. CUCGUUCCGCCUUCUAACGCU	10.5	-0.999859

## Sheet: Data_S3B
Data S3B. amiR-BdCad1 predicted off-targets differentially underexpressed in 35S:OsMIR390-AtL-Cad1 transgenic Brachypodium plants.
amiRNA	amiRNA sequence	Target Gene ID	Target Description	Target Transcript ID	Start	End	Target transcript sequence	Target/amiRNA base pairing	Score	Log2 fold change
amiR-BdCad1	UCGAUCUGAGAAGUAAGCCCA	Bradi3g06480	Cinnamyl alcohol dehydrogenase (CAD1).	Bradi3g06480.1	1058	1078	AGGGCUUACUUCUCAGAUCGA	AGGGCUUACUUCUCAGAUCGA :::::::::::::::::::: ACCCGAAUGAAGAGUCUAGCU	1	-1.6623
amiR-BdCad1	UCGAUCUGAGAAGUAAGCCCA	Bradi1g54680	Protein-cysteine S-palmitoleyltransferase activity.	Bradi1g54680.1	869	890	AGGGCUUACUUCUUCAGAUCAA	AGGGCUUACUUCUUCAGAUCAA :::::::::::: :::::: : ACCCGAAUGAAGA-GUCUAGCU	5	-2.18916

## Sheet: Data_S3C
Data S3C. amiR-BdCao predicted off-targets differentially underexpressed in 35S:OsMIR390-AtL-Cao transgenic Brachypodium plants.
amiRNA	amiRNA sequence	Target Gene ID	Target Description	Target Transcript ID	Start	End	Target transcript sequence	Target/amiRNA base pairing	Score	Log2 fold change
amiR-BdCao	UCUGCAUGGAUUGUAAACCCA	Bradi2g61500	Chlorophyllide a oxygenase (CAO).	Bradi2g61500.3	1144	1164	AGGGUUUACAAUCCAUGCAGA	AGGGUUUACAAUCCAUGCAGA :::::::::::::::::::: ACCCAAAUGUUAGGUACGUCU	1	-1.12511
amiR-BdCao	UCUGCAUGGAUUGUAAACCCA	Bradi4g09648	Leucine-rich repeat containing protein.	Bradi4g09648.1	1397	1417	CAUGUUUGCAAUUCAUUCAGA	CAUGUUUGCAAUUCAUUCAGA ::::.::::.::: :::: ACCCAAAUGUUAGGUACGUCU	6.5	-1.53142
amiR-BdCao	UCUGCAUGGAUUGUAAACCCA	Bradi3g07850	ATP-binding cassette transporter.	Bradi3g07850.1	1181	1202	UGGGUCUGGAAAUCUGUGCAGA	UGGGUCUGGAAAUCUGUGCAGA ::::: :. :: ::..:::::: ACCCAAAUGUU-AGGUACGUCU	6.5	-1.51927
amiR-BdCao	UCUGCAUGGAUUGUAAACCCA	Bradi1g62572	Unknown.	Bradi1g62572.1	1130	1149	UGGAUCCACAAUUCAGCAGG	UGGAUCCACAAUUCA-GCAGG ::: : :::::.:: ::::. ACCCAAAUGUUAGGUACGUCU	6.5	-1.18202
amiR-BdCao	UCUGCAUGGAUUGUAAACCCA	Bradi1g41825	Apoptotic ATPase.	Bradi1g41825.1	1080	1100	CAGGUUUACAGACUAUGUAGA	CAGGUUUACAGACUAUGUAGA ::::::::. :.:::.::: ACCCAAAUGUUAGGUACGUCU	7	-2.12071
amiR-BdCao	UCUGCAUGGAUUGUAAACCCA	Bradi2g43500	SWI/SNF-related matrix-associated actin-dependent regulator of chromatin subfamily-related.	Bradi2g43500.1	1620	1640	UGGGGAUGAAAUUCACGCAGA	UGGGGAUGAAAUUCACGCAGA :::: :. :::.:: ::::: ACCCAAAUGUUAGGUACGUCU	7.5	-1.74655
amiR-BdCao	UCUGCAUGGAUUGUAAACCCA	Bradi2g24113	Unknown.	Bradi2g24113.2	4494	4513	UAGUUUUGAAUUCAUGUGGA	UAGUUUUG-AAUUCAUGUGGA : : :::. :::.::::..:: ACCCAAAUGUUAGGUACGUCU	7.5	-0.626121
amiR-BdCao	UCUGCAUGGAUUGUAAACCCA	Bradi4g35780	Heat shock transcription factor.	Bradi4g35780.1	1674	1695	UGGGAUGGCAAGUCCGUGCACG	UGGGAUGGCAAGUCCGUGCACG :::: : .::: :::.:::: . ACCCAAAUGUU-AGGUACGUCU	8	-1.98132
amiR-BdCao	UCUGCAUGGAUUGUAAACCCA	Bradi1g44495	RNA helicase BRR2, DEAD-box superfamily.	Bradi1g44495.1	2229	2248	UGGGUUUGCUAUUCAUCAUG	UGGGUUUGCUAUUCAU-CAUG :::::::.: ::.::: :: . ACCCAAAUGUUAGGUACGUCU	8	-1.619
amiR-BdCao	UCUGCAUGGAUUGUAAACCCA	Bradi2g01310	Serine/threonine protein kinase.	Bradi2g01310.11	1586	1605	UGGGUUAUGGUGCAUCCAGA	UGGGUU-AUGGUGCAUCCAGA :::::: :...: ::: :::: ACCCAAAUGUUAGGUACGUCU	8	-1.55211
amiR-BdCao	UCUGCAUGGAUUGUAAACCCA	Bradi2g12637	Protein of unknown function (DUF1399).	Bradi2g12637.5	215	235	UGGGGCCACCGUCCGUGCGGA	UGGGGCCACCGUCCGUGCGGA :::: :: .:::.:::.:: ACCCAAAUGUUAGGUACGUCU	8	-1.30193
amiR-BdCao	UCUGCAUGGAUUGUAAACCCA	Bradi5g09340	Carbonic anhydrase.	Bradi5g09340.1	1170	1189	UGGGUUUUCGGUUCAUCACA	UGGGUUUUCGGUUCAU-CACA ::::::: :..:.::: :: : ACCCAAAUGUUAGGUACGUCU	8	-0.720657
amiR-BdCao	UCUGCAUGGAUUGUAAACCCA	Bradi2g54850	Regulator of choromosome condensation.	Bradi2g54850.1	1833	1852	UGUGUAUACAGUCGAGUAGG	UGUGUAUACAGUCGA-GUAGG :: :: ::::.:: : :.::. ACCCAAAUGUUAGGUACGUCU	8.5	-0.832775
amiR-BdCao	UCUGCAUGGAUUGUAAACCCA	Bradi4g34060	Protein of unknown function (DUF599).	Bradi4g34060.1	1372	1391	UGGCUUUAUAUCCAUGUGUC	UGGCUUUAUA-UCCAUGUGUC ::: ::::.: ::::::.. ACCCAAAUGUUAGGUACGUCU	9	-1.48883
amiR-BdCao	UCUGCAUGGAUUGUAAACCCA	Bradi3g55670	Transferase activity, transferring acyl groups other than amino-acyl groups.	Bradi3g55670.1	572	592	UCUGUUUAUUCUCUGUGCAGA	UCUGUUUAUUCUCUGUGCAGA : :::::. ::..:::::: ACCCAAAUGUUAGGUACGUCU	9	-1.44274
amiR-BdCao	UCUGCAUGGAUUGUAAACCCA	Bradi2g61430	Protein of unknown function (DUF632).	Bradi2g61430.1	1492	1512	UGGGUUGAUCGUCGAUACAGA	UGGGUUGAUCGUCGAUACAGA :::::: :. .:: :: :::: ACCCAAAUGUUAGGUACGUCU	9	-1.39959
amiR-BdCao	UCUGCAUGGAUUGUAAACCCA	Bradi2g07180	Unknown.	Bradi2g07180.1	1077	1096	GGGGUUUACCACUAUGUACA	GGGGUUUACCA-CUAUGUACA :::::::: : :.:::.: : ACCCAAAUGUUAGGUACGUCU	9	-1.22256
amiR-BdCao	UCUGCAUGGAUUGUAAACCCA	Bradi3g01920	ISG15 ligase activity, ubiquitin-protein ligase activity.	Bradi3g01920.1	1261	1281	UCGGUAUAAAAUUUGUGGAGA	UCGGUAUAAAAUUUGUGGAGA : ::: :: :::...:: ::: ACCCAAAUGUUAGGUACGUCU	9	-1.05729
amiR-BdCao	UCUGCAUGGAUUGUAAACCCA	Bradi2g56760	Transmembrane amino acid transporter protein.	Bradi2g56760.1	1432	1453	UGGGUAUAGGCUCUGUGACAGA	UGGGUAUAGGCUCUGUGACAGA ::::: :: . ::..:: :::: ACCCAAAUGUUAGGUAC-GUCU	9	-0.735265
amiR-BdCao	UCUGCAUGGAUUGUAAACCCA	Bradi3g04750	Cytochrome P450 CYP2 subfamily (oxidoreductase family).	Bradi3g04750.1	1547	1566	UGGGCUUACGCUGCAGCGGG	UGGGCUUACGCUGCA-GCGGG :::: ::::. : :: ::.:. ACCCAAAUGUUAGGUACGUCU	9.5	-2.01865
amiR-BdCao	UCUGCAUGGAUUGUAAACCCA	Bradi4g20750	Calcineurin-like phosphoesterase.	Bradi4g20750.1	1371	1390	UGGGUUUAAGGAUAUGUUGA	UGGGUUUA-AGGAUAUGUUGA :::::::: :. .:::. :: ACCCAAAUGUUAGGUACGUCU	11	-1.44935

## Sheet: Data_S3D
Data S3D. amiR-BdSpl11 predicted off-targets differentially underexpressed in 35S:OsMIR390-AtL-Spl11 transgenic Brachypodium plants.
amiRNA	amiRNA sequence	Target Gene ID	Target Description	Target Transcript ID	Start	End	Target transcript sequence	Target/amiRNA base pairing	Score	Log2 fold change
amiR-BdSpl11	UUAGCAACACUACAAGGGCAC	Bradi4g04270	Chaperone-dependent E3 ubiquitin protein ligase (SPL11). Armadillo/beta-catenin-like repeat, U-box domain.	Bradi4g04270.1	1608	1628	CUGCCCUUGUAGUGUUGCUAA	CUGCCCUUGUAGUGUUGCUAA :::::::::::::::::::: CACGGGAACAUCACAACGAUU	1	-1.41753
amiR-BdSpl11	UUAGCAACACUACAAGGGCAC	Bradi4g17230	Naringenin-chalcone synthase activity, acyltransferase activity (Blast2GO).	Bradi4g17230.1	1512	1533	GUGGGUUUGUACGUGUUGGUAG	GUGGGUUUGUACGUGUUGGUAG ::: .::::: :::::: ::. CACGGGAACAU-CACAACGAUU	7	-2.34849
amiR-BdSpl11	UUAGCAACACUACAAGGGCAC	Bradi1g72485	MYB-like DNA-binding protein MYB.	Bradi1g72485.1	632	651	GUGAGCUGUGGUGAUGCUGA	GUGAGCU-GUGGUGAUGCUGA ::: :: ::.::: ::::.: CACGGGAACAUCACAACGAUU	7	-1.68639
amiR-BdSpl11	UUAGCAACACUACAAGGGCAC	Bradi2g05620	Malate dehydrogenase (oxaloacetate-decarboxylating) (NADP+) activity, malate dehydrogenase (decarboxylating) activity, ADP binding.	Bradi2g05620.1	1324	1345	GUGGUCCUUGCAGGGUUGUUAU	GUGGUCCUUGCAGGGUUGUUAU ::: .::::: :: ::::.:: CAC-GGGAACAUCACAACGAUU	7.5	-1.51812
amiR-BdSpl11	UUAGCAACACUACAAGGGCAC	Bradi3g33330	PLAC8 family.	Bradi3g33330.1	393	412	CUGCCCCUGUGUGUUGUUUG	CUGCCCCUGU-GUGUUGUUUG ::::: ::: ::::::.: . CACGGGAACAUCACAACGAUU	7.5	-1.30093
amiR-BdSpl11	UUAGCAACACUACAAGGGCAC	Bradi1g11600	PPR repeat.	Bradi1g11600.2	1150	1169	GUGCUCAGUGGUUGUGCUAG	GUGCUCA-GUGGUUGUGCUAG ::::.: ::.:: :::::. CACGGGAACAUCACAACGAUU	8	-2.16085
amiR-BdSpl11	UUAGCAACACUACAAGGGCAC	Bradi4g37052	NADH-Ubiquinone/plastoquinone (complex I), various chains.	Bradi4g37052.1	421	440	AUGUUUUUAUGUGGUGCUAA	AUGUUUUUAU-GUGGUGCUAA ::...:: : ::: :::::: CACGGGAACAUCACAACGAUU	8.5	-3.97463
amiR-BdSpl11	UUAGCAACACUACAAGGGCAC	Bradi1g29267	Leucine-rich repeat-containing protein.	Bradi1g29267.1	1901	1921	GGGCCUUUCUGGUGUUGGGAA	GGGCCUUUCUGGUGUUGGGAA : :::.:: :.:::::: :: CACGGGAACAUCACAACGAUU	8.5	-2.18912
amiR-BdSpl11	UUAGCAACACUACAAGGGCAC	Bradi1g06450	Glutathione S- transferase.	Bradi1g06450.1	1008	1029	GUGCCGCGUGUUGUGUUGUGGG	GUGCCGCGUGUUGUGUUGUGGG ::::: : ::: ::::::. .. CACGG-GAACAUCACAACGAUU	8.5	-0.928832
amiR-BdSpl11	UUAGCAACACUACAAGGGCAC	Bradi3g17340	F-Box/Leucine rich repeat protein.	Bradi3g17340.2	197	216	GUGGCCGUGUGGUGGGUUGA	GUGGCCGUGUGGUGG-GUUGA ::: :: :::.::: :.:.: CACGGGAACAUCACAACGAUU	9	-2.59251
amiR-BdSpl11	UUAGCAACACUACAAGGGCAC	Bradi1g38025	ATP-binding cassette transporter (PDR), plant PDR ABC transporter associated, ATPase activity, ATPase binding.	Bradi1g38025.2	4232	4253	GUGCUCUUUGCAGUGUUCUUCG	GUGCUCUUUGCAGUGUUCUUCG ::::.::: : :::::: .: . CACGGGAA-CAUCACAACGAUU	9	-0.979088
amiR-BdSpl11	UUAGCAACACUACAAGGGCAC	Bradi1g31920	F-box and WD40 domain protein.	Bradi1g31920.2	2328	2349	GUGCUAUUGUUGUGAUGUGUGA	GUGCUAUUGUUGUGAUGUGUGA ::::. :::: ::: ::. :.: CACGGGAACAUCACAACG-AUU	9.5	-2.30345
amiR-BdSpl11	UUAGCAACACUACAAGGGCAC	Bradi4g34667	DNA binding.	Bradi4g34667.1	1920	1939	GUGCCCUUUUAGUGAUCAGG	GUGCCCUUUUAGUGAU-CAGG :::::::: ::::: : : .. CACGGGAACAUCACAACGAUU	9.5	-1.30753
